# Supplementary material for: Combined Single‐Cell and Spatial Transcriptomics Reveal the Metabolic Evolvement of Breast Cancer during Early Dissemination
Source: Adv Sci (Weinh). 2023 Jan 3;10(6):2205395. doi: 10.1002/advs.202205395 (PMC9951304; doi:10.1002/advs.202205395)
Supplement: Supplementary file 2 — Supplemental Dataset 1 [file ADVS-10-2205395-s008.xlsx]

## Sheet: Sheet1
Data S1. Demographics and clinicopathological characteristics of the study population
Patient ID	Age (year)	Sex	Tumor size (cm)	Lymph nodes	Cancer type	Grade	ER	PR	HER2	Ki-67	Stage (AJCC 8)	Preoperative treatments
1	36	Female	2.2*2*1.8	1/15	IDC	III	0.6	>80%	3+	0.6	IIB	No
2	47	Female	3.2*2*2.5	2/20	IDC	III	0	0	3+	0.3	IIB	No
3	46	Female	4.5*5*3	5/20	IDC	III	>80%	>80%	3+	0.2	IIIA	No
4	62	Female	3*2.8*2.5	1/20	IDC	III	>80%	>80%	1+	0.4	IIB	No
