# Supplementary material for: Combined Single‐Cell and Spatial Transcriptomics Reveal the Metabolic Evolvement of Breast Cancer during Early Dissemination
Source: Adv Sci (Weinh). 2023 Jan 3;10(6):2205395. doi: 10.1002/advs.202205395 (PMC9951304; doi:10.1002/advs.202205395)
Supplement: Supplementary file 3 — Supplemental Dataset 2 [file ADVS-10-2205395-s006.xlsx]

## Sheet: maker gene
Data S2. Marker genes for annotation of each cluster.
Gene name	p value	average log Fold change	pct.1	pct.2	adjusted p value	annotation	Ensemble id
CCL14	0	2.10373	0.564	0.062	0	Endothelial_cells	ENSG00000276409
HSPG2	0	1.96987	0.77	0.067	0	Endothelial_cells	ENSG00000142798
IFI27	0	1.96457	0.861	0.176	0	Endothelial_cells	ENSG00000165949
EGFL7	0	1.89781	0.747	0.042	0	Endothelial_cells	ENSG00000172889
PLVAP	0	1.87339	0.671	0.032	0	Endothelial_cells	ENSG00000130300
ACKR1	0	1.79567	0.438	0.034	0	Endothelial_cells	ENSG00000213088
GNG11	0	1.79499	0.742	0.086	0	Endothelial_cells	ENSG00000127920
SPARCL1	0	1.76449	0.849	0.191	0	Endothelial_cells	ENSG00000152583
CLDN5	0	1.74584	0.548	0.034	0	Endothelial_cells	ENSG00000184113
VWF	0	1.72081	0.595	0.029	0	Endothelial_cells	ENSG00000110799
FABP4	0	1.6948	0.451	0.08	0	Endothelial_cells	ENSG00000170323
AQP1	0	1.69301	0.612	0.04	0	Endothelial_cells	ENSG00000240583
SPRY1	0	1.66174	0.665	0.106	0	Endothelial_cells	ENSG00000164056
STC1	0	1.64594	0.361	0.031	0	Endothelial_cells	ENSG00000159167
COL4A1	0	1.61704	0.687	0.119	0	Endothelial_cells	ENSG00000187498
PECAM1	0	1.58837	0.67	0.06	0	Endothelial_cells	ENSG00000261371
ENG	0	1.56083	0.622	0.048	0	Endothelial_cells	ENSG00000106991
CALCRL	0	1.5565	0.589	0.032	0	Endothelial_cells	ENSG00000064989
SLC9A3R2	0	1.52662	0.537	0.07	0	Endothelial_cells	ENSG00000065054
H19	0	1.52224	0.487	0.064	0	Endothelial_cells	--
RAMP2	0	1.50072	0.546	0.023	0	Endothelial_cells	ENSG00000131477
IGFBP7	0	1.48005	0.94	0.252	0	Endothelial_cells	ENSG00000163453
A2M	0	1.46613	0.687	0.125	0	Endothelial_cells	ENSG00000175899
ID1	0	1.4499	0.595	0.115	0	Endothelial_cells	ENSG00000125968
COL4A2	0	1.42674	0.667	0.11	0	Endothelial_cells	ENSG00000134871
NPDC1	0	1.36332	0.65	0.085	0	Endothelial_cells	ENSG00000107281
TCF4	0	1.31654	0.693	0.149	0	Endothelial_cells	ENSG00000196628
FLT1	0	1.30025	0.476	0.026	0	Endothelial_cells	ENSG00000102755
IFITM3	0	1.29506	0.852	0.265	0	Endothelial_cells	ENSG00000142089
CRIP2	0	1.29103	0.663	0.13	0	Endothelial_cells	ENSG00000182809
HYAL2	0	1.28527	0.493	0.029	0	Endothelial_cells	ENSG00000068001
ADGRL4	0	1.28133	0.519	0.018	0	Endothelial_cells	ENSG00000162618
SOCS3	0	1.27756	0.677	0.288	0	Endothelial_cells	ENSG00000184557
FKBP1A	0	1.26341	0.648	0.16	0	Endothelial_cells	ENSG00000088832
VWA1	0	1.25125	0.483	0.033	0	Endothelial_cells	ENSG00000179403
PALMD	0	1.24566	0.507	0.033	0	Endothelial_cells	ENSG00000099260
ADAMTS1	0	1.23835	0.555	0.107	0	Endothelial_cells	ENSG00000154734
TM4SF1	0	1.23404	0.598	0.161	0	Endothelial_cells	ENSG00000169908
EMP1	0	1.20892	0.585	0.147	0	Endothelial_cells	ENSG00000134531
CD93	0	1.19933	0.493	0.023	0	Endothelial_cells	ENSG00000125810
PCAT19	0	1.19907	0.51	0.03	0	Endothelial_cells	ENSG00000267107
CAV1	0	1.18423	0.507	0.093	0	Endothelial_cells	ENSG00000105974
SPARC	0	1.18086	0.657	0.135	0	Endothelial_cells	ENSG00000113140
NOTCH4	0	1.18011	0.417	0.027	0	Endothelial_cells	ENSG00000204301
COL15A1	0	1.1761	0.439	0.025	0	Endothelial_cells	ENSG00000204291
INSR	0	1.1744	0.407	0.058	0	Endothelial_cells	ENSG00000171105
IGFBP3	0	1.15963	0.29	0.038	0	Endothelial_cells	ENSG00000146674
IGFBP4	0	1.15714	0.624	0.137	0	Endothelial_cells	ENSG00000141753
CDH5	0	1.14851	0.454	0.013	0	Endothelial_cells	ENSG00000179776
RNASE1	0	1.14543	0.452	0.014	0	Endothelial_cells	ENSG00000129538
CCDC85B	0	1.13196	0.682	0.276	0	Endothelial_cells	ENSG00000175602
THBD	0	1.12077	0.396	0.03	0	Endothelial_cells	ENSG00000178726
EPAS1	0	1.11912	0.603	0.117	0	Endothelial_cells	ENSG00000116016
HES1	0	1.11163	0.651	0.233	0	Endothelial_cells	ENSG00000114315
MTUS1	0	1.09325	0.495	0.073	0	Endothelial_cells	ENSG00000129422
RBP7	0	1.09019	0.337	0.025	0	Endothelial_cells	ENSG00000162444
SOX18	0	1.08355	0.405	0.013	0	Endothelial_cells	ENSG00000203883
ADAMTS9	0	1.07749	0.42	0.043	0	Endothelial_cells	ENSG00000163638
ARHGAP29	0	1.07018	0.517	0.079	0	Endothelial_cells	ENSG00000137962
ETS2	0	1.06557	0.523	0.115	0	Endothelial_cells	ENSG00000157557
MECOM	0	1.0641	0.376	0.009	0	Endothelial_cells	ENSG00000085276
C2CD4B	0	1.06103	0.288	0.029	0	Endothelial_cells	ENSG00000205502
GSN	0	1.0573	0.624	0.146	0	Endothelial_cells	ENSG00000148180
EMCN	0	1.05676	0.432	0.013	0	Endothelial_cells	ENSG00000164035
ADCY4	0	1.05232	0.429	0.023	0	Endothelial_cells	ENSG00000129467
PDLIM1	0	1.05161	0.518	0.115	0	Endothelial_cells	ENSG00000107438
PODXL	0	1.02393	0.377	0.024	0	Endothelial_cells	ENSG00000128567
PTPRB	0	1.02263	0.404	0.011	0	Endothelial_cells	ENSG00000127329
MCTP1	0	1.01475	0.39	0.02	0	Endothelial_cells	ENSG00000175471
CD34	0	1.01281	0.412	0.018	0	Endothelial_cells	ENSG00000174059
SRP14	0	1.00565	0.849	0.576	0	Endothelial_cells	ENSG00000140319
KLF4	0	0.991715	0.557	0.191	0	Endothelial_cells	ENSG00000136826
CD59	0	0.985441	0.616	0.197	0	Endothelial_cells	ENSG00000085063
RDX	0	0.982244	0.482	0.104	0	Endothelial_cells	ENSG00000137710
PIK3R3	0	0.971826	0.462	0.085	0	Endothelial_cells	ENSG00000117461
RAMP3	0	0.968458	0.357	0.016	0	Endothelial_cells	ENSG00000122679
RAB13	0	0.9574	0.529	0.115	0	Endothelial_cells	ENSG00000143545
CAVIN3	0	0.956143	0.468	0.081	0	Endothelial_cells	ENSG00000170955
THSD7A	0	0.950648	0.326	0.007	0	Endothelial_cells	ENSG00000005108
CAVIN2	0	0.944933	0.318	0.023	0	Endothelial_cells	ENSG00000168497
CAVIN1	0	0.943938	0.537	0.11	0	Endothelial_cells	ENSG00000177469
CRYBG3	0	0.937781	0.424	0.068	0	Endothelial_cells	ENSG00000080200
TCIM	0	0.926431	0.41	0.084	0	Endothelial_cells	ENSG00000176907
ECSCR	0	0.92476	0.393	0.013	0	Endothelial_cells	ENSG00000249751
CXCL12	0	0.922375	0.26	0.041	0	Endothelial_cells	ENSG00000107562
APP	0	0.915537	0.567	0.167	0	Endothelial_cells	ENSG00000142192
NRP1	0	0.91095	0.418	0.055	0	Endothelial_cells	ENSG00000099250
CLEC14A	0	0.903292	0.343	0.008	0	Endothelial_cells	ENSG00000176435
HSPB1	0	0.90101	0.823	0.341	0	Endothelial_cells	ENSG00000106211
ESAM	0	0.899351	0.406	0.037	0	Endothelial_cells	ENSG00000149564
ADAM15	0	0.898345	0.389	0.038	0	Endothelial_cells	ENSG00000143537
BCAM	0	0.896566	0.451	0.068	0	Endothelial_cells	ENSG00000187244
RAPGEF3	0	0.882309	0.325	0.011	0	Endothelial_cells	ENSG00000079337
LMCD1	0	0.878621	0.411	0.054	0	Endothelial_cells	ENSG00000071282
DUSP6	0	0.873232	0.461	0.115	0	Endothelial_cells	ENSG00000139318
LAMB1	0	0.87247	0.385	0.049	0	Endothelial_cells	ENSG00000091136
SHANK3	0	0.872299	0.339	0.012	0	Endothelial_cells	ENSG00000251322
PTMS	0	0.871603	0.676	0.232	0	Endothelial_cells	ENSG00000159335
APOLD1	0	0.869822	0.411	0.076	0	Endothelial_cells	ENSG00000178878
PDGFB	0	0.869113	0.323	0.033	0	Endothelial_cells	ENSG00000100311
VAMP5	0	0.864416	0.47	0.122	0	Endothelial_cells	ENSG00000168899
ELK3	0	0.860756	0.546	0.165	0	Endothelial_cells	ENSG00000111145
PLXND1	0	0.860637	0.384	0.054	0	Endothelial_cells	ENSG00000004399
EFNB2	0	0.852935	0.37	0.079	0	Endothelial_cells	ENSG00000125266
FABP5	0	0.852235	0.464	0.198	0	Endothelial_cells	ENSG00000164687
DIPK2B	0	0.849591	0.349	0.008	0	Endothelial_cells	--
TSC22D1	0	0.848418	0.606	0.23	0	Endothelial_cells	ENSG00000102804
PDK4	0	0.846521	0.4	0.098	0	Endothelial_cells	ENSG00000004799
NRP2	0	0.844533	0.33	0.043	0	Endothelial_cells	ENSG00000118257
IGFBP5	0	0.839588	0.262	0.102	0	Endothelial_cells	ENSG00000115461
PCDH17	0	0.839055	0.307	0.013	0	Endothelial_cells	ENSG00000118946
ZNF385D	0	0.833254	0.287	0.015	0	Endothelial_cells	ENSG00000151789
STOM	0	0.832917	0.459	0.129	0	Endothelial_cells	ENSG00000148175
PREX2	0	0.831781	0.322	0.011	0	Endothelial_cells	ENSG00000046889
CD81	0	0.819643	0.692	0.362	0	Endothelial_cells	ENSG00000110651
RAPGEF5	0	0.815485	0.317	0.027	0	Endothelial_cells	ENSG00000136237
FAM167B	0	0.811042	0.294	0.011	0	Endothelial_cells	ENSG00000183615
SPTBN1	0	0.807241	0.6	0.246	0	Endothelial_cells	ENSG00000115306
WWTR1	0	0.802505	0.393	0.073	0	Endothelial_cells	ENSG00000018408
SOX17	0	0.800321	0.28	0.008	0	Endothelial_cells	ENSG00000164736
PTPRM	0	0.798557	0.333	0.026	0	Endothelial_cells	ENSG00000173482
ITGA6	0	0.798199	0.431	0.104	0	Endothelial_cells	ENSG00000091409
S100A6	0	0.795948	0.851	0.546	0	Endothelial_cells	ENSG00000197956
YBX3	0	0.793264	0.719	0.334	0	Endothelial_cells	ENSG00000060138
DLL4	0	0.791897	0.263	0.016	0	Endothelial_cells	ENSG00000128917
ADGRF5	0	0.790097	0.327	0.033	0	Endothelial_cells	ENSG00000069122
LIFR	0	0.786525	0.251	0.035	0	Endothelial_cells	ENSG00000113594
FILIP1	0	0.784461	0.294	0.036	0	Endothelial_cells	ENSG00000118407
ID3	0	0.78266	0.598	0.269	0	Endothelial_cells	ENSG00000117318
SELENOW	0	0.781929	0.629	0.305	0	Endothelial_cells	ENSG00000178980
HBEGF	0	0.779409	0.32	0.073	0	Endothelial_cells	ENSG00000113070
BST2	0	0.778883	0.486	0.195	0	Endothelial_cells	ENSG00000130303
TSHZ2	0	0.773703	0.489	0.134	0	Endothelial_cells	ENSG00000182463
GUK1	0	0.770796	0.683	0.377	0	Endothelial_cells	ENSG00000143774
DOCK9	0	0.766502	0.39	0.071	0	Endothelial_cells	ENSG00000088387
MGST2	0	0.764778	0.354	0.044	0	Endothelial_cells	ENSG00000085871
ABL2	0	0.75665	0.355	0.079	0	Endothelial_cells	ENSG00000143322
RHOB	0	0.753776	0.664	0.312	0	Endothelial_cells	ENSG00000143878
RHOC	0	0.750473	0.429	0.118	0	Endothelial_cells	ENSG00000155366
S100A13	0	0.741642	0.501	0.139	0	Endothelial_cells	ENSG00000189171
CD9	0	0.741157	0.4	0.113	0	Endothelial_cells	ENSG00000010278
TNS2	0	0.737116	0.336	0.048	0	Endothelial_cells	ENSG00000111077
RAC1	0	0.735641	0.605	0.291	0	Endothelial_cells	ENSG00000136238
NFIB	0	0.735132	0.477	0.115	0	Endothelial_cells	ENSG00000147862
MCAM	0	0.73387	0.382	0.08	0	Endothelial_cells	ENSG00000076706
KDR	0	0.7212	0.267	0.008	0	Endothelial_cells	ENSG00000128052
TIMP3	0	0.716937	0.433	0.102	0	Endothelial_cells	ENSG00000100234
TJP1	0	0.716796	0.391	0.079	0	Endothelial_cells	ENSG00000104067
PALM2-AKAP2	0	0.714547	0.409	0.124	0	Endothelial_cells	ENSG00000157654
ITGA5	0	0.704975	0.335	0.049	0	Endothelial_cells	ENSG00000161638
GJA1	0	0.70357	0.261	0.021	0	Endothelial_cells	ENSG00000152661
ANGPT2	0	0.701622	0.268	0.057	0	Endothelial_cells	ENSG00000091879
TMSB10	0	0.701025	0.99	0.917	0	Endothelial_cells	ENSG00000034510
IFITM2	0	0.700811	0.687	0.396	0	Endothelial_cells	ENSG00000185201
PSMB3	0	0.700308	0.458	0.197	0	Endothelial_cells	ENSG00000277791
CFH	0	0.699677	0.317	0.05	0	Endothelial_cells	ENSG00000000971
NNMT	0	0.698403	0.431	0.11	0	Endothelial_cells	ENSG00000166741
SERPINH1	0	0.697129	0.425	0.109	0	Endothelial_cells	ENSG00000149257
SNCG	0	0.696666	0.312	0.043	0	Endothelial_cells	ENSG00000173267
MRTFB	0	0.69549	0.316	0.065	0	Endothelial_cells	--
CCN2	0	0.695281	0.367	0.092	0	Endothelial_cells	--
TIE1	0	0.69519	0.28	0.007	0	Endothelial_cells	ENSG00000066056
JAM2	0	0.694948	0.287	0.015	0	Endothelial_cells	ENSG00000154721
DEPP1	0	0.693376	0.282	0.074	0	Endothelial_cells	ENSG00000165507
GRB10	0	0.686085	0.273	0.024	0	Endothelial_cells	ENSG00000106070
ROBO4	0	0.682804	0.274	0.007	0	Endothelial_cells	ENSG00000154133
RGS3	0	0.682052	0.265	0.039	0	Endothelial_cells	ENSG00000138835
ENTPD1	0	0.681544	0.298	0.061	0	Endothelial_cells	ENSG00000138185
VIM	0	0.681447	0.951	0.699	0	Endothelial_cells	ENSG00000026025
TMEM255B	0	0.680851	0.286	0.01	0	Endothelial_cells	ENSG00000184497
SMAD1	0	0.680709	0.291	0.028	0	Endothelial_cells	ENSG00000170365
NOSTRIN	0	0.680695	0.272	0.021	0	Endothelial_cells	ENSG00000163072
FCGRT	0	0.67706	0.395	0.11	0	Endothelial_cells	ENSG00000104870
CST3	0	0.676346	0.623	0.193	0	Endothelial_cells	ENSG00000101439
MGP	0	0.674111	0.837	0.346	0	Endothelial_cells	ENSG00000111341
PLCB1	0	0.669681	0.317	0.052	0	Endothelial_cells	ENSG00000182621
TGM2	0	0.666272	0.256	0.016	0	Endothelial_cells	ENSG00000198959
JAG2	0	0.665766	0.251	0.017	0	Endothelial_cells	ENSG00000184916
DUSP23	0	0.665748	0.32	0.075	0	Endothelial_cells	ENSG00000158716
S100A16	0	0.665498	0.379	0.073	0	Endothelial_cells	ENSG00000188643
UACA	0	0.665099	0.407	0.097	0	Endothelial_cells	ENSG00000137831
CYYR1	0	0.665097	0.284	0.011	0	Endothelial_cells	ENSG00000166265
CFI	0	0.661213	0.277	0.019	0	Endothelial_cells	ENSG00000205403
LAMA4	0	0.660145	0.3	0.06	0	Endothelial_cells	ENSG00000112769
SEC14L1	0	0.659966	0.428	0.142	0	Endothelial_cells	ENSG00000129657
SASH1	0	0.659768	0.32	0.047	0	Endothelial_cells	ENSG00000111961
BMPR2	0	0.658366	0.355	0.078	0	Endothelial_cells	ENSG00000204217
NFIA	0	0.658219	0.476	0.157	0	Endothelial_cells	ENSG00000162599
MCF2L	0	0.655438	0.257	0.023	0	Endothelial_cells	ENSG00000126217
TFPI	0	0.655396	0.3	0.066	0	Endothelial_cells	ENSG00000003436
ADIRF	0	0.655245	0.532	0.193	0	Endothelial_cells	ENSG00000148671
EHD4	0	0.654774	0.4	0.121	0	Endothelial_cells	ENSG00000103966
S100A10	0	0.652411	0.728	0.42	0	Endothelial_cells	ENSG00000197747
PRCP	0	0.648624	0.3	0.069	0	Endothelial_cells	ENSG00000137509
DPYSL2	0	0.647129	0.375	0.084	0	Endothelial_cells	ENSG00000092964
ICAM1	0	0.646142	0.275	0.069	0	Endothelial_cells	ENSG00000090339
LDB2	0	0.645473	0.277	0.016	0	Endothelial_cells	ENSG00000169744
ANXA2	0	0.644999	0.621	0.278	0	Endothelial_cells	ENSG00000182718
MMRN2	0	0.644249	0.262	0.008	0	Endothelial_cells	ENSG00000173269
LIMS2	0	0.643656	0.284	0.029	0	Endothelial_cells	ENSG00000072163
YWHAH	0	0.643215	0.416	0.148	0	Endothelial_cells	ENSG00000128245
KCTD12	0	0.642768	0.298	0.064	0	Endothelial_cells	ENSG00000178695
SOCS2	0	0.638179	0.286	0.043	0	Endothelial_cells	ENSG00000120833
ATOX1	0	0.637239	0.444	0.158	0	Endothelial_cells	ENSG00000177556
RHOJ	0	0.633963	0.272	0.016	0	Endothelial_cells	ENSG00000126785
CTTNBP2NL	0	0.633512	0.31	0.046	0	Endothelial_cells	ENSG00000143079
ITM2B	0	0.632678	0.73	0.503	0	Endothelial_cells	ENSG00000136156
CD151	0	0.629857	0.404	0.119	0	Endothelial_cells	ENSG00000177697
TPM4	0	0.628729	0.694	0.395	0	Endothelial_cells	ENSG00000167460
LAMA5	0	0.628194	0.283	0.045	0	Endothelial_cells	ENSG00000130702
MAGI1	0	0.627776	0.289	0.042	0	Endothelial_cells	ENSG00000151276
S100A11	0	0.626094	0.77	0.405	0	Endothelial_cells	ENSG00000163191
PLPP1	0	0.624941	0.26	0.046	0	Endothelial_cells	ENSG00000067113
IFI6	0	0.623905	0.385	0.139	0	Endothelial_cells	ENSG00000126709
NES	0	0.62345	0.273	0.05	0	Endothelial_cells	ENSG00000132688
RAI14	0	0.61732	0.258	0.024	0	Endothelial_cells	ENSG00000039560
PTPN12	0	0.614824	0.39	0.117	0	Endothelial_cells	ENSG00000127947
CLU	0	0.611575	0.343	0.138	0	Endothelial_cells	ENSG00000120885
NAA38	0	0.611149	0.421	0.169	0	Endothelial_cells	ENSG00000183011
CD320	0	0.608767	0.286	0.054	0	Endothelial_cells	ENSG00000167775
HEG1	0	0.601254	0.273	0.045	0	Endothelial_cells	ENSG00000173706
MRPL33	0	0.601028	0.44	0.19	0	Endothelial_cells	ENSG00000243147
GRN	0	0.600554	0.349	0.087	0	Endothelial_cells	ENSG00000030582
ERG	0	0.600145	0.259	0.009	0	Endothelial_cells	ENSG00000157554
SULF2	0	0.599683	0.308	0.062	0	Endothelial_cells	ENSG00000196562
IL3RA	0	0.598932	0.259	0.013	0	Endothelial_cells	ENSG00000185291
NDRG1	0	0.598341	0.514	0.257	0	Endothelial_cells	ENSG00000104419
TCEAL9	0	0.596555	0.364	0.098	0	Endothelial_cells	ENSG00000185222
NCOA7	0	0.594855	0.397	0.184	0	Endothelial_cells	ENSG00000111912
PIK3C2A	0	0.594695	0.392	0.134	0	Endothelial_cells	ENSG00000011405
COL18A1	0	0.594636	0.465	0.12	0	Endothelial_cells	ENSG00000182871
CDC37	0	0.592225	0.629	0.365	0	Endothelial_cells	ENSG00000105401
BHLHE40	0	0.589352	0.455	0.202	0	Endothelial_cells	ENSG00000134107
DLC1	0	0.588077	0.32	0.072	0	Endothelial_cells	ENSG00000164741
CRIM1	0	0.587913	0.339	0.081	0	Endothelial_cells	ENSG00000150938
MGLL	0	0.58634	0.274	0.045	0	Endothelial_cells	ENSG00000074416
NECTIN2	0	0.585442	0.322	0.067	0	Endothelial_cells	ENSG00000130202
ICAM2	0	0.584642	0.327	0.094	0	Endothelial_cells	ENSG00000108622
LMO2	0	0.582983	0.265	0.021	0	Endothelial_cells	ENSG00000135363
GNAI2	0	0.581647	0.535	0.296	0	Endothelial_cells	ENSG00000114353
FOXC1	0	0.576867	0.297	0.065	0	Endothelial_cells	ENSG00000054598
RRBP1	0	0.574501	0.528	0.231	0	Endothelial_cells	ENSG00000125844
TGFBR2	0	0.57331	0.514	0.257	0	Endothelial_cells	ENSG00000163513
FSCN1	0	0.572252	0.309	0.077	0	Endothelial_cells	ENSG00000075618
MYL12B	0	0.572122	0.658	0.43	0	Endothelial_cells	ENSG00000118680
HTRA1	0	0.571006	0.258	0.04	0	Endothelial_cells	ENSG00000166033
CD63	0	0.570499	0.661	0.325	0	Endothelial_cells	ENSG00000135404
DAB2	0	0.566545	0.303	0.056	0	Endothelial_cells	ENSG00000153071
HSPA1A	0	0.563374	0.804	0.533	0	Endothelial_cells	ENSG00000204389
GNG5	0	0.562272	0.521	0.277	0	Endothelial_cells	ENSG00000174021
PKP4	0	0.561239	0.267	0.041	0	Endothelial_cells	ENSG00000144283
MEF2C	0	0.559493	0.552	0.198	0	Endothelial_cells	ENSG00000081189
IFITM1	0	0.558177	0.417	0.192	0	Endothelial_cells	ENSG00000185885
CNN3	0	0.558168	0.378	0.113	0	Endothelial_cells	ENSG00000117519
RALGAPA2	0	0.556501	0.284	0.065	0	Endothelial_cells	ENSG00000188559
SWAP70	0	0.554959	0.4	0.138	0	Endothelial_cells	ENSG00000133789
CLIC4	0	0.5534	0.314	0.079	0	Endothelial_cells	ENSG00000169504
C1orf54	0	0.55273	0.252	0.035	0	Endothelial_cells	ENSG00000118292
GAPDH	0	0.551849	0.796	0.548	0	Endothelial_cells	ENSG00000111640
LUZP1	0	0.550454	0.438	0.194	0	Endothelial_cells	ENSG00000169641
ECE1	0	0.550405	0.342	0.103	0	Endothelial_cells	ENSG00000117298
PLK2	0	0.548758	0.508	0.269	0	Endothelial_cells	ENSG00000145632
AP2S1	0	0.543749	0.394	0.158	0	Endothelial_cells	ENSG00000042753
SERF2	0	0.542309	0.887	0.709	0	Endothelial_cells	ENSG00000140264
PTTG1IP	0	0.540176	0.394	0.146	0	Endothelial_cells	ENSG00000183255
EMP2	0	0.538721	0.313	0.081	0	Endothelial_cells	ENSG00000213853
BRI3	0	0.537303	0.437	0.206	0	Endothelial_cells	ENSG00000164713
COX7A1	0	0.535769	0.301	0.064	0	Endothelial_cells	ENSG00000161281
SHC1	0	0.535314	0.293	0.07	0	Endothelial_cells	ENSG00000160691
UPP1	0	0.534136	0.338	0.113	0	Endothelial_cells	ENSG00000183696
S1PR1	0	0.533333	0.293	0.058	0	Endothelial_cells	ENSG00000170989
CDC42BPB	0	0.531501	0.284	0.066	0	Endothelial_cells	ENSG00000198752
ITPRID2	0	0.530759	0.312	0.089	0	Endothelial_cells	--
TMEM204	0	0.530407	0.257	0.044	0	Endothelial_cells	ENSG00000131634
NME2	0	0.52842	0.718	0.468	0	Endothelial_cells	ENSG00000243678
CDKN1A	0	0.527787	0.422	0.24	0	Endothelial_cells	ENSG00000124762
LPAR6	0	0.527174	0.364	0.107	0	Endothelial_cells	ENSG00000139679
MT2A	0	0.525361	0.687	0.45	0	Endothelial_cells	ENSG00000125148
PLSCR1	0	0.525064	0.338	0.104	0	Endothelial_cells	ENSG00000188313
ELOB	0	0.525007	0.63	0.389	0	Endothelial_cells	ENSG00000103363
HDGFL3	0	0.523633	0.273	0.051	0	Endothelial_cells	ENSG00000166503
TCEAL4	0	0.519893	0.425	0.17	0	Endothelial_cells	ENSG00000133142
ATP5PF	0	0.519691	0.505	0.289	0	Endothelial_cells	ENSG00000154723
CTNNB1	0	0.51818	0.504	0.265	0	Endothelial_cells	ENSG00000168036
NEDD9	0	0.518168	0.408	0.163	0	Endothelial_cells	ENSG00000111859
KIAA0355	0	0.515566	0.377	0.135	0	Endothelial_cells	ENSG00000166398
SERPINB6	0	0.51299	0.354	0.119	0	Endothelial_cells	ENSG00000124570
EFNA1	0	0.512754	0.267	0.067	0	Endothelial_cells	ENSG00000169242
PLEKHG1	0	0.512623	0.257	0.046	0	Endothelial_cells	ENSG00000120278
XAF1	0	0.51148	0.493	0.234	0	Endothelial_cells	ENSG00000132530
PPFIBP1	0	0.511204	0.295	0.073	0	Endothelial_cells	ENSG00000110841
ARL2	0	0.507586	0.308	0.086	0	Endothelial_cells	ENSG00000213465
FAM43A	0	0.504458	0.267	0.074	0	Endothelial_cells	ENSG00000185112
AFDN	0	0.503818	0.367	0.115	0	Endothelial_cells	ENSG00000130396
JAG1	0	0.500353	0.262	0.072	0	Endothelial_cells	ENSG00000101384
NCKAP1	0	0.497291	0.283	0.075	0	Endothelial_cells	ENSG00000061676
IFI16	0	0.495952	0.59	0.339	0	Endothelial_cells	ENSG00000163565
SNX3	0	0.495813	0.446	0.237	0	Endothelial_cells	ENSG00000112335
ARHGEF12	0	0.495507	0.3	0.086	0	Endothelial_cells	ENSG00000196914
LAP3	0	0.495108	0.348	0.138	0	Endothelial_cells	ENSG00000002549
CSRP2	0	0.493962	0.269	0.073	0	Endothelial_cells	ENSG00000175183
CTNND1	0	0.493813	0.319	0.095	0	Endothelial_cells	ENSG00000198561
MEF2A	0	0.493022	0.39	0.168	0	Endothelial_cells	ENSG00000068305
HDAC7	0	0.486994	0.327	0.107	0	Endothelial_cells	ENSG00000061273
IGFBP2	0	0.485499	0.257	0.052	0	Endothelial_cells	ENSG00000115457
CDC42EP3	0	0.48418	0.389	0.183	0	Endothelial_cells	ENSG00000163171
LGALS1	0	0.483858	0.601	0.308	0	Endothelial_cells	ENSG00000100097
MYL6	0	0.482686	0.868	0.683	0	Endothelial_cells	ENSG00000092841
CYB5R3	0	0.482106	0.314	0.099	0	Endothelial_cells	ENSG00000100243
NEAT1	0	0.479678	0.954	0.836	0	Endothelial_cells	ENSG00000245532
CTTN	0	0.476867	0.272	0.07	0	Endothelial_cells	ENSG00000085733
LEPROT	0	0.476144	0.312	0.103	0	Endothelial_cells	ENSG00000213625
CEBPD	0	0.474076	0.538	0.256	0	Endothelial_cells	ENSG00000221869
MAST4	0	0.473776	0.29	0.093	0	Endothelial_cells	ENSG00000069020
TNFSF10	0	0.472931	0.309	0.112	0	Endothelial_cells	ENSG00000121858
ATP5F1E	0	0.472686	0.869	0.684	0	Endothelial_cells	ENSG00000124172
FERMT2	0	0.471666	0.297	0.08	0	Endothelial_cells	ENSG00000073712
TUBB	0	0.46666	0.421	0.209	0	Endothelial_cells	ENSG00000196230
CARHSP1	0	0.466075	0.317	0.116	0	Endothelial_cells	ENSG00000153048
LMNA	0	0.465267	0.765	0.445	0	Endothelial_cells	ENSG00000160789
FIS1	0	0.462568	0.396	0.189	0	Endothelial_cells	ENSG00000214253
CMIP	0	0.458104	0.307	0.099	0	Endothelial_cells	ENSG00000153815
FAM241A	0	0.457828	0.304	0.122	0	Endothelial_cells	ENSG00000174749
MIR4435-2HG	0	0.457304	0.259	0.092	0	Endothelial_cells	ENSG00000172965
SEM1	0	0.456772	0.502	0.285	0	Endothelial_cells	ENSG00000127922
APLP2	0	0.456619	0.447	0.23	0	Endothelial_cells	ENSG00000084234
C11orf96	0	0.456321	0.431	0.123	0	Endothelial_cells	ENSG00000187479
NPC2	0	0.455751	0.339	0.169	0	Endothelial_cells	ENSG00000119655
LGALS3	0	0.454888	0.439	0.196	0	Endothelial_cells	ENSG00000131981
CTNNA1	0	0.454091	0.33	0.114	0	Endothelial_cells	ENSG00000044115
ACTN4	0	0.452913	0.47	0.226	0	Endothelial_cells	ENSG00000130402
BAG3	0	0.452858	0.344	0.167	0	Endothelial_cells	ENSG00000151929
PDLIM5	0	0.452636	0.319	0.116	0	Endothelial_cells	ENSG00000163110
MARCKS	0	0.450364	0.434	0.189	0	Endothelial_cells	ENSG00000277443
TPM3	0	0.447464	0.707	0.515	0	Endothelial_cells	ENSG00000143549
NUCB1	0	0.442319	0.296	0.094	0	Endothelial_cells	ENSG00000104805
COX5B	0	0.441074	0.556	0.359	0	Endothelial_cells	ENSG00000135940
DNAJB4	0	0.440929	0.383	0.191	0	Endothelial_cells	ENSG00000162616
MIF	0	0.440221	0.808	0.604	0	Endothelial_cells	ENSG00000240972
RCN1	0	0.43806	0.259	0.066	0	Endothelial_cells	ENSG00000049449
MT-ND4L	0	0.432478	0.924	0.817	0	Endothelial_cells	ENSG00000212907
SH3BP5	0	0.432171	0.334	0.133	0	Endothelial_cells	ENSG00000131370
TSPO	0	0.431563	0.442	0.256	0	Endothelial_cells	ENSG00000100300
CAPNS1	0	0.431324	0.3	0.115	0	Endothelial_cells	ENSG00000126247
MYH9	0	0.430381	0.6	0.396	0	Endothelial_cells	ENSG00000100345
EVA1B	0	0.429938	0.297	0.1	0	Endothelial_cells	ENSG00000142694
SH3GLB1	0	0.427279	0.45	0.236	0	Endothelial_cells	ENSG00000097033
BEX3	0	0.424237	0.286	0.099	0	Endothelial_cells	ENSG00000166681
ACTN1	0	0.423867	0.349	0.152	0	Endothelial_cells	ENSG00000072110
MGST3	0	0.423796	0.4	0.203	0	Endothelial_cells	ENSG00000143198
CCDC50	0	0.420438	0.34	0.132	0	Endothelial_cells	ENSG00000152492
FDPS	0	0.41694	0.305	0.117	0	Endothelial_cells	ENSG00000160752
VGLL4	0	0.416645	0.278	0.09	0	Endothelial_cells	ENSG00000144560
UGCG	0	0.414858	0.335	0.186	0	Endothelial_cells	ENSG00000148154
IFI44L	0	0.413568	0.31	0.123	0	Endothelial_cells	ENSG00000137959
MIEN1	0	0.413258	0.287	0.133	0	Endothelial_cells	ENSG00000141741
HSBP1	0	0.41218	0.368	0.17	0	Endothelial_cells	ENSG00000230989
DAD1	0	0.411628	0.418	0.249	0	Endothelial_cells	ENSG00000129562
TINAGL1	0	0.411108	0.251	0.066	0	Endothelial_cells	ENSG00000142910
MT-CO2	0	0.409485	0.991	0.99	0	Endothelial_cells	ENSG00000198712
POLR2L	0	0.40861	0.57	0.388	0	Endothelial_cells	ENSG00000177700
ZEB1	0	0.408507	0.356	0.157	0	Endothelial_cells	ENSG00000148516
CDKN1C	0	0.408403	0.316	0.148	0	Endothelial_cells	ENSG00000129757
BAZ2B	0	0.408077	0.354	0.15	0	Endothelial_cells	ENSG00000123636
PICALM	0	0.405955	0.329	0.136	0	Endothelial_cells	ENSG00000073921
GABARAPL2	0	0.404967	0.358	0.196	0	Endothelial_cells	ENSG00000034713
POMP	0	0.404358	0.441	0.276	0	Endothelial_cells	ENSG00000132963
ZNHIT1	0	0.403916	0.376	0.184	0	Endothelial_cells	ENSG00000106400
LIMS1	0	0.403282	0.347	0.154	0	Endothelial_cells	ENSG00000169756
YWHAE	0	0.402725	0.59	0.392	0	Endothelial_cells	ENSG00000108953
DSTN	0	0.402683	0.611	0.303	0	Endothelial_cells	ENSG00000125868
TMEM258	0	0.402319	0.428	0.25	0	Endothelial_cells	ENSG00000134825
GNG10	0	0.401868	0.269	0.102	0	Endothelial_cells	ENSG00000242616
KLF10	0	0.398786	0.343	0.184	0	Endothelial_cells	ENSG00000155090
SVIL	0	0.398142	0.256	0.09	0	Endothelial_cells	ENSG00000197321
PRMT1	0	0.396834	0.342	0.169	0	Endothelial_cells	ENSG00000126457
MAP1B	0	0.395571	0.267	0.088	0	Endothelial_cells	ENSG00000131711
NR2F2	0	0.394918	0.31	0.111	0	Endothelial_cells	ENSG00000185551
GRASP	0	0.39383	0.351	0.15	0	Endothelial_cells	ENSG00000161835
SOX4	0	0.393784	0.587	0.269	0	Endothelial_cells	ENSG00000124766
STMN1	0	0.393225	0.323	0.157	0	Endothelial_cells	ENSG00000117632
MYL12A	0	0.39305	0.668	0.489	0	Endothelial_cells	ENSG00000101608
NDUFB7	0	0.391992	0.402	0.219	0	Endothelial_cells	ENSG00000099795
RAB11A	0	0.391433	0.346	0.17	0	Endothelial_cells	ENSG00000103769
BSG	0	0.391093	0.352	0.176	0	Endothelial_cells	ENSG00000172270
TIMP1	0	0.390351	0.557	0.214	0	Endothelial_cells	ENSG00000102265
CLTA	0	0.389442	0.416	0.234	0	Endothelial_cells	ENSG00000122705
TAGLN2	0	0.389395	0.6	0.409	0	Endothelial_cells	ENSG00000158710
CSTB	0	0.388328	0.428	0.246	0	Endothelial_cells	ENSG00000160213
YPEL2	0	0.387888	0.262	0.116	0	Endothelial_cells	ENSG00000175155
MT-ND4	0	0.386843	0.988	0.987	0	Endothelial_cells	ENSG00000198886
FLOT1	0	0.386714	0.284	0.108	0	Endothelial_cells	ENSG00000137312
FLNB	0	0.386574	0.256	0.086	0	Endothelial_cells	ENSG00000136068
SERPING1	0	0.38533	0.286	0.089	0	Endothelial_cells	ENSG00000149131
BGN	0	0.383869	0.273	0.088	0	Endothelial_cells	ENSG00000182492
PEA15	0	0.381599	0.269	0.095	0	Endothelial_cells	ENSG00000162734
LIMA1	0	0.379601	0.353	0.154	0	Endothelial_cells	ENSG00000050405
DYNC1I2	0	0.378955	0.386	0.188	0	Endothelial_cells	ENSG00000077380
ISG15	0	0.378865	0.532	0.335	0	Endothelial_cells	ENSG00000187608
ENY2	0	0.378563	0.523	0.351	0	Endothelial_cells	ENSG00000120533
ASPH	0	0.378276	0.272	0.103	0	Endothelial_cells	ENSG00000198363
CALD1	0	0.378179	0.64	0.199	0	Endothelial_cells	ENSG00000122786
SOS1	0	0.377389	0.262	0.115	0	Endothelial_cells	ENSG00000115904
MLEC	0	0.377303	0.285	0.143	0	Endothelial_cells	ENSG00000110917
HERC2	0	0.375356	0.337	0.161	0	Endothelial_cells	ENSG00000128731
PLEC	0	0.375012	0.393	0.198	0	Endothelial_cells	ENSG00000178209
UQCR11	0	0.373939	0.524	0.348	0	Endothelial_cells	ENSG00000127540
NRARP	0	0.373319	0.286	0.145	0	Endothelial_cells	ENSG00000198435
ITGB1	0	0.369652	0.599	0.364	0	Endothelial_cells	ENSG00000150093
AP1S2	0	0.367461	0.275	0.103	0	Endothelial_cells	ENSG00000182287
NDUFB2	0	0.366776	0.484	0.317	0	Endothelial_cells	ENSG00000090266
CCN1	0	0.366423	0.382	0.163	0	Endothelial_cells	--
NFE2L1	0	0.365869	0.268	0.106	0	Endothelial_cells	ENSG00000082641
GADD45GIP1	0	0.365111	0.409	0.248	0	Endothelial_cells	ENSG00000179271
MSN	0	0.364683	0.447	0.272	0	Endothelial_cells	ENSG00000147065
WDR83OS	0	0.364485	0.393	0.22	0	Endothelial_cells	ENSG00000105583
NDUFS6	0	0.363574	0.38	0.21	0	Endothelial_cells	ENSG00000145494
NFIC	0	0.361763	0.285	0.119	0	Endothelial_cells	ENSG00000141905
PNP	0	0.360972	0.374	0.218	0	Endothelial_cells	ENSG00000198805
UQCRQ	0	0.359719	0.4	0.239	0	Endothelial_cells	ENSG00000164405
ASAP1	0	0.358901	0.312	0.136	0	Endothelial_cells	ENSG00000153317
WDR60	0	0.357524	0.291	0.128	0	Endothelial_cells	ENSG00000126870
PTK2	0	0.35716	0.261	0.102	0	Endothelial_cells	ENSG00000169398
RABAC1	0	0.356895	0.423	0.255	0	Endothelial_cells	ENSG00000105404
CD99	0	0.356645	0.461	0.276	0	Endothelial_cells	ENSG00000002586
NEDD8	0	0.355989	0.412	0.252	0	Endothelial_cells	ENSG00000129559
HIPK3	0	0.353043	0.315	0.153	0	Endothelial_cells	ENSG00000110422
MAP4	0	0.352197	0.361	0.187	0	Endothelial_cells	ENSG00000047849
DIAPH2	0	0.350084	0.288	0.125	0	Endothelial_cells	ENSG00000147202
TXN	0	0.348801	0.528	0.332	0	Endothelial_cells	ENSG00000136810
CLIC1	0	0.348755	0.534	0.383	0	Endothelial_cells	ENSG00000213719
SEC61G	0	0.348508	0.408	0.255	0	Endothelial_cells	ENSG00000132432
NDUFB10	0	0.347927	0.382	0.219	0	Endothelial_cells	ENSG00000140990
MAP3K11	0	0.347063	0.255	0.09	0	Endothelial_cells	ENSG00000173327
ATN1	0	0.347018	0.257	0.101	0	Endothelial_cells	ENSG00000111676
MT-CO3	0	0.343407	0.99	0.991	0	Endothelial_cells	ENSG00000198938
ROMO1	0	0.342314	0.383	0.22	0	Endothelial_cells	ENSG00000125995
CYB5A	0	0.338649	0.272	0.12	0	Endothelial_cells	ENSG00000166347
IER3	0	0.338354	0.552	0.279	0	Endothelial_cells	ENSG00000137331
RBX1	0	0.337536	0.375	0.223	0	Endothelial_cells	ENSG00000100387
HIF1A	0	0.333647	0.434	0.275	0	Endothelial_cells	ENSG00000100644
GSTO1	0	0.333066	0.282	0.143	0	Endothelial_cells	ENSG00000148834
SEC11A	0	0.331769	0.359	0.21	0	Endothelial_cells	ENSG00000140612
LDLR	0	0.329996	0.275	0.125	0	Endothelial_cells	ENSG00000130164
ARGLU1	0	0.329979	0.808	0.697	0	Endothelial_cells	ENSG00000134884
NOP10	0	0.329145	0.36	0.212	0	Endothelial_cells	ENSG00000182117
CFDP1	0	0.32329	0.397	0.217	0	Endothelial_cells	ENSG00000153774
ARPC1B	0	0.323164	0.455	0.29	0	Endothelial_cells	ENSG00000130429
ANXA5	0	0.322347	0.399	0.217	0	Endothelial_cells	ENSG00000164111
PRDX5	0	0.322067	0.379	0.225	0	Endothelial_cells	ENSG00000126432
TMOD3	0	0.321136	0.356	0.19	0	Endothelial_cells	ENSG00000138594
KTN1	0	0.320617	0.619	0.446	0	Endothelial_cells	ENSG00000126777
ARPC5L	0	0.320579	0.314	0.165	0	Endothelial_cells	ENSG00000136950
AP2M1	0	0.319712	0.309	0.158	0	Endothelial_cells	ENSG00000161203
MBNL2	0	0.319008	0.31	0.149	0	Endothelial_cells	ENSG00000139793
PPP1R14B	0	0.317099	0.345	0.187	0	Endothelial_cells	ENSG00000173457
TMEM219	0	0.315729	0.282	0.147	0	Endothelial_cells	ENSG00000149932
CHMP2A	0	0.312502	0.322	0.17	0	Endothelial_cells	ENSG00000130724
TACC1	0	0.312232	0.357	0.202	0	Endothelial_cells	ENSG00000147526
PRDX1	0	0.311638	0.543	0.377	0	Endothelial_cells	ENSG00000117450
ANKRD28	0	0.311099	0.37	0.194	0	Endothelial_cells	ENSG00000206560
PHACTR2	0	0.310228	0.298	0.126	0	Endothelial_cells	ENSG00000112419
PHACTR4	0	0.310088	0.294	0.135	0	Endothelial_cells	ENSG00000204138
SELENOM	0	0.309328	0.391	0.211	0	Endothelial_cells	ENSG00000198832
DDAH2	0	0.308927	0.266	0.121	0	Endothelial_cells	ENSG00000213722
PSMB5	0	0.306707	0.251	0.111	0	Endothelial_cells	ENSG00000100804
NDUFC1	0	0.30318	0.343	0.192	0	Endothelial_cells	ENSG00000109390
YES1	0	0.30302	0.252	0.1	0	Endothelial_cells	ENSG00000176105
DYNLL1	0	0.301827	0.735	0.582	0	Endothelial_cells	ENSG00000088986
MAFF	0	0.300908	0.364	0.212	0	Endothelial_cells	ENSG00000185022
MGMT	0	0.298188	0.286	0.144	0	Endothelial_cells	ENSG00000170430
PDIA6	0	0.294683	0.3	0.158	0	Endothelial_cells	ENSG00000143870
GSTP1	0	0.293925	0.454	0.273	0	Endothelial_cells	ENSG00000084207
QKI	0	0.292503	0.385	0.222	0	Endothelial_cells	ENSG00000112531
CHMP3	0	0.29235	0.316	0.169	0	Endothelial_cells	ENSG00000115561
HLA-E	0	0.29144	0.772	0.69	0	Endothelial_cells	ENSG00000204592
ABHD17A	0	0.290576	0.33	0.18	0	Endothelial_cells	ENSG00000129968
SUN1	0	0.289752	0.264	0.126	0	Endothelial_cells	ENSG00000164828
PSAP	0	0.284933	0.394	0.212	0	Endothelial_cells	ENSG00000197746
CFL1	0	0.284052	0.754	0.631	0	Endothelial_cells	ENSG00000172757
GSDMD	0	0.28179	0.254	0.118	0	Endothelial_cells	ENSG00000104518
CHD9	0	0.277162	0.403	0.229	0	Endothelial_cells	ENSG00000177200
HSP90B1	0	0.275642	0.657	0.51	0	Endothelial_cells	ENSG00000166598
ROCK2	0	0.268934	0.264	0.123	0	Endothelial_cells	ENSG00000134318
HSPA1B	0	0.268037	0.685	0.44	0	Endothelial_cells	ENSG00000204388
HMGB1	0	0.266729	0.833	0.725	0	Endothelial_cells	ENSG00000189403
FN1	0	0.260343	0.256	0.089	0	Endothelial_cells	ENSG00000115414
SGK1	0	0.255455	0.458	0.297	0	Endothelial_cells	ENSG00000118515
FILIP1L	0	0.252463	0.276	0.125	0	Endothelial_cells	ENSG00000168386
MT-CO1	0	0.237894	0.993	0.993	0	Endothelial_cells	ENSG00000198804
GIMAP4	0	0.233507	0.315	0.146	0	Endothelial_cells	ENSG00000133574
ATF3	0	0.21693	0.512	0.311	0	Endothelial_cells	ENSG00000162772
CTSB	0	0.195069	0.251	0.127	0	Endothelial_cells	ENSG00000164733
PTMA	0	0.187051	0.99	0.944	0	Endothelial_cells	ENSG00000187514
NDUFC2	0	0.176922	0.387	0.242	0	Endothelial_cells	ENSG00000151366
SLC25A37	0	0.165651	0.281	0.155	0	Endothelial_cells	ENSG00000147454
COL6A2	0	0.147304	0.287	0.122	0	Endothelial_cells	ENSG00000142173
MYL9	0	0.145863	0.276	0.123	0	Endothelial_cells	ENSG00000101335
GIMAP7	0	0.124683	0.34	0.197	0	Endothelial_cells	ENSG00000179144
CD74	0	0.0625841	0.682	0.433	0	Endothelial_cells	ENSG00000019582
DST	0	0.0440345	0.34	0.174	0	Endothelial_cells	ENSG00000151914
TPM1	0	0.00622821	0.426	0.232	0	Endothelial_cells	ENSG00000140416
CHMP5	9.28843414181544e-322	0.288186	0.27	0.137	3.39965978024587e-317	Endothelial_cells	ENSG00000086065
HMGN3	1.91697470586404e-321	0.292654	0.312	0.169	7.01631912093296e-317	Endothelial_cells	ENSG00000118418
RHOA	1.13042219768477e-320	0.320778	0.494	0.346	4.13745828574603e-316	Endothelial_cells	ENSG00000067560
SYNE2	3.93770319735473e-320	0.0733166	0.545	0.401	1.44123874726381e-315	Endothelial_cells	ENSG00000054654
LAPTM4A	1.53276406230995e-317	0.310563	0.357	0.208	5.61006974446063e-313	Endothelial_cells	ENSG00000068697
MT-ATP6	2.58491292192103e-316	0.255429	0.994	0.996	9.46103978552315e-312	Endothelial_cells	ENSG00000198899
TIMM8B	7.96966659037554e-315	0.277156	0.256	0.127	2.91697766874335e-310	Endothelial_cells	ENSG00000150779
NAA10	3.2447987063802e-314	0.284481	0.251	0.125	0	Endothelial_cells	ENSG00000102030
IL6ST	8.43e-308	0.218032	0.518	0.363	3.08e-303	Endothelial_cells	ENSG00000134352
CTSD	2.31e-307	0.202795	0.275	0.148	8.45e-303	Endothelial_cells	ENSG00000117984
ATP5MD	4.8e-307	0.326924	0.445	0.295	1.76e-302	Endothelial_cells	ENSG00000173915
TMEM14C	1.97e-306	0.284779	0.276	0.145	7.19e-302	Endothelial_cells	ENSG00000111843
GLUL	3.23e-305	0.241057	0.351	0.207	1.18e-300	Endothelial_cells	ENSG00000135821
SAV1	6.36e-305	0.255382	0.254	0.128	2.33e-300	Endothelial_cells	ENSG00000151748
ARL4A	3.29e-304	0.365153	0.456	0.31	1.2e-299	Endothelial_cells	ENSG00000122644
HES4	3.85e-303	0.355741	0.323	0.182	1.41e-298	Endothelial_cells	ENSG00000188290
ACTG1	1.28e-301	0.228946	0.825	0.71	4.67e-297	Endothelial_cells	ENSG00000184009
SELENOH	3.03e-300	0.301418	0.484	0.331	1.11e-295	Endothelial_cells	ENSG00000211450
PPIB	1.04e-299	0.306331	0.511	0.367	3.79e-295	Endothelial_cells	ENSG00000166794
CSNK1E	2.49e-298	0.25998	0.259	0.132	9.1e-294	Endothelial_cells	ENSG00000213923
MAP1LC3B	5.13e-298	0.297039	0.573	0.452	1.88e-293	Endothelial_cells	ENSG00000140941
CAPZA2	7.42e-298	0.290583	0.294	0.16	2.71e-293	Endothelial_cells	ENSG00000198898
RNASEK	2.11e-296	0.299181	0.546	0.415	7.73e-292	Endothelial_cells	ENSG00000219200
FOSL2	8.22e-296	0.195362	0.396	0.252	3.01e-291	Endothelial_cells	ENSG00000075426
AHR	2.09e-293	0.227542	0.357	0.217	7.64e-289	Endothelial_cells	ENSG00000106546
SCP2	4.67e-293	0.276441	0.258	0.133	1.71e-288	Endothelial_cells	ENSG00000116171
EDF1	9.72e-293	0.286847	0.595	0.458	3.56e-288	Endothelial_cells	ENSG00000107223
C9orf16	4.12e-292	0.316379	0.39	0.255	1.51e-287	Endothelial_cells	ENSG00000171159
TRAPPC5	1.77e-291	0.30706	0.371	0.229	6.47e-287	Endothelial_cells	ENSG00000181029
CARD8	2.32e-291	0.189453	0.27	0.148	8.5e-287	Endothelial_cells	ENSG00000105483
RALBP1	5.46e-291	0.25484	0.313	0.176	2e-286	Endothelial_cells	ENSG00000017797
MT-ND5	6.1e-290	0.201174	0.967	0.951	2.23e-285	Endothelial_cells	ENSG00000198786
GNB2	3.41e-287	0.279483	0.312	0.178	1.25e-282	Endothelial_cells	ENSG00000172354
RPL23	3.65e-287	0.18748	0.882	0.767	1.34e-282	Endothelial_cells	ENSG00000125691
H3F3A	4.21e-287	0.250509	0.845	0.743	1.54e-282	Endothelial_cells	ENSG00000163041
BCAP31	4.9e-286	0.278013	0.261	0.137	1.79e-281	Endothelial_cells	ENSG00000185825
C4orf48	1.88e-285	0.333185	0.259	0.14	6.9e-281	Endothelial_cells	ENSG00000243449
PDCD5	5.26e-285	0.29135	0.316	0.181	1.92e-280	Endothelial_cells	ENSG00000105185
NUPR1	9.58e-285	0.142824	0.283	0.168	3.51e-280	Endothelial_cells	ENSG00000176046
SAT1	3.33e-284	0.355559	0.855	0.756	1.22e-279	Endothelial_cells	ENSG00000130066
SEC61B	3.52e-282	0.28975	0.481	0.336	1.29e-277	Endothelial_cells	ENSG00000106803
YBX1	2.68e-281	0.24154	0.718	0.601	9.82e-277	Endothelial_cells	ENSG00000065978
EID1	3.09e-280	0.275806	0.442	0.302	1.13e-275	Endothelial_cells	ENSG00000255302
ATP5ME	7.53e-280	0.282229	0.527	0.373	2.76e-275	Endothelial_cells	ENSG00000169020
CLEC2B	7.79e-277	0.0644532	0.391	0.274	2.85e-272	Endothelial_cells	ENSG00000110852
EGR1	2.04e-276	0.197183	0.63	0.479	7.47e-272	Endothelial_cells	ENSG00000120738
MIDN	3.1e-276	0.338026	0.438	0.315	1.13e-271	Endothelial_cells	ENSG00000167470
NDUFB4	2.14e-273	0.309002	0.418	0.279	7.83e-269	Endothelial_cells	ENSG00000065518
CANX	5.68e-273	0.269191	0.334	0.198	2.08e-268	Endothelial_cells	ENSG00000127022
SPAG9	8.09e-271	0.285353	0.467	0.319	2.96e-266	Endothelial_cells	ENSG00000008294
PPP3CA	2.95e-270	0.215898	0.333	0.201	1.08e-265	Endothelial_cells	ENSG00000138814
RPS28	6.16e-270	0.123401	0.963	0.893	2.26e-265	Endothelial_cells	ENSG00000233927
NAMPT	2.58e-266	0.217328	0.457	0.318	9.43e-262	Endothelial_cells	ENSG00000105835
ATP5F1D	1.79e-265	0.28789	0.47	0.328	6.54e-261	Endothelial_cells	ENSG00000099624
UPF3A	9.52e-265	0.247492	0.298	0.169	3.49e-260	Endothelial_cells	ENSG00000169062
DYNLRB1	5.88e-263	0.284403	0.353	0.218	2.15e-258	Endothelial_cells	ENSG00000125971
POLR2I	2.59e-261	0.274398	0.251	0.134	9.49e-257	Endothelial_cells	ENSG00000105258
NDUFB1	5.96e-257	0.286943	0.395	0.258	2.18e-252	Endothelial_cells	ENSG00000183648
COX6C	1.79e-256	0.180376	0.591	0.459	6.57e-252	Endothelial_cells	ENSG00000164919
VMP1	5.04e-256	0.0645658	0.49	0.364	1.85e-251	Endothelial_cells	ENSG00000062716
SEPTIN2	2.61e-252	0.241939	0.35	0.216	9.56e-248	Endothelial_cells	--
RPL35	4.92e-252	0.0263657	0.922	0.83	1.8e-247	Endothelial_cells	ENSG00000136942
PFDN2	3.61e-251	0.286005	0.368	0.237	1.32e-246	Endothelial_cells	ENSG00000143256
PSMA7	3.95e-250	0.24393	0.518	0.391	1.45e-245	Endothelial_cells	ENSG00000101182
MT-ND3	4.1e-250	0.194044	0.988	0.988	1.5e-245	Endothelial_cells	ENSG00000198840
KDELR1	1.49e-248	0.25567	0.255	0.14	5.46e-244	Endothelial_cells	ENSG00000105438
CYTOR	8.36e-248	0.167985	0.314	0.198	3.06e-243	Endothelial_cells	ENSG00000222041
RNH1	4.44e-247	0.259616	0.327	0.198	1.62e-242	Endothelial_cells	ENSG00000023191
KRTCAP2	9.94e-247	0.288243	0.452	0.321	3.64e-242	Endothelial_cells	ENSG00000163463
EPS8	7.47e-244	0.167288	0.259	0.15	2.73e-239	Endothelial_cells	ENSG00000151491
PPA1	1.76e-243	0.308453	0.385	0.258	6.43e-239	Endothelial_cells	ENSG00000180817
NDUFA12	1.35e-242	0.277672	0.299	0.18	4.94e-238	Endothelial_cells	ENSG00000184752
GNAS	1.9e-241	0.219751	0.788	0.697	6.94e-237	Endothelial_cells	ENSG00000087460
FRYL	5.17e-241	0.220225	0.336	0.208	1.89e-236	Endothelial_cells	ENSG00000075539
TUBA1B	8.52e-241	0.226206	0.674	0.543	3.12e-236	Endothelial_cells	ENSG00000123416
DYNC1LI2	5.97e-240	0.200433	0.274	0.158	2.18e-235	Endothelial_cells	ENSG00000135720
RPL19	1.09e-237	0.171134	0.938	0.862	3.99e-233	Endothelial_cells	ENSG00000108298
UBL5	6.54e-237	0.268696	0.576	0.449	2.39e-232	Endothelial_cells	ENSG00000198258
MARCKSL1	1.46e-236	0.220212	0.512	0.374	5.35e-232	Endothelial_cells	ENSG00000175130
MT-CYB	6.08e-236	0.153727	0.991	0.99	2.22e-231	Endothelial_cells	ENSG00000198727
SRI	2.53e-235	0.245166	0.264	0.148	9.26e-231	Endothelial_cells	ENSG00000075142
NHP2	4.04e-235	0.260952	0.261	0.148	1.48e-230	Endothelial_cells	ENSG00000145912
MRPL52	3.98e-234	0.269722	0.283	0.167	1.46e-229	Endothelial_cells	ENSG00000172590
NDUFA11	2.95e-233	0.272906	0.403	0.272	1.08e-228	Endothelial_cells	ENSG00000174886
YWHAB	3.12e-231	0.21927	0.533	0.401	1.14e-226	Endothelial_cells	ENSG00000166913
COX6B1	1.71e-229	0.277568	0.513	0.384	6.26e-225	Endothelial_cells	ENSG00000126267
TXNDC17	1.49e-225	0.252746	0.294	0.175	5.47e-221	Endothelial_cells	ENSG00000129235
EIF2S2	7.5e-225	0.24533	0.394	0.263	2.74e-220	Endothelial_cells	ENSG00000125977
COX17	1.64e-223	0.275361	0.334	0.212	6e-219	Endothelial_cells	ENSG00000138495
PDAP1	8.78e-222	0.250118	0.294	0.177	3.21e-217	Endothelial_cells	ENSG00000106244
WASF2	4.15e-220	0.242097	0.397	0.269	1.52e-215	Endothelial_cells	ENSG00000158195
SLIRP	8.26e-217	0.249706	0.29	0.175	3.02e-212	Endothelial_cells	ENSG00000119705
MICOS13	8.3e-213	0.257816	0.28	0.169	3.04e-208	Endothelial_cells	--
ENO1	4.79e-212	0.248247	0.414	0.285	1.76e-207	Endothelial_cells	ENSG00000074800
NDUFA13	7.33e-212	0.247028	0.533	0.402	2.68e-207	Endothelial_cells	ENSG00000186010
P4HB	1.54e-210	0.221373	0.311	0.193	5.64e-206	Endothelial_cells	ENSG00000185624
LY6E	3.13e-210	0.251349	0.331	0.211	1.15e-205	Endothelial_cells	ENSG00000160932
RPL8	3.84e-210	0.0618239	0.89	0.796	1.4e-205	Endothelial_cells	ENSG00000161016
ATP5MPL	2.22e-208	0.255368	0.403	0.276	8.13e-204	Endothelial_cells	ENSG00000156411
RPS26	6.69e-208	0.0679693	0.813	0.712	2.45e-203	Endothelial_cells	ENSG00000197728
PHPT1	7.36e-208	0.210015	0.303	0.188	2.69e-203	Endothelial_cells	ENSG00000054148
TPI1	5.07e-206	0.175397	0.496	0.37	1.86e-201	Endothelial_cells	ENSG00000111669
UTRN	7.2e-206	0.178214	0.534	0.404	2.64e-201	Endothelial_cells	ENSG00000152818
CAST	6.08e-205	0.0686526	0.475	0.368	2.23e-200	Endothelial_cells	ENSG00000153113
ANKRD10	9.06e-204	0.190373	0.274	0.165	3.32e-199	Endothelial_cells	ENSG00000088448
ELOC	3.98e-200	0.26894	0.349	0.247	1.46e-195	Endothelial_cells	ENSG00000154582
CCNL2	7.02e-200	0.243159	0.401	0.275	2.57e-195	Endothelial_cells	ENSG00000221978
CAMTA1	9.32e-198	0.225303	0.269	0.161	3.41e-193	Endothelial_cells	ENSG00000171735
ARL6IP4	4.39e-197	0.24174	0.454	0.331	1.61e-192	Endothelial_cells	ENSG00000182196
PKM	6.04e-196	0.23713	0.325	0.209	2.21e-191	Endothelial_cells	ENSG00000067225
MT-ND2	2.09e-195	0.0389783	0.986	0.987	7.64e-191	Endothelial_cells	ENSG00000198763
RPS27L	2.25e-195	0.210619	0.428	0.301	8.24e-191	Endothelial_cells	ENSG00000185088
TYMP	3.8e-195	0.103435	0.297	0.2	1.39e-190	Endothelial_cells	ENSG00000025708
NSRP1	8.56e-195	0.174153	0.262	0.16	3.13e-190	Endothelial_cells	ENSG00000126653
SERBP1	3.75e-193	0.21236	0.607	0.497	1.37e-188	Endothelial_cells	ENSG00000142864
ELF2	6.75e-192	0.133189	0.251	0.155	2.47e-187	Endothelial_cells	ENSG00000109381
CBX3	1.44e-188	0.211639	0.436	0.311	5.28e-184	Endothelial_cells	ENSG00000122565
PPIA	9.91e-188	0.213016	0.748	0.654	3.63e-183	Endothelial_cells	ENSG00000196262
AURKAIP1	6.15e-187	0.231846	0.337	0.223	2.25e-182	Endothelial_cells	ENSG00000175756
MT1X	2.58e-186	0.169479	0.323	0.218	9.43e-182	Endothelial_cells	ENSG00000187193
BRK1	5.67e-186	0.238298	0.296	0.19	2.08e-181	Endothelial_cells	ENSG00000254999
SH3BGRL3	1.11e-184	0.108428	0.599	0.49	4.08e-180	Endothelial_cells	ENSG00000142669
ABLIM1	2.67e-183	0.0796958	0.255	0.17	9.78e-179	Endothelial_cells	ENSG00000099204
ANAPC11	4.5e-181	0.228758	0.27	0.167	1.65e-176	Endothelial_cells	ENSG00000141552
SOD2	2.42e-180	0.370546	0.471	0.399	8.84e-176	Endothelial_cells	ENSG00000112096
BANF1	2.89e-179	0.226629	0.278	0.175	1.06e-174	Endothelial_cells	ENSG00000175334
NDUFAB1	5.79e-178	0.223463	0.257	0.157	2.12e-173	Endothelial_cells	ENSG00000004779
HSPA2	6.94e-178	0.116921	0.255	0.163	2.54e-173	Endothelial_cells	ENSG00000126803
ATP6V1F	1.48e-176	0.227832	0.308	0.201	5.43e-172	Endothelial_cells	ENSG00000128524
SMARCE1	3.6e-176	0.18728	0.295	0.189	1.32e-171	Endothelial_cells	ENSG00000073584
MT-ND1	1.57e-174	0.109699	0.985	0.983	5.76e-170	Endothelial_cells	ENSG00000198888
ATP5IF1	6.42e-173	0.226925	0.477	0.358	2.35e-168	Endothelial_cells	ENSG00000130770
TMA7	2.6e-171	0.19166	0.708	0.601	9.53e-167	Endothelial_cells	ENSG00000232112
EIF4G1	2.88e-171	0.16352	0.26	0.163	1.05e-166	Endothelial_cells	ENSG00000114867
DUT	1.56e-170	0.189499	0.266	0.165	5.72e-166	Endothelial_cells	ENSG00000128951
COX5A	2.28e-167	0.223758	0.278	0.178	8.35e-163	Endothelial_cells	ENSG00000178741
RPL26	2.37e-167	0.0196151	0.936	0.866	8.68e-163	Endothelial_cells	ENSG00000161970
RNF145	1.12e-166	0.13781	0.296	0.198	4.09e-162	Endothelial_cells	ENSG00000145860
DBI	1.28e-166	0.0961091	0.44	0.334	4.7e-162	Endothelial_cells	ENSG00000155368
HSPE1	4.68e-166	0.150009	0.622	0.515	1.71e-161	Endothelial_cells	ENSG00000115541
IER5L	7.22e-166	0.173724	0.424	0.31	2.64e-161	Endothelial_cells	ENSG00000188483
ZFP36	9.35e-166	0.164577	0.785	0.681	3.42e-161	Endothelial_cells	ENSG00000128016
SSR4	7.71e-164	0.195765	0.494	0.381	2.82e-159	Endothelial_cells	ENSG00000180879
LAMTOR5	7.75e-164	0.227184	0.327	0.223	2.84e-159	Endothelial_cells	ENSG00000134248
RPS9	1.01e-163	0.012057	0.918	0.845	3.68e-159	Endothelial_cells	ENSG00000170889
IER2	6.07e-162	0.11774	0.801	0.713	2.22e-157	Endothelial_cells	ENSG00000160888
PET100	2.33e-161	0.231808	0.395	0.285	8.52e-157	Endothelial_cells	ENSG00000229833
PPDPF	8.96e-161	0.21848	0.469	0.353	3.28e-156	Endothelial_cells	ENSG00000125534
PHLDA1	1.29e-160	0.135314	0.351	0.25	4.72e-156	Endothelial_cells	ENSG00000139289
HDLBP	1.74e-160	0.148192	0.262	0.169	6.36e-156	Endothelial_cells	ENSG00000115677
ERH	2.38e-160	0.222676	0.306	0.205	8.72e-156	Endothelial_cells	ENSG00000100632
METAP2	4.15e-160	0.195961	0.396	0.284	1.52e-155	Endothelial_cells	ENSG00000111142
RBM17	6.75e-160	0.199727	0.325	0.218	2.47e-155	Endothelial_cells	ENSG00000134453
MRPL51	1.98e-158	0.215567	0.295	0.194	7.24e-154	Endothelial_cells	ENSG00000111639
RTF1	5.57e-156	0.182474	0.376	0.266	2.04e-151	Endothelial_cells	ENSG00000137815
COPS9	1.73e-155	0.208975	0.356	0.249	6.32e-151	Endothelial_cells	ENSG00000172428
EIF3J	2.17e-155	0.128972	0.42	0.314	7.95e-151	Endothelial_cells	ENSG00000104131
TMEM165	1.47e-150	0.161151	0.265	0.17	5.39e-146	Endothelial_cells	ENSG00000134851
SNRPE	4.12e-150	0.212541	0.301	0.203	1.51e-145	Endothelial_cells	ENSG00000182004
MRPS21	5.75e-149	0.221542	0.331	0.231	2.1e-144	Endothelial_cells	ENSG00000266472
CCT6A	7.85e-149	0.163499	0.281	0.186	2.87e-144	Endothelial_cells	ENSG00000146731
PITPNB	1.26e-148	0.145275	0.252	0.162	4.61e-144	Endothelial_cells	ENSG00000180957
ACADVL	3.94e-147	0.0614449	0.251	0.176	1.44e-142	Endothelial_cells	ENSG00000072778
SF3B6	8.02e-147	0.214875	0.346	0.244	2.94e-142	Endothelial_cells	ENSG00000115128
OCIAD1	8.17e-147	0.190226	0.275	0.179	2.99e-142	Endothelial_cells	ENSG00000109180
ATP5F1C	8.32e-147	0.205092	0.291	0.195	3.05e-142	Endothelial_cells	ENSG00000165629
GNB1	9.37e-147	0.173787	0.326	0.224	3.43e-142	Endothelial_cells	ENSG00000078369
CTSC	2.15e-146	0.14435	0.252	0.164	7.88e-142	Endothelial_cells	ENSG00000109861
PMEPA1	3.49e-145	0.171641	0.275	0.183	1.28e-140	Endothelial_cells	ENSG00000124225
H1FX	1.19e-143	0.0192234	0.455	0.372	4.36e-139	Endothelial_cells	ENSG00000184897
TOMM5	1.19e-143	0.225891	0.309	0.218	4.37e-139	Endothelial_cells	ENSG00000175768
PHF14	6.71e-143	0.0973036	0.305	0.217	2.46e-138	Endothelial_cells	ENSG00000106443
VPS28	1.52e-142	0.200121	0.352	0.251	5.58e-138	Endothelial_cells	ENSG00000160948
RAB2A	1.91e-142	0.194843	0.353	0.252	7e-138	Endothelial_cells	ENSG00000104388
PLIN2	3.44e-142	0.301087	0.254	0.168	1.26e-137	Endothelial_cells	ENSG00000147872
PSMA4	3.86e-141	0.183787	0.265	0.172	1.41e-136	Endothelial_cells	ENSG00000041357
MACF1	1.58e-140	0.0723881	0.543	0.443	5.79e-136	Endothelial_cells	ENSG00000127603
SRP9	1.29e-139	0.192768	0.266	0.174	4.74e-135	Endothelial_cells	ENSG00000143742
PRDX2	7.16e-138	0.190928	0.308	0.211	2.62e-133	Endothelial_cells	ENSG00000167815
GTF2I	3e-137	0.12203	0.362	0.265	1.1e-132	Endothelial_cells	ENSG00000263001
PTPRA	2e-134	0.0803875	0.284	0.204	7.32e-130	Endothelial_cells	ENSG00000132670
SCAND1	4.44e-134	0.206959	0.388	0.288	1.63e-129	Endothelial_cells	ENSG00000171222
EIF5A	3.98e-133	0.21698	0.345	0.258	1.46e-128	Endothelial_cells	ENSG00000132507
SNRPD1	1.24e-132	0.188496	0.294	0.2	4.55e-128	Endothelial_cells	ENSG00000167088
RPS24	2.83e-132	0.0382037	0.955	0.896	1.03e-127	Endothelial_cells	ENSG00000138326
PRELID1	1.52e-131	0.187912	0.308	0.213	5.55e-127	Endothelial_cells	ENSG00000169230
RANBP1	1.31e-130	0.18013	0.275	0.185	4.79e-126	Endothelial_cells	ENSG00000099901
BLOC1S1	1.49e-129	0.190203	0.311	0.217	5.47e-125	Endothelial_cells	ENSG00000135441
HIST1H2AC	2.26e-128	0.0115341	0.295	0.225	8.26e-124	Endothelial_cells	ENSG00000180573
IRF9	4.77e-127	0.101251	0.272	0.192	1.75e-122	Endothelial_cells	ENSG00000213928
ST13	1.09e-126	0.162215	0.454	0.35	3.98e-122	Endothelial_cells	ENSG00000100380
ERICH1	2.26e-126	0.00888066	0.263	0.201	8.28e-122	Endothelial_cells	ENSG00000104714
CALR	2.83e-126	0.175893	0.596	0.497	1.04e-121	Endothelial_cells	ENSG00000179218
NDUFA4	3.99e-126	0.178944	0.509	0.41	1.46e-121	Endothelial_cells	ENSG00000189043
HLA-A	1.7e-125	0.082752	0.855	0.803	6.24e-121	Endothelial_cells	ENSG00000206503
H2AFY	2.8e-125	0.115997	0.263	0.181	1.02e-120	Endothelial_cells	ENSG00000113648
PARK7	3.71e-125	0.167023	0.393	0.294	1.36e-120	Endothelial_cells	ENSG00000116288
REX1BD	6.84e-125	0.195924	0.346	0.251	2.5e-120	Endothelial_cells	ENSG00000006015
TM9SF3	7.79e-124	0.156485	0.339	0.243	2.85e-119	Endothelial_cells	ENSG00000077147
CNPY2	3.2e-123	0.150477	0.261	0.175	1.17e-118	Endothelial_cells	ENSG00000257727
RHEB	4.83e-123	0.178596	0.286	0.196	1.77e-118	Endothelial_cells	ENSG00000106615
GABARAP	1.11e-122	0.183315	0.451	0.35	4.07e-118	Endothelial_cells	ENSG00000170296
SPG7	1.27e-122	0.101556	0.266	0.187	4.66e-118	Endothelial_cells	ENSG00000197912
SET	2.03e-122	0.174492	0.587	0.489	7.43e-118	Endothelial_cells	ENSG00000119335
HLA-C	4.3e-122	0.120352	0.81	0.745	1.57e-117	Endothelial_cells	ENSG00000204525
SELENOS	8.24e-122	0.114597	0.295	0.21	3.02e-117	Endothelial_cells	ENSG00000131871
DEK	5.53e-120	0.0869601	0.426	0.338	2.02e-115	Endothelial_cells	ENSG00000124795
CD46	2.58e-119	0.148754	0.393	0.296	9.45e-115	Endothelial_cells	ENSG00000117335
EIF3I	5.29e-118	0.188938	0.282	0.199	1.94e-113	Endothelial_cells	ENSG00000084623
PIM3	1.74e-117	0.169978	0.325	0.234	6.35e-113	Endothelial_cells	ENSG00000198355
ATP5MF	1.86e-117	0.191304	0.359	0.266	6.82e-113	Endothelial_cells	ENSG00000241468
CSNK1A1	9.52e-117	0.131657	0.479	0.383	3.48e-112	Endothelial_cells	ENSG00000113712
NDUFA1	3.58e-116	0.186412	0.453	0.356	1.31e-111	Endothelial_cells	ENSG00000125356
SNHG29	4.41e-116	0.19853	0.551	0.475	1.61e-111	Endothelial_cells	--
ACTB	2.16e-115	0.111716	0.882	0.813	7.89e-111	Endothelial_cells	ENSG00000075624
C4orf3	4.94e-114	0.186996	0.319	0.231	1.81e-109	Endothelial_cells	ENSG00000164096
LAMTOR4	6.04e-114	0.187346	0.382	0.291	2.21e-109	Endothelial_cells	ENSG00000188186
TBCA	1.28e-113	0.179591	0.424	0.327	4.67e-109	Endothelial_cells	ENSG00000171530
RPLP0	1.59e-113	0.00764374	0.825	0.753	5.82e-109	Endothelial_cells	ENSG00000089157
XRN2	2.01e-112	0.129988	0.305	0.22	7.35e-108	Endothelial_cells	ENSG00000088930
SUMO2	2.03e-112	0.191134	0.491	0.416	7.44e-108	Endothelial_cells	ENSG00000188612
TMEM50A	4.33e-112	0.157144	0.313	0.224	1.59e-107	Endothelial_cells	ENSG00000183726
UQCRH	2.59e-111	0.193324	0.465	0.374	9.48e-107	Endothelial_cells	ENSG00000173660
AHI1	4.32e-111	0.0948424	0.276	0.2	1.58e-106	Endothelial_cells	ENSG00000135541
TCP1	4.91e-111	0.18623	0.368	0.278	1.8e-106	Endothelial_cells	ENSG00000120438
RNASEH2C	5.53e-111	0.147656	0.261	0.179	2.03e-106	Endothelial_cells	ENSG00000172922
MT-ATP8	3.4e-110	0.0973375	0.522	0.426	1.24e-105	Endothelial_cells	ENSG00000228253
ATP5MC1	8.35e-109	0.157083	0.264	0.182	3.06e-104	Endothelial_cells	ENSG00000159199
KLF9	9.29e-108	0.0838593	0.348	0.268	3.4e-103	Endothelial_cells	ENSG00000119138
RERE	2.17e-107	0.0573687	0.332	0.258	7.94e-103	Endothelial_cells	ENSG00000142599
PDIA3	2.83e-107	0.15773	0.39	0.298	1.04e-102	Endothelial_cells	ENSG00000167004
TRIM44	3.92e-107	0.100144	0.364	0.279	1.44e-102	Endothelial_cells	ENSG00000166326
ARF1	9.4e-107	0.174432	0.439	0.346	3.44e-102	Endothelial_cells	ENSG00000143761
PSMB1	2.99e-106	0.186526	0.337	0.252	1.1e-101	Endothelial_cells	ENSG00000008018
PCMTD1	6.84e-106	0.136502	0.293	0.211	2.5e-101	Endothelial_cells	ENSG00000168300
NDUFA2	1.52e-105	0.16526	0.311	0.225	5.55e-101	Endothelial_cells	ENSG00000131495
PSMB8	7.91e-105	0.17007	0.349	0.261	2.89e-100	Endothelial_cells	ENSG00000204264
FXYD5	1.56e-104	0.115312	0.408	0.318	5.72e-100	Endothelial_cells	ENSG00000089327
SRSF4	3.79e-104	0.126877	0.345	0.259	1.39e-99	Endothelial_cells	ENSG00000116350
EIF5B	1.11e-102	0.0105242	0.414	0.349	4.06e-98	Endothelial_cells	ENSG00000158417
TMEM59	1.91e-102	0.182663	0.346	0.263	6.99e-98	Endothelial_cells	ENSG00000116209
ODF2L	1.29e-101	0.0522646	0.326	0.255	4.71e-97	Endothelial_cells	ENSG00000122417
MICOS10	5.94e-101	0.17971	0.367	0.28	2.17e-96	Endothelial_cells	--
PA2G4	1.19e-100	0.136626	0.327	0.241	4.37e-96	Endothelial_cells	ENSG00000170515
UBE2V1	2e-100	0.150699	0.365	0.276	7.34e-96	Endothelial_cells	ENSG00000244687
NUCKS1	4.82e-100	0.112638	0.447	0.357	1.77e-95	Endothelial_cells	ENSG00000069275
GPX4	8.17e-100	0.139694	0.451	0.358	2.99e-95	Endothelial_cells	ENSG00000167468
TMBIM4	2.13e-97	0.135648	0.31	0.228	7.8e-93	Endothelial_cells	ENSG00000155957
SEC62	3.42e-96	0.130958	0.459	0.378	1.25e-91	Endothelial_cells	ENSG00000008952
ATP5PD	4.12e-96	0.167465	0.341	0.257	1.51e-91	Endothelial_cells	ENSG00000167863
ADD1	1.61e-95	0.0885532	0.252	0.184	5.9e-91	Endothelial_cells	ENSG00000087274
SDCBP	9.31e-95	0.0762749	0.388	0.317	3.41e-90	Endothelial_cells	ENSG00000137575
RAB7A	6.35e-94	0.140363	0.268	0.191	2.32e-89	Endothelial_cells	ENSG00000075785
ARPC5	9.52e-93	0.129722	0.379	0.294	3.48e-88	Endothelial_cells	ENSG00000162704
WSB1	3.7e-92	0.137848	0.558	0.474	1.35e-87	Endothelial_cells	ENSG00000109046
DDX46	4.49e-92	0.0398438	0.383	0.312	1.64e-87	Endothelial_cells	ENSG00000145833
VAPA	5.72e-92	0.162496	0.4	0.317	2.09e-87	Endothelial_cells	ENSG00000101558
NDUFB8	5.94e-92	0.165644	0.341	0.26	2.17e-87	Endothelial_cells	ENSG00000166136
PFN1	8.96e-92	0.119856	0.627	0.541	3.28e-87	Endothelial_cells	ENSG00000108518
CHCHD2	3.21e-91	0.132557	0.588	0.504	1.17e-86	Endothelial_cells	ENSG00000106153
COX6A1	1.35e-90	0.166774	0.464	0.38	4.93e-86	Endothelial_cells	ENSG00000111775
COX8A	9.59e-89	0.165697	0.379	0.297	3.51e-84	Endothelial_cells	ENSG00000176340
NME3	1.89e-88	0.10092	0.313	0.237	6.92e-84	Endothelial_cells	ENSG00000103024
LDHA	1.45e-86	0.0449901	0.497	0.432	5.3e-82	Endothelial_cells	ENSG00000134333
SNHG7	5.15e-86	0.156057	0.431	0.358	1.89e-81	Endothelial_cells	ENSG00000233016
RTN4	1.37e-85	0.110077	0.402	0.323	5.02e-81	Endothelial_cells	ENSG00000115310
ARRDC3	1.56e-85	0.0560532	0.28	0.217	5.72e-81	Endothelial_cells	ENSG00000113369
GADD45A	3.35e-85	0.000104084	0.377	0.323	1.22e-80	Endothelial_cells	ENSG00000116717
TMCO1	8.77e-85	0.120384	0.261	0.189	3.21e-80	Endothelial_cells	ENSG00000143183
ZBTB20	2.3e-84	0.0265158	0.274	0.218	8.42e-80	Endothelial_cells	ENSG00000181722
PKN2	2.63e-84	0.0490002	0.29	0.228	9.64e-80	Endothelial_cells	ENSG00000065243
COX7A2	1.44e-83	0.165645	0.442	0.363	5.27e-79	Endothelial_cells	ENSG00000112695
NDUFB9	2.32e-83	0.152331	0.262	0.194	8.48e-79	Endothelial_cells	ENSG00000147684
MTDH	2.95e-83	0.0880024	0.429	0.352	1.08e-78	Endothelial_cells	ENSG00000147649
FTX	7.22e-83	0.077984	0.287	0.221	2.64e-78	Endothelial_cells	ENSG00000230590
MAP4K4	9.19e-83	0.0581697	0.331	0.264	3.37e-78	Endothelial_cells	ENSG00000071054
CCT5	1.96e-82	0.12268	0.256	0.185	7.16e-78	Endothelial_cells	ENSG00000150753
PSMA6	6.71e-82	0.128404	0.269	0.197	2.45e-77	Endothelial_cells	ENSG00000100902
NUDC	1.15e-81	0.116777	0.271	0.199	4.22e-77	Endothelial_cells	ENSG00000090273
AC020916.1	1.65e-81	0.110496	0.462	0.377	6.04e-77	Endothelial_cells	ENSG00000267519
CIAO2B	8.2e-81	0.153844	0.278	0.208	3e-76	Endothelial_cells	--
SUMO1	2.07e-80	0.150638	0.264	0.194	7.57e-76	Endothelial_cells	ENSG00000116030
C19orf53	4.89e-80	0.161362	0.408	0.332	1.79e-75	Endothelial_cells	ENSG00000104979
COPE	2.15e-79	0.140381	0.298	0.224	7.87e-75	Endothelial_cells	ENSG00000105669
ATP6V0B	3.55e-78	0.141636	0.253	0.185	1.3e-73	Endothelial_cells	ENSG00000117410
SNRPG	4.71e-78	0.164099	0.38	0.306	1.72e-73	Endothelial_cells	ENSG00000143977
GADD45B	6.59e-78	0.0235854	0.665	0.604	2.41e-73	Endothelial_cells	ENSG00000099860
RBMS1	1.46e-77	0.012523	0.261	0.213	5.34e-73	Endothelial_cells	ENSG00000153250
HADHA	1.55e-77	0.105254	0.253	0.186	5.67e-73	Endothelial_cells	ENSG00000084754
RBIS	1.8e-77	0.143378	0.332	0.256	6.57e-73	Endothelial_cells	--
AFF4	7.43e-77	0.118915	0.362	0.285	2.72e-72	Endothelial_cells	ENSG00000072364
RPS19BP1	1.05e-76	0.149738	0.283	0.213	3.86e-72	Endothelial_cells	ENSG00000187051
PSMB6	2.74e-76	0.138616	0.255	0.187	1e-71	Endothelial_cells	ENSG00000142507
LSM7	5.2e-76	0.154093	0.351	0.277	1.9e-71	Endothelial_cells	ENSG00000130332
AHSA1	8.14e-76	0.131665	0.254	0.186	2.98e-71	Endothelial_cells	ENSG00000100591
YWHAQ	1.44e-75	0.114441	0.412	0.333	5.26e-71	Endothelial_cells	ENSG00000134308
HSP90AB1	3.43e-75	0.0681717	0.858	0.795	1.26e-70	Endothelial_cells	ENSG00000096384
OST4	3.66e-74	0.151614	0.549	0.476	1.34e-69	Endothelial_cells	ENSG00000228474
COX7B	9.18e-74	0.148099	0.432	0.355	3.36e-69	Endothelial_cells	ENSG00000131174
NFAT5	1.61e-73	0.0191168	0.261	0.211	5.91e-69	Endothelial_cells	ENSG00000102908
KHDRBS1	3.48e-72	0.113153	0.318	0.246	1.27e-67	Endothelial_cells	ENSG00000121774
MRPL41	7.67e-72	0.141425	0.318	0.246	2.81e-67	Endothelial_cells	ENSG00000182154
SKIL	9.03e-72	0.0960505	0.338	0.268	3.31e-67	Endothelial_cells	ENSG00000136603
ZFAND5	4.09e-70	0.0863183	0.525	0.46	1.5e-65	Endothelial_cells	ENSG00000107372
SSBP1	5.45e-70	0.131723	0.351	0.277	2e-65	Endothelial_cells	ENSG00000106028
JMJD1C	2.18e-68	0.151692	0.554	0.485	7.99e-64	Endothelial_cells	ENSG00000171988
CAPZB	6.79e-68	0.110398	0.307	0.237	2.49e-63	Endothelial_cells	ENSG00000077549
SPCS3	7.66e-68	0.0867366	0.308	0.242	2.8e-63	Endothelial_cells	ENSG00000129128
CCT3	1.09e-66	0.108622	0.287	0.22	3.99e-62	Endothelial_cells	ENSG00000163468
PSMC6	1.55e-66	0.0891855	0.259	0.197	5.68e-62	Endothelial_cells	ENSG00000100519
NDUFA3	2.05e-65	0.144433	0.296	0.23	7.5e-61	Endothelial_cells	ENSG00000170906
MZT2B	8.5e-64	0.125207	0.492	0.417	3.11e-59	Endothelial_cells	ENSG00000152082
HEBP2	3.43e-62	0.0659642	0.268	0.21	1.25e-57	Endothelial_cells	ENSG00000051620
IRF1	4.04e-62	0.0994905	0.446	0.469	1.48e-57	Endothelial_cells	ENSG00000125347
RBM6	1e-60	0.0623713	0.36	0.298	3.66e-56	Endothelial_cells	ENSG00000004534
PAK2	1.36e-60	0.0101987	0.311	0.266	4.99e-56	Endothelial_cells	ENSG00000180370
UQCRB	1.43e-60	0.0212893	0.622	0.565	5.23e-56	Endothelial_cells	ENSG00000156467
SERTAD1	3.22e-60	0.0577894	0.452	0.404	1.18e-55	Endothelial_cells	ENSG00000197019
H2AFJ	4.64e-60	0.0147997	0.312	0.264	1.7e-55	Endothelial_cells	ENSG00000246705
SH3BGRL	5.48e-60	0.0948553	0.329	0.263	2e-55	Endothelial_cells	ENSG00000131171
DYNLT1	3.51e-59	0.0981623	0.259	0.199	1.29e-54	Endothelial_cells	ENSG00000146425
VCP	6.2e-59	0.0630251	0.281	0.224	2.27e-54	Endothelial_cells	ENSG00000165280
RWDD1	4e-58	0.106738	0.285	0.222	1.46e-53	Endothelial_cells	ENSG00000111832
HNRNPF	2.24e-57	0.133287	0.34	0.277	8.2e-53	Endothelial_cells	ENSG00000169813
PSMB9	3.98e-57	0.0195381	0.281	0.236	1.46e-52	Endothelial_cells	ENSG00000240065
PPP2R2A	8.3e-57	0.0603229	0.26	0.207	3.04e-52	Endothelial_cells	ENSG00000221914
ATP1A1	8.74e-56	0.080544	0.461	0.399	3.2e-51	Endothelial_cells	ENSG00000163399
NDUFS5	2.23e-55	0.0737673	0.502	0.437	8.16e-51	Endothelial_cells	ENSG00000168653
PSMA2	2.69e-54	0.128528	0.28	0.222	9.84e-50	Endothelial_cells	ENSG00000106588
SNRPD3	8.65e-54	0.0975519	0.262	0.204	3.17e-49	Endothelial_cells	ENSG00000100028
TOMM6	1.41e-53	0.12117	0.324	0.264	5.17e-49	Endothelial_cells	ENSG00000214736
HNRNPM	4.92e-53	0.0610559	0.441	0.382	1.8e-48	Endothelial_cells	ENSG00000099783
UBXN4	1.21e-52	0.0505641	0.376	0.318	4.43e-48	Endothelial_cells	ENSG00000144224
COX14	3.44e-51	0.122172	0.257	0.202	1.26e-46	Endothelial_cells	ENSG00000178449
RTRAF	5.05e-51	0.117275	0.303	0.243	1.85e-46	Endothelial_cells	ENSG00000087302
TRMT112	5.21e-51	0.123086	0.4	0.336	1.91e-46	Endothelial_cells	ENSG00000173113
NFE2L2	5.98e-51	0.0422653	0.361	0.309	2.19e-46	Endothelial_cells	ENSG00000116044
DDX21	9.41e-51	0.00930054	0.484	0.437	3.44e-46	Endothelial_cells	ENSG00000165732
DPP7	3.03e-50	0.0567654	0.257	0.207	1.11e-45	Endothelial_cells	ENSG00000176978
ATP5MC3	2.88e-49	0.111791	0.328	0.268	1.05e-44	Endothelial_cells	ENSG00000154518
EIF3G	1.08e-48	0.108319	0.358	0.296	3.95e-44	Endothelial_cells	ENSG00000130811
CWC25	1.69e-48	0.0327512	0.256	0.211	6.17e-44	Endothelial_cells	ENSG00000273559
NOL7	4.29e-48	0.0944698	0.348	0.286	1.57e-43	Endothelial_cells	ENSG00000225921
C11orf58	9.21e-48	0.0713242	0.437	0.376	3.37e-43	Endothelial_cells	ENSG00000110696
KIF5B	5.02e-47	0.0174958	0.322	0.278	1.84e-42	Endothelial_cells	ENSG00000170759
SRSF9	1.24e-46	0.106423	0.33	0.271	4.54e-42	Endothelial_cells	ENSG00000111786
RNF7	2.36e-46	0.105399	0.285	0.229	8.63e-42	Endothelial_cells	ENSG00000114125
CAP1	4.18e-46	0.0453684	0.273	0.226	1.53e-41	Endothelial_cells	ENSG00000131236
SNRPF	6.78e-46	0.111944	0.337	0.279	2.48e-41	Endothelial_cells	ENSG00000139343
DNAJC8	2.16e-45	0.059596	0.319	0.265	7.89e-41	Endothelial_cells	ENSG00000126698
ACTR2	5.44e-44	0.00386598	0.361	0.32	1.99e-39	Endothelial_cells	ENSG00000138071
REEP5	2.47e-43	0.0673756	0.256	0.206	9.05e-39	Endothelial_cells	ENSG00000129625
SPCS2	1.18e-42	0.0850878	0.32	0.264	4.31e-38	Endothelial_cells	ENSG00000118363
CCT2	1.32e-42	0.0764255	0.266	0.214	4.83e-38	Endothelial_cells	ENSG00000166226
EIF3K	3.41e-42	0.111999	0.445	0.388	1.25e-37	Endothelial_cells	ENSG00000178982
UBE2L3	4.59e-41	0.093763	0.272	0.22	1.68e-36	Endothelial_cells	ENSG00000185651
PGK1	1.81e-40	0.0646368	0.268	0.218	6.61e-36	Endothelial_cells	ENSG00000102144
SYF2	2.13e-40	0.0601806	0.436	0.379	7.79e-36	Endothelial_cells	ENSG00000117614
UQCR10	2.14e-40	0.102544	0.347	0.291	7.83e-36	Endothelial_cells	ENSG00000184076
ZFP36L1	4.43e-40	0.0159683	0.652	0.613	1.62e-35	Endothelial_cells	ENSG00000185650
ARHGDIA	1.63e-39	0.0775626	0.29	0.239	5.97e-35	Endothelial_cells	ENSG00000141522
TSC22D2	3.2e-39	0.0310893	0.279	0.238	1.17e-34	Endothelial_cells	ENSG00000196428
ATP5F1B	3.38e-39	0.0947896	0.292	0.239	1.24e-34	Endothelial_cells	ENSG00000110955
LUC7L	5.94e-39	0.0315442	0.279	0.237	2.17e-34	Endothelial_cells	ENSG00000007392
SYNCRIP	1.49e-38	0.00347055	0.286	0.251	5.45e-34	Endothelial_cells	ENSG00000135316
ATP5MC2	5.79e-38	0.072374	0.515	0.458	2.12e-33	Endothelial_cells	ENSG00000135390
SQSTM1	2.09e-37	0.054704	0.494	0.441	7.64e-33	Endothelial_cells	ENSG00000161011
PSMA1	4.23e-37	0.0791942	0.275	0.225	1.55e-32	Endothelial_cells	ENSG00000129084
NORAD	6.78e-37	0.0291754	0.37	0.324	2.48e-32	Endothelial_cells	ENSG00000260032
ASXL1	2.01e-36	0.0226562	0.332	0.29	7.34e-32	Endothelial_cells	ENSG00000171456
SNU13	2.71e-36	0.0194181	0.411	0.37	9.93e-32	Endothelial_cells	ENSG00000100138
FXR1	4.33e-35	0.0034476	0.302	0.268	1.59e-30	Endothelial_cells	ENSG00000114416
STAT3	5.53e-35	0.0841174	0.526	0.472	2.02e-30	Endothelial_cells	ENSG00000168610
HINT1	6.24e-34	0.0736101	0.544	0.489	2.28e-29	Endothelial_cells	ENSG00000169567
ATP5PO	9.01e-34	0.10068	0.275	0.234	3.3e-29	Endothelial_cells	ENSG00000241837
NFKBIZ	1.58e-33	0.0637639	0.387	0.337	5.79e-29	Endothelial_cells	ENSG00000144802
CHURC1	4.12e-33	0.0221489	0.307	0.268	1.51e-28	Endothelial_cells	ENSG00000258289
MTPN	6.47e-32	0.0590162	0.298	0.253	2.37e-27	Endothelial_cells	ENSG00000105887
CEMIP2	6.55e-32	0.0578499	0.438	0.387	2.4e-27	Endothelial_cells	ENSG00000135048
PCBP2	6.47e-31	0.0470867	0.504	0.459	2.37e-26	Endothelial_cells	ENSG00000197111
PABPN1	1.15e-30	0.0254969	0.271	0.234	4.2e-26	Endothelial_cells	ENSG00000100836
MRPL20	1.86e-30	0.0687274	0.275	0.23	6.82e-26	Endothelial_cells	ENSG00000242485
MORF4L1	1.19e-29	0.0548897	0.503	0.458	4.37e-25	Endothelial_cells	ENSG00000185787
TRIR	2.87e-29	0.0681628	0.474	0.43	1.05e-24	Endothelial_cells	ENSG00000123144
ZNF706	5.74e-29	0.0367587	0.329	0.288	2.1e-24	Endothelial_cells	ENSG00000120963
ZC3H15	1.36e-28	0.0354983	0.345	0.304	4.99e-24	Endothelial_cells	ENSG00000065548
UFC1	1.52e-28	0.063069	0.302	0.258	5.58e-24	Endothelial_cells	ENSG00000143222
BTF3	1.17e-27	0.0723122	0.643	0.595	4.27e-23	Endothelial_cells	ENSG00000145741
HMGN1	1.31e-27	0.0112664	0.514	0.474	4.8e-23	Endothelial_cells	ENSG00000205581
TLE5	1.37e-27	0.0634885	0.396	0.348	5e-23	Endothelial_cells	--
IVNS1ABP	5.65e-27	0.10682	0.369	0.331	2.07e-22	Endothelial_cells	ENSG00000116679
PSME2	2.3e-26	0.0279632	0.279	0.244	8.41e-22	Endothelial_cells	ENSG00000100911
SNRPD2	2.44e-26	0.061801	0.425	0.386	8.92e-22	Endothelial_cells	ENSG00000125743
GPS2	1.07e-24	0.0342508	0.312	0.274	3.91e-20	Endothelial_cells	ENSG00000132522
MRPL57	2.32e-24	0.0495052	0.252	0.215	8.48e-20	Endothelial_cells	ENSG00000173141
APRT	4.11e-24	0.0690328	0.365	0.327	1.51e-19	Endothelial_cells	ENSG00000198931
PRDX6	2.95e-23	0.0801361	0.288	0.249	1.08e-18	Endothelial_cells	ENSG00000117592
NDUFB11	5.36e-22	0.0749768	0.366	0.326	1.96e-17	Endothelial_cells	ENSG00000147123
SNRPB	1.53e-21	0.0780551	0.376	0.34	5.58e-17	Endothelial_cells	ENSG00000125835
ISCU	1.33e-20	0.0455098	0.257	0.225	4.86e-16	Endothelial_cells	ENSG00000136003
ATP6V0E1	2.67e-20	0.0681913	0.362	0.321	9.79e-16	Endothelial_cells	ENSG00000113732
MRFAP1	2.84e-19	0.0489316	0.34	0.302	1.04e-14	Endothelial_cells	ENSG00000179010
ARF4	3.22e-19	0.0596372	0.306	0.269	1.18e-14	Endothelial_cells	ENSG00000168374
KPNA4	4.13e-18	0.0411318	0.284	0.251	1.51e-13	Endothelial_cells	ENSG00000186432
DDT	1.1e-17	0.0585377	0.268	0.242	4.02e-13	Endothelial_cells	ENSG00000099977
GNAI3	4.49e-16	0.0500845	0.275	0.242	1.64e-11	Endothelial_cells	ENSG00000065135
PCBP1	6.72e-14	0.0280295	0.378	0.349	2.46e-09	Endothelial_cells	ENSG00000169564
UBXN1	8.16e-14	0.0388661	0.389	0.356	2.99e-09	Endothelial_cells	ENSG00000162191
PSMD8	2.18e-13	0.03934	0.284	0.253	7.99e-09	Endothelial_cells	ENSG00000099341
ARPC3	8.68e-13	0.0276872	0.452	0.421	3.18e-08	Endothelial_cells	ENSG00000111229
CCT4	1.68e-12	0.0193688	0.288	0.262	6.13e-08	Endothelial_cells	ENSG00000115484
SSR2	9.98e-12	0.040032	0.321	0.296	3.65e-07	Endothelial_cells	ENSG00000163479
NUDT4	1.55e-10	0.0646819	0.274	0.256	5.68e-06	Endothelial_cells	ENSG00000173598
RAN	8.49e-09	0.00047208	0.444	0.425	0.000310806	Endothelial_cells	ENSG00000132341
SPCS1	7.71e-08	0.0100054	0.28	0.262	0.00282371	Endothelial_cells	ENSG00000114902
KRT10	4.28e-07	0.0395413	0.345	0.321	0.0156489	Endothelial_cells	ENSG00000186395
COL1A1	0	2.46242	0.707	0.107	0	Fibroblast	ENSG00000108821
TAGLN	0	2.32073	0.75	0.163	0	Fibroblast	ENSG00000149591
COL3A1	0	2.28348	0.655	0.077	0	Fibroblast	ENSG00000168542
COL1A2	0	2.23709	0.715	0.08	0	Fibroblast	ENSG00000164692
CALD1	0	2.14038	0.947	0.257	0	Fibroblast	ENSG00000122786
TIMP1	0	2.10993	0.806	0.259	0	Fibroblast	ENSG00000102265
ACTA2	0	2.07196	0.666	0.111	0	Fibroblast	ENSG00000107796
TPM2	0	2.0427	0.834	0.142	0	Fibroblast	ENSG00000198467
C11orf96	0	2.03925	0.76	0.154	0	Fibroblast	ENSG00000187479
DCN	0	1.89332	0.318	0.028	0	Fibroblast	ENSG00000011465
COL6A2	0	1.87541	0.785	0.111	0	Fibroblast	ENSG00000142173
MYL9	0	1.81813	0.739	0.113	0	Fibroblast	ENSG00000101335
RGS5	0	1.72032	0.451	0.053	0	Fibroblast	ENSG00000143248
COL6A3	0	1.71141	0.454	0.03	0	Fibroblast	ENSG00000163359
APOE	0	1.65936	0.555	0.105	0	Fibroblast	ENSG00000130203
LGALS1	0	1.65401	0.883	0.34	0	Fibroblast	ENSG00000100097
COL6A1	0	1.64027	0.666	0.076	0	Fibroblast	ENSG00000142156
IGFBP7	0	1.6311	0.943	0.383	0	Fibroblast	ENSG00000163453
CCDC102B	0	1.59848	0.46	0.03	0	Fibroblast	ENSG00000150636
NDUFA4L2	0	1.57593	0.521	0.048	0	Fibroblast	ENSG00000185633
TPM1	0	1.52607	0.816	0.236	0	Fibroblast	ENSG00000140416
PDGFRB	0	1.50895	0.615	0.024	0	Fibroblast	ENSG00000113721
BGN	0	1.50814	0.667	0.089	0	Fibroblast	ENSG00000182492
COL18A1	0	1.50261	0.717	0.164	0	Fibroblast	ENSG00000182871
CCL2	0	1.49437	0.333	0.081	0	Fibroblast	ENSG00000108691
PLAC9	0	1.49345	0.643	0.064	0	Fibroblast	ENSG00000189129
FN1	0	1.49174	0.516	0.098	0	Fibroblast	ENSG00000115414
ADIRF	0	1.456	0.693	0.244	0	Fibroblast	ENSG00000148671
CCDC80	0	1.38437	0.394	0.048	0	Fibroblast	ENSG00000091986
MYH11	0	1.38085	0.299	0.057	0	Fibroblast	ENSG00000133392
PRRX1	0	1.35584	0.612	0.027	0	Fibroblast	ENSG00000116132
MT2A	0	1.33121	0.881	0.479	0	Fibroblast	ENSG00000125148
THY1	0	1.32398	0.437	0.052	0	Fibroblast	ENSG00000154096
FILIP1L	0	1.31096	0.633	0.124	0	Fibroblast	ENSG00000168386
CPE	0	1.29381	0.569	0.042	0	Fibroblast	ENSG00000109472
AEBP1	0	1.28437	0.524	0.051	0	Fibroblast	ENSG00000106624
IGFBP5	0	1.26921	0.512	0.111	0	Fibroblast	ENSG00000115461
C1R	0	1.26693	0.504	0.049	0	Fibroblast	ENSG00000159403
LHFPL6	0	1.26546	0.585	0.068	0	Fibroblast	ENSG00000183722
NOTCH3	0	1.25684	0.545	0.038	0	Fibroblast	ENSG00000074181
MT1E	0	1.25336	0.582	0.132	0	Fibroblast	ENSG00000169715
DSTN	0	1.25002	0.776	0.348	0	Fibroblast	ENSG00000125868
MT1M	0	1.24087	0.388	0.057	0	Fibroblast	ENSG00000205364
TIMP3	0	1.2396	0.618	0.149	0	Fibroblast	ENSG00000100234
SPARC	0	1.23192	0.752	0.227	0	Fibroblast	ENSG00000113140
COL14A1	0	1.23176	0.45	0.021	0	Fibroblast	ENSG00000187955
CST3	0	1.2294	0.798	0.26	0	Fibroblast	ENSG00000101439
MAP1B	0	1.22005	0.596	0.094	0	Fibroblast	ENSG00000131711
NR2F2	0	1.19508	0.645	0.12	0	Fibroblast	ENSG00000185551
CD63	0	1.18437	0.848	0.373	0	Fibroblast	ENSG00000135404
RARRES2	0	1.17209	0.46	0.029	0	Fibroblast	ENSG00000106538
SERPING1	0	1.16133	0.614	0.099	0	Fibroblast	ENSG00000149131
SOD3	0	1.15752	0.472	0.029	0	Fibroblast	ENSG00000109610
IFITM3	0	1.1472	0.898	0.373	0	Fibroblast	ENSG00000142089
PPP1R14A	0	1.12634	0.42	0.053	0	Fibroblast	ENSG00000167641
PCOLCE	0	1.12244	0.499	0.034	0	Fibroblast	ENSG00000106333
POSTN	0	1.10982	0.255	0.074	0	Fibroblast	ENSG00000133110
SYNPO2	0	1.08954	0.436	0.033	0	Fibroblast	ENSG00000172403
MUSTN1	0	1.08667	0.255	0.023	0	Fibroblast	ENSG00000272573
CCN2	0	1.08613	0.481	0.135	0	Fibroblast	--
SELENOM	0	1.08089	0.667	0.222	0	Fibroblast	ENSG00000198832
RGS16	0	1.07078	0.473	0.138	0	Fibroblast	ENSG00000143333
THBS1	0	1.05919	0.451	0.113	0	Fibroblast	ENSG00000137801
COL5A2	0	1.04435	0.388	0.026	0	Fibroblast	ENSG00000204262
C1S	0	1.04027	0.373	0.021	0	Fibroblast	ENSG00000182326
CRYAB	0	1.04018	0.386	0.063	0	Fibroblast	ENSG00000109846
MYLK	0	1.03185	0.452	0.061	0	Fibroblast	ENSG00000065534
UACA	0	1.02785	0.486	0.149	0	Fibroblast	ENSG00000137831
S100A4	0	1.00182	0.621	0.323	0	Fibroblast	ENSG00000196154
KCNE4	0	0.989225	0.387	0.016	0	Fibroblast	ENSG00000152049
MFGE8	0	0.987245	0.581	0.096	0	Fibroblast	ENSG00000140545
SERPINF1	0	0.987228	0.43	0.031	0	Fibroblast	ENSG00000132386
CARMN	0	0.985892	0.313	0.014	0	Fibroblast	ENSG00000249669
STEAP4	0	0.984568	0.283	0.022	0	Fibroblast	ENSG00000127954
GSN	0	0.966511	0.674	0.233	0	Fibroblast	ENSG00000148180
ID4	0	0.966295	0.5	0.086	0	Fibroblast	ENSG00000172201
COL4A2	0	0.949194	0.695	0.214	0	Fibroblast	ENSG00000134871
CRISPLD2	0	0.938046	0.418	0.033	0	Fibroblast	ENSG00000103196
COL4A1	0	0.926161	0.672	0.229	0	Fibroblast	ENSG00000187498
PMEPA1	0	0.923287	0.573	0.176	0	Fibroblast	ENSG00000124225
TBX2	0	0.921079	0.376	0.016	0	Fibroblast	ENSG00000121068
CCN1	0	0.913804	0.554	0.19	0	Fibroblast	--
MCAM	0	0.906958	0.497	0.128	0	Fibroblast	ENSG00000076706
SPARCL1	0	0.903258	0.819	0.319	0	Fibroblast	ENSG00000152583
LRP1	0	0.900608	0.3	0.022	0	Fibroblast	ENSG00000123384
PLXDC1	0	0.899663	0.325	0.035	0	Fibroblast	ENSG00000161381
GEM	0	0.899405	0.386	0.052	0	Fibroblast	ENSG00000164949
CSRP2	0	0.886811	0.43	0.097	0	Fibroblast	ENSG00000175183
HIGD1B	0	0.876456	0.292	0.018	0	Fibroblast	ENSG00000131097
TPPP3	0	0.876052	0.364	0.021	0	Fibroblast	ENSG00000159713
MGP	0	0.872413	0.881	0.436	0	Fibroblast	ENSG00000111341
MGST3	0	0.867911	0.586	0.225	0	Fibroblast	ENSG00000143198
CRIP1	0	0.867318	0.793	0.51	0	Fibroblast	ENSG00000213145
CYTOR	0	0.867165	0.549	0.2	0	Fibroblast	ENSG00000222041
NNMT	0	0.863598	0.534	0.162	0	Fibroblast	ENSG00000166741
COX4I2	0	0.861843	0.327	0.018	0	Fibroblast	ENSG00000131055
ATF3	0	0.860207	0.681	0.335	0	Fibroblast	ENSG00000162772
LMOD1	0	0.852906	0.314	0.016	0	Fibroblast	ENSG00000163431
PDGFA	0	0.835829	0.407	0.052	0	Fibroblast	ENSG00000197461
AKAP12	0	0.835065	0.388	0.036	0	Fibroblast	ENSG00000131016
RRAD	0	0.830621	0.286	0.038	0	Fibroblast	ENSG00000166592
COL5A1	0	0.827743	0.272	0.021	0	Fibroblast	ENSG00000130635
DLC1	0	0.822797	0.492	0.105	0	Fibroblast	ENSG00000164741
FXYD1	0	0.809007	0.37	0.041	0	Fibroblast	ENSG00000266964
SLIT3	0	0.803678	0.336	0.012	0	Fibroblast	ENSG00000184347
PDLIM3	0	0.801342	0.342	0.048	0	Fibroblast	ENSG00000154553
LGALS3BP	0	0.800425	0.417	0.058	0	Fibroblast	ENSG00000108679
CAVIN3	0	0.79087	0.562	0.147	0	Fibroblast	ENSG00000170955
ABCC9	0	0.788561	0.303	0.011	0	Fibroblast	ENSG00000069431
ITGB1	0	0.788083	0.769	0.394	0	Fibroblast	ENSG00000150093
HES4	0	0.78687	0.598	0.185	0	Fibroblast	ENSG00000188290
CEBPD	0	0.786859	0.728	0.294	0	Fibroblast	ENSG00000221869
EMILIN1	0	0.78248	0.315	0.012	0	Fibroblast	ENSG00000138080
EDNRA	0	0.779038	0.349	0.012	0	Fibroblast	ENSG00000151617
PRKG1	0	0.77835	0.342	0.014	0	Fibroblast	ENSG00000185532
ANGPTL4	0	0.771709	0.337	0.045	0	Fibroblast	ENSG00000167772
ADAMTS1	0	0.769605	0.566	0.192	0	Fibroblast	ENSG00000154734
ZEB2	0	0.766692	0.558	0.118	0	Fibroblast	ENSG00000169554
JAG1	0	0.763053	0.442	0.093	0	Fibroblast	ENSG00000101384
PTMS	0	0.762171	0.773	0.308	0	Fibroblast	ENSG00000159335
COL12A1	0	0.757055	0.289	0.025	0	Fibroblast	ENSG00000111799
CAMK2N1	0	0.752895	0.381	0.056	0	Fibroblast	ENSG00000162545
EPS8	0	0.750318	0.532	0.147	0	Fibroblast	ENSG00000151491
CAV1	0	0.742162	0.573	0.167	0	Fibroblast	ENSG00000105974
HSPB1	0	0.73228	0.861	0.43	0	Fibroblast	ENSG00000106211
COX7A1	0	0.725408	0.454	0.096	0	Fibroblast	ENSG00000161281
EPB41L2	0	0.719342	0.455	0.116	0	Fibroblast	ENSG00000079819
GJC1	0	0.718546	0.302	0.02	0	Fibroblast	ENSG00000182963
TINAGL1	0	0.71679	0.398	0.089	0	Fibroblast	ENSG00000142910
ITGA1	0	0.716448	0.415	0.1	0	Fibroblast	ENSG00000213949
MYO1B	0	0.714172	0.397	0.083	0	Fibroblast	ENSG00000128641
TNS1	0	0.713724	0.394	0.055	0	Fibroblast	ENSG00000079308
NUPR1	0	0.712757	0.59	0.164	0	Fibroblast	ENSG00000176046
IGFBP4	0	0.707844	0.647	0.228	0	Fibroblast	ENSG00000141753
FAT1	0	0.706911	0.317	0.033	0	Fibroblast	ENSG00000083857
MIR4435-2HG	0	0.706016	0.416	0.11	0	Fibroblast	ENSG00000172965
S100A6	0	0.702961	0.82	0.607	0	Fibroblast	ENSG00000197956
PALLD	0	0.701164	0.374	0.057	0	Fibroblast	ENSG00000129116
PHLDA2	0	0.700452	0.464	0.149	0	Fibroblast	ENSG00000181649
FSTL1	0	0.698761	0.334	0.065	0	Fibroblast	ENSG00000163430
CSRP1	0	0.687376	0.391	0.118	0	Fibroblast	ENSG00000159176
SDC2	0	0.682814	0.328	0.021	0	Fibroblast	ENSG00000169439
TFPI	0	0.682279	0.429	0.099	0	Fibroblast	ENSG00000003436
LIMA1	0	0.678424	0.496	0.18	0	Fibroblast	ENSG00000050405
MAP3K20	0	0.674612	0.352	0.047	0	Fibroblast	ENSG00000091436
LAMA4	0	0.671073	0.43	0.095	0	Fibroblast	ENSG00000112769
HSPA1A	0	0.662567	0.812	0.584	0	Fibroblast	ENSG00000204389
INAFM1	0	0.658499	0.36	0.046	0	Fibroblast	ENSG00000257704
MYL6	0	0.657921	0.901	0.716	0	Fibroblast	ENSG00000092841
TWIST1	0	0.657201	0.268	0.009	0	Fibroblast	ENSG00000122691
TGFB1I1	0	0.653039	0.374	0.054	0	Fibroblast	ENSG00000140682
CNN3	0	0.650766	0.521	0.151	0	Fibroblast	ENSG00000117519
GSTP1	0	0.647664	0.637	0.292	0	Fibroblast	ENSG00000084207
TIMP2	0	0.643961	0.399	0.102	0	Fibroblast	ENSG00000035862
EGR1	0	0.641875	0.752	0.498	0	Fibroblast	ENSG00000120738
PLEKHA4	0	0.640608	0.304	0.029	0	Fibroblast	ENSG00000105559
GGT5	0	0.639254	0.298	0.035	0	Fibroblast	ENSG00000099998
PGF	0	0.637301	0.343	0.054	0	Fibroblast	ENSG00000119630
CAVIN1	0	0.63695	0.566	0.189	0	Fibroblast	ENSG00000177469
GUCY1A1	0	0.632283	0.347	0.043	0	Fibroblast	ENSG00000164116
LAPTM4A	0	0.630402	0.547	0.221	0	Fibroblast	ENSG00000068697
CD81	0	0.628398	0.764	0.419	0	Fibroblast	ENSG00000110651
SMOC2	0	0.627288	0.272	0.013	0	Fibroblast	ENSG00000112562
TPM4	0	0.624482	0.755	0.447	0	Fibroblast	ENSG00000167460
CHCHD10	0	0.623786	0.48	0.177	0	Fibroblast	ENSG00000250479
PDK4	0	0.622571	0.404	0.155	0	Fibroblast	ENSG00000004799
ZFHX3	0	0.618486	0.35	0.07	0	Fibroblast	ENSG00000140836
FERMT2	0	0.61568	0.436	0.109	0	Fibroblast	ENSG00000073712
NEXN	0	0.613993	0.263	0.02	0	Fibroblast	ENSG00000162614
ITGA7	0	0.612435	0.278	0.011	0	Fibroblast	ENSG00000135424
SEPTIN7	0	0.610909	0.724	0.442	0	Fibroblast	--
ARHGEF17	0	0.609462	0.297	0.021	0	Fibroblast	ENSG00000110237
EVA1B	0	0.609264	0.45	0.125	0	Fibroblast	ENSG00000142694
KANK2	0	0.606751	0.337	0.037	0	Fibroblast	ENSG00000197256
SEPTIN4	0	0.603746	0.289	0.022	0	Fibroblast	--
DBNDD2	0	0.600441	0.338	0.055	0	Fibroblast	ENSG00000244274
SERPINH1	0	0.599834	0.508	0.162	0	Fibroblast	ENSG00000149257
VIM	0	0.598621	0.959	0.747	0	Fibroblast	ENSG00000026025
CHN1	0	0.595897	0.296	0.051	0	Fibroblast	ENSG00000128656
PPP1R12B	0	0.592939	0.332	0.061	0	Fibroblast	ENSG00000077157
VCL	0	0.592728	0.422	0.117	0	Fibroblast	ENSG00000035403
PMP22	0	0.592558	0.363	0.074	0	Fibroblast	ENSG00000109099
FLNA	0	0.592238	0.622	0.337	0	Fibroblast	ENSG00000196924
LPP	0	0.591499	0.461	0.186	0	Fibroblast	ENSG00000145012
C1QTNF1	0	0.591424	0.292	0.028	0	Fibroblast	ENSG00000173918
OLFML2B	0	0.591247	0.251	0.008	0	Fibroblast	ENSG00000162745
TGFBI	0	0.590444	0.277	0.02	0	Fibroblast	ENSG00000120708
PEAK1	0	0.589913	0.343	0.09	0	Fibroblast	ENSG00000173517
ANXA5	0	0.589848	0.568	0.238	0	Fibroblast	ENSG00000164111
SPECC1	0	0.588943	0.313	0.048	0	Fibroblast	ENSG00000128487
FRZB	0	0.584242	0.263	0.013	0	Fibroblast	ENSG00000162998
MXRA8	0	0.581778	0.259	0.016	0	Fibroblast	ENSG00000162576
CEBPB	0	0.581668	0.64	0.322	0	Fibroblast	ENSG00000172216
HCFC1R1	0	0.578085	0.371	0.083	0	Fibroblast	ENSG00000103145
EBF1	0	0.577765	0.391	0.095	0	Fibroblast	ENSG00000164330
ADAMTS4	0	0.572542	0.279	0.067	0	Fibroblast	ENSG00000158859
RRAS	0	0.568608	0.386	0.085	0	Fibroblast	ENSG00000126458
MRVI1	0	0.568402	0.254	0.008	0	Fibroblast	ENSG00000072952
SPATS2L	0	0.567781	0.392	0.106	0	Fibroblast	ENSG00000196141
SELENOP	0	0.56452	0.392	0.117	0	Fibroblast	ENSG00000250722
GUCY1B1	0	0.563807	0.282	0.015	0	Fibroblast	ENSG00000061918
RND3	0	0.563801	0.404	0.122	0	Fibroblast	ENSG00000115963
PPIB	0	0.557433	0.662	0.381	0	Fibroblast	ENSG00000166794
PDE1A	0	0.556772	0.251	0.008	0	Fibroblast	ENSG00000115252
GPX3	0	0.555878	0.266	0.033	0	Fibroblast	ENSG00000211445
GJA4	0	0.555859	0.281	0.049	0	Fibroblast	ENSG00000187513
ID3	0	0.55049	0.619	0.33	0	Fibroblast	ENSG00000117318
NME2	0	0.545713	0.805	0.509	0	Fibroblast	ENSG00000243678
NBL1	0	0.545085	0.286	0.056	0	Fibroblast	ENSG00000158747
TCEAL9	0	0.5423	0.451	0.142	0	Fibroblast	ENSG00000185222
CD151	0	0.538119	0.47	0.168	0	Fibroblast	ENSG00000177697
NDUFB7	0	0.535279	0.552	0.241	0	Fibroblast	ENSG00000099795
PHLDB1	0	0.531916	0.301	0.053	0	Fibroblast	ENSG00000019144
PHLDA1	0	0.526951	0.561	0.251	0	Fibroblast	ENSG00000139289
LGALS3	0	0.526928	0.578	0.23	0	Fibroblast	ENSG00000131981
SLCO3A1	0	0.52528	0.379	0.105	0	Fibroblast	ENSG00000176463
EID1	0	0.525261	0.613	0.314	0	Fibroblast	ENSG00000255302
TENT5A	0	0.518523	0.305	0.081	0	Fibroblast	ENSG00000112773
ARPC5	0	0.518364	0.579	0.293	0	Fibroblast	ENSG00000162704
DDR2	0	0.516488	0.259	0.017	0	Fibroblast	ENSG00000162733
ARHGAP10	0	0.515374	0.332	0.056	0	Fibroblast	ENSG00000071205
A2M	0	0.513701	0.61	0.239	0	Fibroblast	ENSG00000175899
C12orf57	0	0.499219	0.667	0.387	0	Fibroblast	ENSG00000111678
PHPT1	0	0.492295	0.47	0.195	0	Fibroblast	ENSG00000054148
MXRA7	0	0.490114	0.325	0.083	0	Fibroblast	ENSG00000182534
H2AFJ	0	0.490032	0.572	0.251	0	Fibroblast	ENSG00000246705
RASD1	0	0.489854	0.338	0.116	0	Fibroblast	ENSG00000108551
MSRB3	0	0.489776	0.275	0.042	0	Fibroblast	ENSG00000174099
SH3BGRL	0	0.489333	0.537	0.258	0	Fibroblast	ENSG00000131171
NDUFA13	0	0.488154	0.692	0.413	0	Fibroblast	ENSG00000186010
RABAC1	0	0.486191	0.561	0.275	0	Fibroblast	ENSG00000105404
CLEC11A	0	0.485041	0.261	0.037	0	Fibroblast	ENSG00000105472
IFI27L2	0	0.48426	0.393	0.132	0	Fibroblast	ENSG00000119632
SELENOW	0	0.483695	0.654	0.365	0	Fibroblast	ENSG00000178980
LAMC1	0	0.481993	0.303	0.074	0	Fibroblast	ENSG00000135862
EHD2	0	0.477619	0.303	0.057	0	Fibroblast	ENSG00000024422
ACTN1	0	0.472557	0.456	0.181	0	Fibroblast	ENSG00000072110
RASL11A	0	0.47128	0.268	0.041	0	Fibroblast	ENSG00000122035
MARCKS	0	0.470903	0.51	0.229	0	Fibroblast	ENSG00000277443
PTK2	0	0.468873	0.388	0.121	0	Fibroblast	ENSG00000169398
DST	0	0.466266	0.549	0.188	0	Fibroblast	ENSG00000151914
GAS6	0	0.463997	0.312	0.081	0	Fibroblast	ENSG00000183087
NENF	0	0.46271	0.402	0.129	0	Fibroblast	ENSG00000117691
PTP4A3	0	0.462483	0.277	0.08	0	Fibroblast	ENSG00000184489
ZNF703	0	0.462054	0.285	0.049	0	Fibroblast	ENSG00000183779
S100A11	0	0.460159	0.789	0.473	0	Fibroblast	ENSG00000163191
RPS27L	0	0.459283	0.584	0.312	0	Fibroblast	ENSG00000185088
BEX3	0	0.456845	0.385	0.126	0	Fibroblast	ENSG00000166681
LAMB2	0	0.455271	0.317	0.091	0	Fibroblast	ENSG00000172037
SORBS3	0	0.454871	0.297	0.064	0	Fibroblast	ENSG00000120896
VASN	0	0.454159	0.265	0.038	0	Fibroblast	ENSG00000168140
PHLDB2	0	0.452058	0.268	0.053	0	Fibroblast	ENSG00000144824
ELOB	0	0.450244	0.702	0.429	0	Fibroblast	ENSG00000103363
NUCKS1	0	0.443421	0.632	0.358	0	Fibroblast	ENSG00000069275
CRTAP	0	0.438946	0.348	0.092	0	Fibroblast	ENSG00000170275
RBPMS	0	0.438635	0.331	0.087	0	Fibroblast	ENSG00000157110
ENAH	0	0.437308	0.326	0.096	0	Fibroblast	ENSG00000154380
CALU	0	0.432775	0.355	0.124	0	Fibroblast	ENSG00000128595
PTEN	0	0.432702	0.431	0.18	0	Fibroblast	ENSG00000171862
ANGPT2	0	0.425967	0.32	0.093	0	Fibroblast	ENSG00000091879
PDLIM7	0	0.42542	0.301	0.071	0	Fibroblast	ENSG00000196923
PARK7	0	0.424473	0.57	0.297	0	Fibroblast	ENSG00000116288
OAZ2	0	0.424055	0.329	0.103	0	Fibroblast	ENSG00000180304
SYNE1	0	0.419663	0.446	0.185	0	Fibroblast	ENSG00000131018
PLS3	0	0.418396	0.308	0.08	0	Fibroblast	ENSG00000102024
CAV2	0	0.418219	0.291	0.076	0	Fibroblast	ENSG00000105971
ISYNA1	0	0.417966	0.258	0.047	0	Fibroblast	ENSG00000105655
TCEAL4	0	0.416175	0.486	0.214	0	Fibroblast	ENSG00000133142
PDLIM2	0	0.413542	0.317	0.104	0	Fibroblast	ENSG00000120913
RHOQ	0	0.408691	0.314	0.088	0	Fibroblast	ENSG00000119729
RAB13	0	0.408353	0.488	0.198	0	Fibroblast	ENSG00000143545
VEGFA	0	0.405648	0.305	0.086	0	Fibroblast	ENSG00000112715
SEM1	0	0.405209	0.591	0.319	0	Fibroblast	ENSG00000127922
TSC22D1	0	0.402622	0.588	0.304	0	Fibroblast	ENSG00000102804
NDUFB10	0	0.399529	0.504	0.24	0	Fibroblast	ENSG00000140990
GOLIM4	0	0.395652	0.29	0.08	0	Fibroblast	ENSG00000173905
ZNF503	0	0.391049	0.255	0.058	0	Fibroblast	ENSG00000165655
TMEM14C	0	0.387109	0.399	0.159	0	Fibroblast	ENSG00000111843
FARP1	0	0.385308	0.302	0.09	0	Fibroblast	ENSG00000152767
CYB5R3	0	0.384924	0.371	0.135	0	Fibroblast	ENSG00000100243
PAWR	0	0.383457	0.37	0.125	0	Fibroblast	ENSG00000177425
CD59	0	0.380809	0.586	0.279	0	Fibroblast	ENSG00000085063
LMO4	0	0.379819	0.396	0.158	0	Fibroblast	ENSG00000143013
PKIG	0	0.374499	0.315	0.106	0	Fibroblast	ENSG00000168734
NFIA	0	0.373367	0.476	0.218	0	Fibroblast	ENSG00000162599
RHOB	0	0.372239	0.664	0.379	0	Fibroblast	ENSG00000143878
NFIC	0	0.36864	0.376	0.143	0	Fibroblast	ENSG00000141905
RHOC	0	0.367998	0.433	0.177	0	Fibroblast	ENSG00000155366
CTSL	0	0.366492	0.284	0.08	0	Fibroblast	ENSG00000135047
RAC1	0	0.353192	0.632	0.349	0	Fibroblast	ENSG00000136238
AOPEP	0	0.340459	0.261	0.073	0	Fibroblast	--
MAFB	0	0.337031	0.391	0.144	0	Fibroblast	ENSG00000204103
NDRG2	0	0.333364	0.258	0.062	0	Fibroblast	ENSG00000165795
FILIP1	0	0.331541	0.272	0.087	0	Fibroblast	ENSG00000118407
NRP1	0	0.326355	0.342	0.131	0	Fibroblast	ENSG00000099250
EPAS1	0	0.323407	0.486	0.22	0	Fibroblast	ENSG00000116016
ILK	0	0.320609	0.294	0.095	0	Fibroblast	ENSG00000166333
YBX3	0	0.308021	0.718	0.408	0	Fibroblast	ENSG00000060138
SYTL2	0	0.28392	0.258	0.079	0	Fibroblast	ENSG00000137501
IFI27	0	0.264352	0.644	0.325	0	Fibroblast	ENSG00000165949
LMNA	0	0.257834	0.79	0.504	0	Fibroblast	ENSG00000160789
HES1	0	0.214815	0.601	0.317	0	Fibroblast	ENSG00000114315
TCF4	0	0.161904	0.525	0.267	0	Fibroblast	ENSG00000196628
CRIP2	0	0.160896	0.464	0.249	0	Fibroblast	ENSG00000182809
SOX4	0	0.00720929	0.554	0.332	0	Fibroblast	ENSG00000124766
NBEAL1	5.08097110183138e-320	0.401349	0.327	0.115	1.8596862329813e-315	Fibroblast	ENSG00000144426
MAP1LC3A	1.366994168686e-317	0.369989	0.329	0.118	5.00333535680762e-313	Fibroblast	ENSG00000101460
ESD	2.04720687259776e-315	0.372409	0.327	0.116	7.49298187439508e-311	Fibroblast	ENSG00000139684
NFIL3	2.21008555335013e-315	0.405131	0.32	0.112	8.0891341338168e-311	Fibroblast	ENSG00000165030
NDUFA11	2.01653538708073e-310	0.383579	0.544	0.285	7.38e-306	Fibroblast	ENSG00000174886
TLN1	0	0.465097	0.519	0.262	4.34e-305	Fibroblast	ENSG00000137076
TYMP	0	0.380757	0.446	0.206	3.36e-304	Fibroblast	ENSG00000025708
HTRA1	6.88e-307	0.39688	0.263	0.082	2.52e-302	Fibroblast	ENSG00000166033
CXCL12	1.56e-305	0.458718	0.262	0.082	5.7e-301	Fibroblast	ENSG00000107562
CFH	3.27e-305	0.607447	0.293	0.103	1.2e-300	Fibroblast	ENSG00000000971
IFITM2	4.01e-304	0.471376	0.704	0.45	1.47e-299	Fibroblast	ENSG00000185201
DDAH2	1.07e-303	0.347487	0.356	0.141	3.91e-299	Fibroblast	ENSG00000213722
NDUFC2	3.06e-302	0.182657	0.481	0.262	1.12e-297	Fibroblast	ENSG00000151366
NDUFS6	5.94e-301	0.363615	0.479	0.234	2.17e-296	Fibroblast	ENSG00000145494
STOM	4.1e-299	0.225872	0.403	0.197	1.5e-294	Fibroblast	ENSG00000148175
ARPC1A	5.09e-298	0.343434	0.293	0.101	1.86e-293	Fibroblast	ENSG00000241685
AP2M1	5.16e-298	0.338069	0.405	0.178	1.89e-293	Fibroblast	ENSG00000161203
MYO1C	1.95e-295	0.309425	0.269	0.089	7.12e-291	Fibroblast	ENSG00000197879
PSAP	7.05e-295	0.376822	0.485	0.239	2.58e-290	Fibroblast	ENSG00000197746
TNS2	1.28e-294	0.282429	0.289	0.107	4.67e-290	Fibroblast	ENSG00000111077
DEPP1	1.72e-293	0.592247	0.309	0.111	6.3e-289	Fibroblast	ENSG00000165507
DNAJB4	2e-293	0.356385	0.457	0.221	7.31e-289	Fibroblast	ENSG00000162616
GAPDH	3.76e-292	0.403301	0.817	0.594	1.37e-287	Fibroblast	ENSG00000111640
CTSD	8.51e-292	0.301165	0.375	0.164	3.11e-287	Fibroblast	ENSG00000117984
MICOS10	1.64e-288	0.40779	0.533	0.283	6e-284	Fibroblast	--
MAGED2	1.24e-287	0.240402	0.317	0.132	4.55e-283	Fibroblast	ENSG00000102316
COX5B	9.2e-287	0.402741	0.646	0.389	3.37e-282	Fibroblast	ENSG00000135940
RRBP1	1.23e-286	0.364127	0.537	0.287	4.51e-282	Fibroblast	ENSG00000125844
PRDX5	1.21e-285	0.365359	0.488	0.245	4.42e-281	Fibroblast	ENSG00000126432
MICOS13	4.34e-284	0.338631	0.402	0.18	1.59e-279	Fibroblast	--
ROCK2	9.24e-284	0.297854	0.344	0.143	3.38e-279	Fibroblast	ENSG00000134318
ARID5B	9.41e-284	0.394222	0.644	0.386	3.44e-279	Fibroblast	ENSG00000150347
FTL	3.12e-283	0.383521	0.908	0.774	1.14e-278	Fibroblast	ENSG00000087086
ITGAV	7.51e-283	0.314836	0.254	0.081	2.75e-278	Fibroblast	ENSG00000138448
PPP1R12A	1.18e-282	0.430487	0.535	0.286	4.3e-278	Fibroblast	ENSG00000058272
PEBP1	7.62e-280	0.383524	0.526	0.281	2.79e-275	Fibroblast	ENSG00000089220
SEPTIN11	8.92e-280	0.370871	0.281	0.096	3.27e-275	Fibroblast	--
EPN2	2.38e-279	0.319281	0.266	0.089	8.72e-275	Fibroblast	ENSG00000072134
RNASEH2C	7.87e-279	0.329871	0.403	0.183	2.88e-274	Fibroblast	ENSG00000172922
DYNC1I2	8.76e-279	0.253497	0.439	0.222	3.21e-274	Fibroblast	ENSG00000077380
LEPROT	1.2e-278	0.302942	0.341	0.141	4.39e-274	Fibroblast	ENSG00000213625
ANAPC11	4.83e-277	0.353517	0.396	0.176	1.77e-272	Fibroblast	ENSG00000141552
VKORC1	1.04e-274	0.312692	0.298	0.11	3.82e-270	Fibroblast	ENSG00000167397
UBA2	3.7e-274	0.360133	0.315	0.12	1.35e-269	Fibroblast	ENSG00000126261
SERF2	3.05e-273	0.367933	0.902	0.742	1.12e-268	Fibroblast	ENSG00000140264
EMP2	6.18e-273	0.272993	0.311	0.125	2.26e-268	Fibroblast	ENSG00000213853
TXN	4.13e-272	0.315147	0.613	0.363	1.51e-267	Fibroblast	ENSG00000136810
HSBP1	5.24e-271	0.27958	0.418	0.203	1.92e-266	Fibroblast	ENSG00000230989
BSG	6.37e-271	0.339471	0.428	0.203	2.33e-266	Fibroblast	ENSG00000172270
H19	6.82e-271	0.125481	0.332	0.158	2.5e-266	Fibroblast	--
CYSTM1	2.41e-270	0.330563	0.343	0.141	8.8e-266	Fibroblast	ENSG00000120306
PDLIM1	8.71e-269	0.12991	0.378	0.204	3.19e-264	Fibroblast	ENSG00000107438
APP	7.81e-268	0.121902	0.441	0.255	2.86e-263	Fibroblast	ENSG00000142192
LAMB1	3.92e-267	0.463902	0.312	0.119	1.43e-262	Fibroblast	ENSG00000091136
FIS1	9.97e-265	0.340096	0.452	0.224	3.65e-260	Fibroblast	ENSG00000214253
ARHGAP29	2.75e-264	0.158489	0.35	0.177	1.01e-259	Fibroblast	ENSG00000137962
FBXO32	1.12e-263	0.271575	0.315	0.133	4.1e-259	Fibroblast	ENSG00000156804
ATOX1	1.07e-262	0.26124	0.425	0.214	3.92e-258	Fibroblast	ENSG00000177556
GSTM3	6.33e-262	0.233364	0.278	0.111	2.32e-257	Fibroblast	ENSG00000134202
ITM2B	1.05e-261	0.4065	0.767	0.543	3.86e-257	Fibroblast	ENSG00000136156
MAP4	4.06e-261	0.257543	0.424	0.215	1.49e-256	Fibroblast	ENSG00000047849
ATP5ME	6.17e-261	0.336023	0.64	0.392	2.26e-256	Fibroblast	ENSG00000169020
VAMP5	6.27e-261	0.225395	0.39	0.195	2.3e-256	Fibroblast	ENSG00000168899
MEF2C	2.62e-258	0.295159	0.496	0.271	9.6e-254	Fibroblast	ENSG00000081189
ABI2	2.42e-257	0.280902	0.265	0.097	8.85e-253	Fibroblast	ENSG00000138443
MDK	1.86e-254	0.333967	0.285	0.108	6.79e-250	Fibroblast	ENSG00000110492
SRP14	6.25e-254	0.0663825	0.808	0.632	2.29e-249	Fibroblast	ENSG00000140319
MPRIP	6.6e-253	0.291998	0.363	0.165	2.41e-248	Fibroblast	ENSG00000133030
ATP5F1D	1.08e-251	0.374065	0.586	0.345	3.94e-247	Fibroblast	ENSG00000099624
ATP5MC3	5.61e-251	0.381343	0.497	0.265	2.05e-246	Fibroblast	ENSG00000154518
GLRX5	9.27e-247	0.309018	0.317	0.129	3.39e-242	Fibroblast	ENSG00000182512
HDLBP	5.43e-245	0.284717	0.375	0.177	1.99e-240	Fibroblast	ENSG00000115677
UQCRQ	3.02e-244	0.328007	0.489	0.262	1.11e-239	Fibroblast	ENSG00000164405
MTHFD2	8.81e-243	0.367675	0.291	0.111	3.22e-238	Fibroblast	ENSG00000065911
BRI3	1.33e-242	0.25181	0.459	0.249	4.85e-238	Fibroblast	ENSG00000164713
ATP5PF	4.91e-242	0.316455	0.559	0.326	1.8e-237	Fibroblast	ENSG00000154723
NUDT4	1.73e-240	0.401655	0.466	0.243	6.33e-236	Fibroblast	ENSG00000173598
ANXA6	3.43e-240	0.26331	0.3	0.126	1.26e-235	Fibroblast	ENSG00000197043
NDUFB4	3.9e-240	0.312732	0.524	0.296	1.43e-235	Fibroblast	ENSG00000065518
UQCR11	6.57e-240	0.374367	0.61	0.375	2.4e-235	Fibroblast	ENSG00000127540
ATP5PD	7.37e-240	0.361994	0.487	0.261	2.7e-235	Fibroblast	ENSG00000167863
GLUL	8.12e-240	0.141381	0.413	0.229	2.97e-235	Fibroblast	ENSG00000135821
TUBB	1.61e-239	0.336502	0.467	0.246	5.9e-235	Fibroblast	ENSG00000196230
ARHGAP21	1.8e-239	0.338862	0.269	0.098	6.6e-235	Fibroblast	ENSG00000107863
CTSZ	2.75e-239	0.213435	0.33	0.156	1e-234	Fibroblast	ENSG00000101160
NDUFB1	3.86e-239	0.329057	0.502	0.275	1.41e-234	Fibroblast	ENSG00000183648
BLVRB	8.21e-239	0.217183	0.265	0.107	3e-234	Fibroblast	ENSG00000090013
DPYSL2	7.03e-238	0.256739	0.323	0.144	2.57e-233	Fibroblast	ENSG00000092964
MRPL51	1.34e-237	0.282939	0.408	0.204	4.91e-233	Fibroblast	ENSG00000111639
MIF	4.23e-235	0.314289	0.836	0.641	1.55e-230	Fibroblast	ENSG00000240972
RUNX1	7.55e-235	0.275459	0.341	0.157	2.76e-230	Fibroblast	ENSG00000159216
SEC61G	1.65e-233	0.328157	0.501	0.277	6.02e-229	Fibroblast	ENSG00000132432
HSPA1B	1.07e-232	0.429382	0.713	0.484	3.93e-228	Fibroblast	ENSG00000204388
TJP1	1.37e-231	0.192357	0.309	0.146	5.01e-227	Fibroblast	ENSG00000104067
RBX1	1.91e-231	0.304673	0.46	0.244	7e-227	Fibroblast	ENSG00000100387
PRDX4	2.29e-231	0.267525	0.267	0.104	8.39e-227	Fibroblast	ENSG00000123131
PSMB1	3.22e-231	0.333083	0.475	0.256	1.18e-226	Fibroblast	ENSG00000008018
NDUFAB1	1.33e-230	0.279979	0.359	0.168	4.87e-226	Fibroblast	ENSG00000004779
AP2S1	5.25e-229	0.32241	0.408	0.202	1.92e-224	Fibroblast	ENSG00000042753
ANXA2	9.5e-229	0.171548	0.549	0.35	3.48e-224	Fibroblast	ENSG00000182718
NDUFB2	2.66e-227	0.358857	0.571	0.341	9.73e-223	Fibroblast	ENSG00000090266
PDCD5	6.28e-227	0.263503	0.396	0.2	2.3e-222	Fibroblast	ENSG00000105185
KIAA0040	5.85e-226	0.283498	0.256	0.097	2.14e-221	Fibroblast	ENSG00000235750
TBCA	1.82e-225	0.313505	0.561	0.334	6.67e-221	Fibroblast	ENSG00000171530
COX7A2	4.26e-225	0.377616	0.591	0.365	1.56e-220	Fibroblast	ENSG00000112695
EMP1	4.19e-223	0.198354	0.433	0.244	1.53e-218	Fibroblast	ENSG00000134531
COBLL1	1.35e-221	0.268633	0.263	0.104	4.96e-217	Fibroblast	ENSG00000082438
ARL2	1.32e-220	0.235348	0.295	0.129	4.82e-216	Fibroblast	ENSG00000213465
PALM2-AKAP2	8.94e-220	0.154121	0.345	0.184	3.27e-215	Fibroblast	ENSG00000157654
ATP5MD	1.2e-219	0.324481	0.538	0.315	4.39e-215	Fibroblast	ENSG00000173915
KLF9	4.89e-217	0.373159	0.488	0.271	1.79e-212	Fibroblast	ENSG00000119138
NCKAP1	6.73e-217	0.221116	0.271	0.115	2.46e-212	Fibroblast	ENSG00000061676
REXO2	1.11e-215	0.271273	0.31	0.136	4.08e-211	Fibroblast	ENSG00000076043
TACC1	4.17e-215	0.239964	0.419	0.226	1.53e-210	Fibroblast	ENSG00000147526
CTTN	4.76e-214	0.27624	0.268	0.108	1.74e-209	Fibroblast	ENSG00000085733
TPI1	2.99e-213	0.202113	0.595	0.386	1.09e-208	Fibroblast	ENSG00000111669
TUBA1A	4.01e-213	0.280756	0.7	0.48	1.47e-208	Fibroblast	ENSG00000167552
IER5L	5.55e-213	0.259898	0.534	0.322	2.03e-208	Fibroblast	ENSG00000188483
CDKN1C	1.21e-211	0.199109	0.346	0.178	4.41e-207	Fibroblast	ENSG00000129757
IFITM1	1.9e-211	0.383993	0.439	0.233	6.96e-207	Fibroblast	ENSG00000185885
NEDD8	3.61e-211	0.300074	0.489	0.276	1.32e-206	Fibroblast	ENSG00000129559
VMP1	4.3e-211	0.429143	0.592	0.379	1.58e-206	Fibroblast	ENSG00000062716
SOCS3	5.36e-211	0.271232	0.588	0.37	1.96e-206	Fibroblast	ENSG00000184557
MCRIP1	6.91e-211	0.228731	0.276	0.118	2.53e-206	Fibroblast	ENSG00000225663
SEPTIN2	1.44e-210	0.234212	0.428	0.235	5.26e-206	Fibroblast	--
NDUFS7	3.84e-210	0.272064	0.326	0.149	1.41e-205	Fibroblast	ENSG00000115286
FABP4	8.04e-210	0.136287	0.319	0.162	2.94e-205	Fibroblast	ENSG00000170323
ASAH1	2e-209	0.240787	0.274	0.117	7.31e-205	Fibroblast	ENSG00000104763
TCIM	2.97e-209	0.186891	0.313	0.155	1.09e-204	Fibroblast	ENSG00000176907
SLIRP	2.08e-208	0.25916	0.376	0.19	7.62e-204	Fibroblast	ENSG00000119705
BST2	2.39e-208	0.307024	0.457	0.253	8.76e-204	Fibroblast	ENSG00000130303
COX6C	2.87e-207	0.224812	0.685	0.476	1.05e-202	Fibroblast	ENSG00000164919
ADI1	3.27e-207	0.250247	0.27	0.112	1.2e-202	Fibroblast	ENSG00000182551
GABARAP	4.81e-207	0.314436	0.578	0.358	1.76e-202	Fibroblast	ENSG00000170296
TMEM258	5.4e-206	0.269482	0.486	0.279	1.98e-201	Fibroblast	ENSG00000134825
CLTA	7.82e-204	0.251673	0.464	0.265	2.86e-199	Fibroblast	ENSG00000122705
PSMB5	8.31e-204	0.22287	0.295	0.134	3.04e-199	Fibroblast	ENSG00000100804
S100A13	1.55e-203	0.246578	0.398	0.217	5.68e-199	Fibroblast	ENSG00000189171
YWHAH	4.58e-203	0.161989	0.367	0.203	1.68e-198	Fibroblast	ENSG00000128245
CD99	1.6e-201	0.292351	0.517	0.306	5.87e-197	Fibroblast	ENSG00000002586
COX6B1	3.01e-201	0.321613	0.618	0.4	1.1e-196	Fibroblast	ENSG00000126267
KDELR1	3.06e-201	0.248095	0.329	0.156	1.12e-196	Fibroblast	ENSG00000105438
ATP5MPL	7.83e-201	0.258963	0.497	0.292	2.87e-196	Fibroblast	ENSG00000156411
GSTO1	4.17e-200	0.250642	0.338	0.165	1.53e-195	Fibroblast	ENSG00000148834
ATP2B4	2.39e-199	0.181586	0.262	0.119	8.74e-195	Fibroblast	ENSG00000058668
B3GNT2	3.75e-199	0.230979	0.29	0.132	1.37e-194	Fibroblast	ENSG00000170340
SEC11A	5.26e-199	0.256535	0.425	0.233	1.92e-194	Fibroblast	ENSG00000140612
FKBP8	8.25e-199	0.250919	0.312	0.143	3.02e-194	Fibroblast	ENSG00000105701
RWDD1	4.11e-198	0.292251	0.417	0.222	1.51e-193	Fibroblast	ENSG00000111832
SLC25A6	4.57e-198	0.356814	0.629	0.418	1.67e-193	Fibroblast	ENSG00000169100
PSMB3	5.12e-198	0.257295	0.443	0.248	1.87e-193	Fibroblast	ENSG00000277791
DYNLL1	6.88e-198	0.313211	0.793	0.606	2.52e-193	Fibroblast	ENSG00000088986
CSNK1E	9.37e-198	0.276748	0.323	0.15	3.43e-193	Fibroblast	ENSG00000213923
GINM1	2.81e-197	0.206947	0.262	0.115	1.03e-192	Fibroblast	ENSG00000055211
IER3	3.08e-197	0.110887	0.516	0.334	1.13e-192	Fibroblast	ENSG00000137331
NFIB	3.7e-197	0.0636552	0.331	0.197	1.36e-192	Fibroblast	ENSG00000147862
ACTN4	3.93e-197	0.267509	0.472	0.272	1.44e-192	Fibroblast	ENSG00000130402
FNDC3B	1.62e-196	0.23082	0.266	0.115	5.92e-192	Fibroblast	ENSG00000075420
NDUFB8	2.57e-196	0.308402	0.468	0.265	9.41e-192	Fibroblast	ENSG00000166136
FOS	3.57e-196	0.501894	0.927	0.862	1.31e-191	Fibroblast	ENSG00000170345
ANKRD10	4.26e-196	0.28704	0.36	0.179	1.56e-191	Fibroblast	ENSG00000088448
DCTN3	6.2e-196	0.245475	0.293	0.13	2.27e-191	Fibroblast	ENSG00000137100
PPP1R14B	1.24e-195	0.244211	0.396	0.213	4.53e-191	Fibroblast	ENSG00000173457
ERH	1.92e-195	0.24501	0.403	0.216	7.02e-191	Fibroblast	ENSG00000100632
ZNHIT1	1.81e-194	0.241115	0.402	0.218	6.62e-190	Fibroblast	ENSG00000106400
BLOC1S1	3.19e-194	0.301794	0.42	0.226	1.17e-189	Fibroblast	ENSG00000135441
JUN	4.03e-194	0.356261	0.929	0.835	1.47e-189	Fibroblast	ENSG00000177606
MPG	1.26e-193	0.256183	0.266	0.111	4.62e-189	Fibroblast	ENSG00000103152
ARHGEF7	1.72e-193	0.279795	0.288	0.128	6.28e-189	Fibroblast	ENSG00000102606
DAB2	1.78e-193	0.260365	0.256	0.107	6.53e-189	Fibroblast	ENSG00000153071
BRK1	3.8e-193	0.278707	0.39	0.202	1.39e-188	Fibroblast	ENSG00000254999
CLIC4	7.29e-193	0.22879	0.28	0.127	2.67e-188	Fibroblast	ENSG00000169504
IFI16	9.62e-193	0.183723	0.584	0.388	3.52e-188	Fibroblast	ENSG00000163565
NDUFS4	1.21e-192	0.240693	0.286	0.128	4.42e-188	Fibroblast	ENSG00000164258
NDUFS8	1.35e-192	0.221373	0.321	0.157	4.93e-188	Fibroblast	ENSG00000110717
UQCRH	5.16e-192	0.328663	0.593	0.381	1.89e-187	Fibroblast	ENSG00000173660
DAD1	1.05e-191	0.276698	0.477	0.276	3.85e-187	Fibroblast	ENSG00000129562
OPTN	1.42e-191	0.18008	0.351	0.189	5.2e-187	Fibroblast	ENSG00000123240
NDUFA4	2.38e-191	0.39585	0.512	0.428	8.7e-187	Fibroblast	ENSG00000189043
COX8A	3.15e-191	0.309975	0.508	0.302	1.15e-186	Fibroblast	ENSG00000176340
TLE1	1.97e-190	0.226973	0.286	0.133	7.2e-186	Fibroblast	ENSG00000196781
PPP2CB	2e-190	0.214628	0.267	0.118	7.33e-186	Fibroblast	ENSG00000104695
NDUFC1	5.02e-190	0.171224	0.385	0.217	1.84e-185	Fibroblast	ENSG00000109390
HMGN3	1.89e-189	0.221807	0.364	0.192	6.92e-185	Fibroblast	ENSG00000118418
BCL6	1.09e-188	0.252684	0.252	0.106	3.99e-184	Fibroblast	ENSG00000113916
PSMC3	7.49e-188	0.231362	0.306	0.146	2.74e-183	Fibroblast	ENSG00000165916
RNH1	2.7e-187	0.222567	0.395	0.217	9.87e-183	Fibroblast	ENSG00000023191
C4orf3	1.23e-186	0.285465	0.431	0.239	4.52e-182	Fibroblast	ENSG00000164096
PSMB6	1.29e-186	0.240442	0.366	0.191	4.72e-182	Fibroblast	ENSG00000142507
TIMM8B	7.39e-186	0.239004	0.308	0.147	2.7e-181	Fibroblast	ENSG00000150779
GNG10	1.14e-185	0.193597	0.28	0.133	4.17e-181	Fibroblast	ENSG00000242616
SUMO2	1.34e-185	0.332744	0.624	0.419	4.91e-181	Fibroblast	ENSG00000188612
ALKBH7	1.88e-185	0.305935	0.37	0.188	6.86e-181	Fibroblast	ENSG00000125652
PKM	5.7e-184	0.22107	0.402	0.224	2.09e-179	Fibroblast	ENSG00000067225
SNX3	2.06e-183	0.184836	0.456	0.276	7.55e-179	Fibroblast	ENSG00000112335
PPFIBP1	2.67e-183	0.232126	0.264	0.118	9.76e-179	Fibroblast	ENSG00000110841
MT1X	4.99e-183	0.467418	0.413	0.231	1.83e-178	Fibroblast	ENSG00000187193
ROMO1	4.9e-182	0.218058	0.429	0.247	1.79e-177	Fibroblast	ENSG00000125995
SELENOS	2.94e-181	0.211367	0.391	0.218	1.08e-176	Fibroblast	ENSG00000131871
MYADM	2.97e-181	0.0819539	0.483	0.321	1.09e-176	Fibroblast	ENSG00000179820
CHMP2A	4.39e-181	0.191011	0.359	0.196	1.61e-176	Fibroblast	ENSG00000130724
MYC	5.58e-181	0.360865	0.464	0.267	2.04e-176	Fibroblast	ENSG00000136997
RPL21	1.94e-180	0.0521535	0.926	0.815	7.11e-176	Fibroblast	ENSG00000122026
DEK	4.13e-180	0.175346	0.533	0.346	1.51e-175	Fibroblast	ENSG00000124795
C1orf122	3.41e-179	0.233623	0.273	0.123	1.25e-174	Fibroblast	ENSG00000197982
COPS9	8.1e-179	0.213905	0.443	0.262	2.96e-174	Fibroblast	ENSG00000172428
EEF1D	1.57e-178	0.280136	0.825	0.65	5.74e-174	Fibroblast	ENSG00000104529
ARL6IP4	4.27e-178	0.244831	0.546	0.347	1.56e-173	Fibroblast	ENSG00000182196
NDUFA12	1.93e-177	0.255288	0.372	0.196	7.05e-173	Fibroblast	ENSG00000184752
GUK1	4.09e-177	0.135997	0.622	0.441	1.5e-172	Fibroblast	ENSG00000143774
RAB2A	8.04e-177	0.229778	0.448	0.263	2.94e-172	Fibroblast	ENSG00000104388
POLR2I	8.18e-177	0.248917	0.312	0.151	2.99e-172	Fibroblast	ENSG00000105258
PSMA7	8.71e-177	0.254268	0.608	0.408	3.19e-172	Fibroblast	ENSG00000101182
BCL7C	1.09e-176	0.225553	0.275	0.125	3.98e-172	Fibroblast	ENSG00000099385
CHURC1	1.54e-176	0.259756	0.452	0.263	5.63e-172	Fibroblast	ENSG00000258289
SPTBN1	7.04e-176	0.0695049	0.478	0.324	2.58e-171	Fibroblast	ENSG00000115306
TMEM59	3.08e-175	0.275681	0.46	0.269	1.13e-170	Fibroblast	ENSG00000116209
ZNF428	3.98e-175	0.222482	0.29	0.137	1.46e-170	Fibroblast	ENSG00000131116
NDUFS5	8.27e-175	0.266957	0.64	0.437	3.03e-170	Fibroblast	ENSG00000168653
NME3	8.95e-175	0.135097	0.402	0.244	3.28e-170	Fibroblast	ENSG00000103024
NT5C	2.28e-174	0.112852	0.272	0.144	8.34e-170	Fibroblast	ENSG00000125458
CRIM1	1.8e-173	0.300539	0.291	0.135	6.6e-169	Fibroblast	ENSG00000150938
TMEM50A	2.22e-173	0.249799	0.413	0.232	8.11e-169	Fibroblast	ENSG00000183726
VPS28	2.84e-173	0.229098	0.446	0.262	1.04e-168	Fibroblast	ENSG00000160948
KDELR2	5.51e-173	0.221485	0.271	0.125	2.02e-168	Fibroblast	ENSG00000136240
GADD45GIP1	5.09e-172	0.238023	0.461	0.275	1.86e-167	Fibroblast	ENSG00000179271
AURKAIP1	3.41e-171	0.238738	0.417	0.238	1.25e-166	Fibroblast	ENSG00000175756
CALM3	6.9e-171	0.210728	0.324	0.168	2.53e-166	Fibroblast	ENSG00000160014
GPX4	1.57e-169	0.269593	0.565	0.366	5.75e-165	Fibroblast	ENSG00000167468
PTPN12	1.63e-169	0.169361	0.323	0.175	5.98e-165	Fibroblast	ENSG00000127947
ATP5MC1	6.39e-169	0.176814	0.345	0.191	2.34e-164	Fibroblast	ENSG00000159199
SEC31A	1.11e-167	0.228732	0.371	0.203	4.06e-163	Fibroblast	ENSG00000138674
ATP5F1C	2.05e-167	0.208428	0.372	0.206	7.52e-163	Fibroblast	ENSG00000165629
PSMD4	1.71e-166	0.188412	0.294	0.148	6.25e-162	Fibroblast	ENSG00000159352
FAM50A	1.76e-166	0.135973	0.28	0.148	6.43e-162	Fibroblast	ENSG00000071859
ASPH	3.11e-166	0.194736	0.276	0.135	1.14e-161	Fibroblast	ENSG00000198363
GNG5	4.29e-166	0.1408	0.496	0.326	1.57e-161	Fibroblast	ENSG00000174021
ST13	4.87e-166	0.200182	0.549	0.362	1.78e-161	Fibroblast	ENSG00000100380
ATP5MF	9.89e-166	0.213719	0.455	0.276	3.62e-161	Fibroblast	ENSG00000241468
DUT	1.1e-165	0.238469	0.341	0.178	4.04e-161	Fibroblast	ENSG00000128951
P4HB	1.24e-165	0.211803	0.375	0.21	4.56e-161	Fibroblast	ENSG00000185624
WDR83OS	2.99e-164	0.184363	0.419	0.251	1.09e-159	Fibroblast	ENSG00000105583
PTPRA	3.81e-164	0.0988562	0.352	0.213	1.39e-159	Fibroblast	ENSG00000132670
UQCR10	4.72e-164	0.239784	0.475	0.291	1.73e-159	Fibroblast	ENSG00000184076
RPL8	1.06e-162	0.226859	0.927	0.811	3.88e-158	Fibroblast	ENSG00000161016
SARS	1.33e-162	0.132328	0.298	0.163	4.86e-158	Fibroblast	ENSG00000031698
NDUFA1	7.76e-162	0.273385	0.561	0.366	2.84e-157	Fibroblast	ENSG00000125356
SF3B6	1.81e-161	0.204226	0.429	0.256	6.62e-157	Fibroblast	ENSG00000115128
NDUFB9	2.5e-161	0.230163	0.364	0.198	9.16e-157	Fibroblast	ENSG00000147684
CTNNA1	4.03e-161	0.142924	0.293	0.158	1.48e-156	Fibroblast	ENSG00000044115
GTF2H5	1.66e-160	0.187222	0.253	0.119	6.06e-156	Fibroblast	ENSG00000272047
MRPS21	1.69e-160	0.228593	0.417	0.243	6.18e-156	Fibroblast	ENSG00000266472
CAMTA1	7.17e-160	0.20702	0.332	0.177	2.62e-155	Fibroblast	ENSG00000171735
RALBP1	1.93e-159	0.157598	0.347	0.199	7.08e-155	Fibroblast	ENSG00000017797
NDUFAF3	3.13e-159	0.19663	0.274	0.134	1.15e-154	Fibroblast	ENSG00000178057
DYNLRB1	4.51e-159	0.222007	0.41	0.239	1.65e-154	Fibroblast	ENSG00000125971
EEA1	1.87e-158	0.166833	0.277	0.142	6.85e-154	Fibroblast	ENSG00000102189
BANF1	2.29e-158	0.225416	0.349	0.188	8.39e-154	Fibroblast	ENSG00000175334
ATRAID	2.35e-158	0.190673	0.273	0.134	8.62e-154	Fibroblast	ENSG00000138085
FCGRT	2.37e-158	0.0907752	0.296	0.173	8.68e-154	Fibroblast	ENSG00000104870
POLR2F	3.24e-158	0.203434	0.289	0.144	1.18e-153	Fibroblast	ENSG00000100142
ACADVL	9.92e-158	0.0976192	0.316	0.185	3.63e-153	Fibroblast	ENSG00000072778
ETFB	1.35e-157	0.216989	0.31	0.159	4.93e-153	Fibroblast	ENSG00000105379
MT-ATP8	2.97e-157	0.101974	0.608	0.437	1.09e-152	Fibroblast	ENSG00000228253
COMT	7.13e-157	0.173453	0.279	0.142	2.61e-152	Fibroblast	ENSG00000093010
TIMM13	7.26e-157	0.189808	0.295	0.152	2.66e-152	Fibroblast	ENSG00000099800
MIR22HG	8.49e-157	0.229647	0.283	0.138	3.11e-152	Fibroblast	ENSG00000186594
COX6A1	1.17e-156	0.256369	0.578	0.386	4.27e-152	Fibroblast	ENSG00000111775
CLTB	4.1e-156	0.180724	0.305	0.161	1.5e-151	Fibroblast	ENSG00000175416
POMP	1.02e-155	0.218834	0.483	0.304	3.72e-151	Fibroblast	ENSG00000132963
CFDP1	1.04e-155	0.0848886	0.391	0.252	3.8e-151	Fibroblast	ENSG00000153774
MT-CO1	1.14e-155	0.226464	0.993	0.993	4.18e-151	Fibroblast	ENSG00000198804
NFE2L1	1.3e-155	0.153995	0.266	0.137	4.76e-151	Fibroblast	ENSG00000082641
ARHGEF12	1.56e-155	0.153383	0.257	0.131	5.73e-151	Fibroblast	ENSG00000196914
NDUFB6	1.6e-155	0.17263	0.259	0.126	5.84e-151	Fibroblast	ENSG00000165264
LIMS1	6.67e-155	0.175262	0.339	0.192	2.44e-150	Fibroblast	ENSG00000169756
SNF8	3.54e-154	0.186999	0.271	0.134	1.29e-149	Fibroblast	ENSG00000159210
NDUFB3	6.3e-154	0.19998	0.304	0.158	2.31e-149	Fibroblast	ENSG00000119013
SRI	3.15e-153	0.197835	0.313	0.166	1.15e-148	Fibroblast	ENSG00000075142
ATN1	1.58e-152	0.135563	0.253	0.131	5.77e-148	Fibroblast	ENSG00000111676
ATP5PO	2.32e-152	0.217549	0.397	0.231	8.5e-148	Fibroblast	ENSG00000241837
TRAPPC5	3.33e-152	0.185979	0.416	0.252	1.22e-147	Fibroblast	ENSG00000181029
COX7B	4.37e-152	0.286298	0.548	0.359	1.6e-147	Fibroblast	ENSG00000131174
DYNC1LI2	6.02e-152	0.126572	0.31	0.177	2.2e-147	Fibroblast	ENSG00000135720
SIVA1	8.89e-151	0.242865	0.364	0.2	3.25e-146	Fibroblast	ENSG00000184990
MRPS24	2.77e-150	0.202494	0.345	0.191	1.01e-145	Fibroblast	ENSG00000062582
ZBTB38	3.02e-150	0.0828653	0.289	0.169	1.11e-145	Fibroblast	ENSG00000177311
ISG15	3.92e-150	0.397508	0.551	0.371	1.43e-145	Fibroblast	ENSG00000187608
TMEM165	5.36e-150	0.22069	0.337	0.182	1.96e-145	Fibroblast	ENSG00000134851
DBI	1.65e-149	0.039288	0.489	0.35	6.03e-145	Fibroblast	ENSG00000155368
CALM2	2.18e-149	0.209057	0.837	0.682	7.97e-145	Fibroblast	ENSG00000143933
ATP5MC2	5.82e-149	0.274648	0.645	0.457	2.13e-144	Fibroblast	ENSG00000135390
EDF1	1.84e-148	0.230546	0.664	0.479	6.72e-144	Fibroblast	ENSG00000107223
PGRMC1	4.31e-148	0.180807	0.256	0.126	1.58e-143	Fibroblast	ENSG00000101856
SPCS2	2.32e-147	0.176867	0.427	0.265	8.49e-143	Fibroblast	ENSG00000118363
CDKN1A	6.02e-147	0.349374	0.448	0.273	2.21e-142	Fibroblast	ENSG00000124762
EEF1G	8.51e-147	0.0489822	0.756	0.608	3.11e-142	Fibroblast	ENSG00000254772
GABARAPL2	1.09e-146	0.171758	0.378	0.226	3.99e-142	Fibroblast	ENSG00000034713
RTF1	1.1e-146	0.0596163	0.417	0.284	4.02e-142	Fibroblast	ENSG00000137815
PDLIM5	1.33e-146	0.19063	0.297	0.157	4.88e-142	Fibroblast	ENSG00000163110
OSTC	2.17e-146	0.235302	0.319	0.168	7.94e-142	Fibroblast	ENSG00000198856
BNIP3L	5.59e-146	0.168601	0.27	0.139	2.05e-141	Fibroblast	ENSG00000104765
PURA	1.15e-145	0.0711386	0.346	0.221	4.22e-141	Fibroblast	ENSG00000185129
MRPL32	1.77e-145	0.180857	0.298	0.159	6.46e-141	Fibroblast	ENSG00000106591
BAG3	2.74e-145	0.241226	0.356	0.199	1e-140	Fibroblast	ENSG00000151929
PDAP1	3.69e-145	0.173561	0.341	0.195	1.35e-140	Fibroblast	ENSG00000106244
SVIL	7.04e-145	0.219971	0.254	0.122	2.58e-140	Fibroblast	ENSG00000197321
COPS6	7.48e-145	0.0993079	0.28	0.161	2.74e-140	Fibroblast	ENSG00000168090
RPS5	1.38e-144	0.190342	0.854	0.702	5.05e-140	Fibroblast	ENSG00000083845
MYH9	1.52e-144	0.201157	0.615	0.433	5.58e-140	Fibroblast	ENSG00000100345
LY6E	2.19e-144	0.288979	0.396	0.229	8.01e-140	Fibroblast	ENSG00000160932
LDHB	2.9e-144	0.132815	0.433	0.283	1.06e-139	Fibroblast	ENSG00000111716
PRDX2	3.27e-144	0.19934	0.381	0.224	1.2e-139	Fibroblast	ENSG00000167815
POLR2J	2.46e-143	0.173978	0.299	0.161	9.01e-139	Fibroblast	ENSG00000005075
IFI6	2.73e-143	0.358638	0.344	0.189	1e-138	Fibroblast	ENSG00000126709
CHCHD2	6.81e-143	0.210316	0.691	0.512	2.49e-138	Fibroblast	ENSG00000106153
SNRPE	1.28e-142	0.166297	0.365	0.217	4.7e-138	Fibroblast	ENSG00000182004
TBCB	1.5e-142	0.122382	0.289	0.164	5.49e-138	Fibroblast	ENSG00000105254
MRPL33	1.66e-142	0.104192	0.38	0.243	6.07e-138	Fibroblast	ENSG00000243147
PRDX1	3.18e-142	0.153796	0.576	0.406	1.16e-137	Fibroblast	ENSG00000117450
LSM3	3.64e-142	0.172122	0.302	0.164	1.33e-137	Fibroblast	ENSG00000170860
LAMTOR4	4.79e-142	0.18182	0.467	0.301	1.75e-137	Fibroblast	ENSG00000188186
PRDX6	6.29e-142	0.230902	0.412	0.246	2.3e-137	Fibroblast	ENSG00000117592
NUDC	8.58e-142	0.155963	0.35	0.206	3.14e-137	Fibroblast	ENSG00000090273
ACTB	9.33e-142	0.284521	0.916	0.823	3.41e-137	Fibroblast	ENSG00000075624
LAMTOR1	1.04e-139	0.192826	0.283	0.146	3.81e-135	Fibroblast	ENSG00000149357
ING1	2.33e-139	0.114479	0.288	0.165	8.54e-135	Fibroblast	ENSG00000153487
MYL12B	2.51e-139	0.0744307	0.629	0.476	9.19e-135	Fibroblast	ENSG00000118680
PSMC5	6.2e-139	0.155308	0.315	0.178	2.27e-134	Fibroblast	ENSG00000087191
CHMP5	1.67e-138	0.1546	0.291	0.16	6.1e-134	Fibroblast	ENSG00000086065
CTSB	2.31e-138	0.17149	0.279	0.149	8.45e-134	Fibroblast	ENSG00000164733
PA2G4	4.2e-137	0.169287	0.404	0.251	1.54e-132	Fibroblast	ENSG00000170515
EIF3K	6.29e-137	0.256219	0.569	0.389	2.3e-132	Fibroblast	ENSG00000178982
CHD9	8.32e-137	0.0894716	0.398	0.262	3.05e-132	Fibroblast	ENSG00000177200
NDUFA2	8.94e-137	0.157648	0.383	0.235	3.27e-132	Fibroblast	ENSG00000131495
RNASEK	1.38e-136	0.162748	0.606	0.435	5.04e-132	Fibroblast	ENSG00000219200
SERPINB6	1.68e-136	0.0932255	0.286	0.17	6.15e-132	Fibroblast	ENSG00000124570
RANBP1	1.78e-136	0.169141	0.339	0.196	6.51e-132	Fibroblast	ENSG00000099901
PGLS	3.49e-136	0.188415	0.278	0.144	1.28e-131	Fibroblast	ENSG00000130313
POLR2L	6.04e-136	0.188041	0.595	0.42	2.21e-131	Fibroblast	ENSG00000177700
SEC61B	1.89e-135	0.177191	0.527	0.359	6.9e-131	Fibroblast	ENSG00000106803
FAAP20	3.7e-135	0.16635	0.268	0.141	1.35e-130	Fibroblast	ENSG00000162585
MT-CO3	7.26e-135	0.266536	0.992	0.991	2.66e-130	Fibroblast	ENSG00000198938
SSR3	1.8e-134	0.166047	0.342	0.2	6.57e-130	Fibroblast	ENSG00000114850
MGMT	1.98e-134	0.0965637	0.288	0.171	7.25e-130	Fibroblast	ENSG00000170430
REEP5	3.11e-134	0.143467	0.345	0.208	1.14e-129	Fibroblast	ENSG00000129625
RSRC1	5.32e-134	0.0919826	0.265	0.153	1.95e-129	Fibroblast	ENSG00000174891
STUB1	6.65e-134	0.155185	0.309	0.175	2.43e-129	Fibroblast	ENSG00000103266
ATP5IF1	1.31e-133	0.0854232	0.522	0.376	4.79e-129	Fibroblast	ENSG00000130770
NAA38	1.67e-133	0.0727561	0.344	0.224	6.1e-129	Fibroblast	ENSG00000183011
PRELID1	1.72e-133	0.0908264	0.353	0.227	6.3e-129	Fibroblast	ENSG00000169230
NGRN	1.86e-133	0.0946909	0.262	0.152	6.8e-129	Fibroblast	ENSG00000182768
NDUFB11	2.95e-133	0.195249	0.491	0.323	1.08e-128	Fibroblast	ENSG00000147123
CCT7	8e-133	0.147508	0.258	0.136	2.93e-128	Fibroblast	ENSG00000135624
PFDN2	9.01e-133	0.162278	0.409	0.258	3.3e-128	Fibroblast	ENSG00000143256
ROCK1	1.71e-132	0.145117	0.493	0.335	6.26e-128	Fibroblast	ENSG00000067900
MAFF	1.85e-132	0.0789722	0.366	0.241	6.78e-128	Fibroblast	ENSG00000185022
ATP5F1A	2.29e-132	0.179675	0.316	0.178	8.39e-128	Fibroblast	ENSG00000152234
YWHAQ	1.05e-131	0.126674	0.494	0.341	3.86e-127	Fibroblast	ENSG00000134308
RBIS	1.53e-131	0.139351	0.41	0.264	5.59e-127	Fibroblast	--
TSPO	1.83e-131	0.168016	0.447	0.291	6.69e-127	Fibroblast	ENSG00000100300
CAMLG	4.24e-131	0.193863	0.348	0.202	1.55e-126	Fibroblast	ENSG00000164615
MZT2B	8.37e-131	0.217761	0.598	0.423	3.06e-126	Fibroblast	ENSG00000152082
MRPL20	7.98e-130	0.127065	0.367	0.231	2.92e-125	Fibroblast	ENSG00000242485
ATP6AP2	9.26e-130	0.203862	0.264	0.134	3.39e-125	Fibroblast	ENSG00000182220
YBX1	1e-129	0.257806	0.773	0.618	3.67e-125	Fibroblast	ENSG00000065978
CCDC107	1.88e-129	0.142805	0.287	0.163	6.89e-125	Fibroblast	ENSG00000159884
ATP5F1B	2.85e-129	0.180645	0.391	0.24	1.04e-124	Fibroblast	ENSG00000110955
SSR4	3.24e-129	0.157259	0.563	0.397	1.19e-124	Fibroblast	ENSG00000180879
RHOA	3.6e-129	0.191299	0.539	0.37	1.32e-124	Fibroblast	ENSG00000067560
TUBA1C	1.54e-128	0.209439	0.346	0.201	5.64e-124	Fibroblast	ENSG00000167553
NPC2	2.02e-128	0.0624779	0.317	0.204	7.39e-124	Fibroblast	ENSG00000119655
NORAD	3.18e-128	0.102268	0.467	0.324	1.16e-123	Fibroblast	ENSG00000260032
RACK1	3.35e-128	0.176154	0.861	0.717	1.23e-123	Fibroblast	ENSG00000204628
DNAJC15	6.1e-128	0.142803	0.315	0.185	2.23e-123	Fibroblast	ENSG00000120675
CD9	7.51e-128	0.120027	0.295	0.177	2.75e-123	Fibroblast	ENSG00000010278
METAP2	2.31e-127	0.110576	0.443	0.301	8.45e-123	Fibroblast	ENSG00000111142
EIF3G	3.1e-127	0.170129	0.456	0.3	1.13e-122	Fibroblast	ENSG00000130811
UBL5	4.78e-127	0.179697	0.638	0.468	1.75e-122	Fibroblast	ENSG00000198258
MRFAP1	6.85e-127	0.108473	0.441	0.301	2.51e-122	Fibroblast	ENSG00000179010
CIAO2B	9e-127	0.135376	0.349	0.216	3.29e-122	Fibroblast	--
RTN4	1.11e-126	0.166794	0.489	0.331	4.05e-122	Fibroblast	ENSG00000115310
TBC1D1	2.77e-126	0.155706	0.254	0.136	1.01e-121	Fibroblast	ENSG00000065882
TAGLN2	2.89e-126	0.0120317	0.571	0.448	1.06e-121	Fibroblast	ENSG00000158710
LMAN1	5.28e-126	0.147564	0.299	0.171	1.93e-121	Fibroblast	ENSG00000074695
HOOK3	1.61e-125	0.12378	0.272	0.155	5.89e-121	Fibroblast	ENSG00000168172
NUCB1	2.99e-125	0.137539	0.252	0.137	1.09e-120	Fibroblast	ENSG00000104805
UGP2	3.66e-125	0.0107077	0.338	0.232	1.34e-120	Fibroblast	ENSG00000169764
COMMD6	2.18e-124	0.194624	0.611	0.442	7.98e-120	Fibroblast	ENSG00000188243
TUBA1B	2.24e-124	0.0906631	0.717	0.564	8.19e-120	Fibroblast	ENSG00000123416
SSBP1	2.81e-124	0.110415	0.423	0.285	1.03e-119	Fibroblast	ENSG00000106028
NDUFA5	3.99e-124	0.14665	0.311	0.181	1.46e-119	Fibroblast	ENSG00000128609
CLIC1	1.05e-123	0.19778	0.577	0.408	3.84e-119	Fibroblast	ENSG00000213719
SH3GLB1	1.6e-123	0.0547572	0.401	0.281	5.87e-119	Fibroblast	ENSG00000097033
COX14	2.04e-123	0.189909	0.348	0.205	7.45e-119	Fibroblast	ENSG00000178449
WDR60	2.1e-123	0.0807194	0.268	0.161	7.7e-119	Fibroblast	ENSG00000126870
HMGN2	3.39e-123	0.18272	0.534	0.37	1.24e-118	Fibroblast	ENSG00000198830
RPL10A	3.47e-123	0.162743	0.909	0.794	1.27e-118	Fibroblast	ENSG00000198755
PFDN5	4.12e-123	0.229082	0.817	0.67	1.51e-118	Fibroblast	ENSG00000123349
RPS8	4.87e-123	0.153939	0.969	0.915	1.78e-118	Fibroblast	ENSG00000142937
GADD45B	1e-122	0.388891	0.746	0.608	3.67e-118	Fibroblast	ENSG00000099860
GNB2	2.28e-122	0.128116	0.33	0.202	8.33e-118	Fibroblast	ENSG00000172354
CAPZB	8.55e-122	0.160545	0.386	0.244	3.13e-117	Fibroblast	ENSG00000077549
HSP90B1	1.64e-121	0.137043	0.696	0.535	6e-117	Fibroblast	ENSG00000166598
RER1	9.11e-121	0.129736	0.255	0.141	3.33e-116	Fibroblast	ENSG00000157916
ACTG1	2.92e-120	0.127301	0.863	0.729	1.07e-115	Fibroblast	ENSG00000184009
DDT	1.59e-119	0.184203	0.384	0.237	5.82e-115	Fibroblast	ENSG00000099977
DRAP1	1.67e-119	0.142087	0.417	0.275	6.13e-115	Fibroblast	ENSG00000175550
DYNLT1	6.41e-119	0.121547	0.329	0.205	2.34e-114	Fibroblast	ENSG00000146425
PSMA2	6.44e-119	0.1587	0.364	0.226	2.36e-114	Fibroblast	ENSG00000106588
SMIM26	6.79e-119	0.136114	0.354	0.221	2.49e-114	Fibroblast	ENSG00000232388
C18orf32	7.66e-119	0.0983297	0.303	0.188	2.8e-114	Fibroblast	ENSG00000177576
LAMTOR5	1.01e-118	0.148367	0.377	0.239	3.69e-114	Fibroblast	ENSG00000134248
PDIA6	1.51e-118	0.102303	0.3	0.185	5.53e-114	Fibroblast	ENSG00000143870
BAG1	2.17e-118	0.112437	0.306	0.187	7.93e-114	Fibroblast	ENSG00000107262
CCT3	5.48e-118	0.118584	0.355	0.227	2e-113	Fibroblast	ENSG00000163468
SELENOF	6.71e-118	0.113064	0.311	0.192	2.45e-113	Fibroblast	ENSG00000183291
EIF6	1.27e-117	0.136896	0.257	0.142	4.65e-113	Fibroblast	ENSG00000242372
COPE	1.38e-117	0.134668	0.365	0.232	5.04e-113	Fibroblast	ENSG00000105669
COX7A2L	1.63e-117	0.192827	0.318	0.182	5.96e-113	Fibroblast	ENSG00000115944
ECH1	2.46e-117	0.152173	0.255	0.138	9e-113	Fibroblast	ENSG00000104823
EIF5A	2.54e-117	0.161952	0.414	0.269	9.3e-113	Fibroblast	ENSG00000132507
KRTCAP2	2.72e-117	0.166211	0.497	0.342	9.95e-113	Fibroblast	ENSG00000163463
SAT2	2.89e-117	0.112231	0.288	0.173	1.06e-112	Fibroblast	ENSG00000141504
MYDGF	3.65e-117	0.18209	0.29	0.161	1.34e-112	Fibroblast	ENSG00000074842
VDAC2	5.01e-117	0.153803	0.36	0.224	1.83e-112	Fibroblast	ENSG00000165637
PSMA4	9.82e-117	0.174701	0.318	0.185	3.59e-112	Fibroblast	ENSG00000041357
TOMM7	1.72e-116	0.14546	0.692	0.535	6.29e-112	Fibroblast	ENSG00000196683
SBDS	3.33e-116	0.202295	0.498	0.339	1.22e-111	Fibroblast	ENSG00000126524
ATP2A2	5.01e-116	0.102956	0.302	0.187	1.83e-111	Fibroblast	ENSG00000174437
UGCG	5.11e-116	0.163531	0.346	0.213	1.87e-111	Fibroblast	ENSG00000148154
SRP9	7.51e-116	0.120474	0.309	0.188	2.75e-111	Fibroblast	ENSG00000143742
CNPY2	1.08e-115	0.0759252	0.296	0.188	3.94e-111	Fibroblast	ENSG00000257727
PPA1	1.92e-115	0.121985	0.416	0.28	7.01e-111	Fibroblast	ENSG00000180817
PSMB7	3.76e-115	0.157206	0.261	0.142	1.38e-110	Fibroblast	ENSG00000136930
ISCU	4.56e-115	0.173822	0.361	0.222	1.67e-110	Fibroblast	ENSG00000136003
RPL19	4.84e-115	0.075433	0.952	0.875	1.77e-110	Fibroblast	ENSG00000108298
LARP7	6.59e-115	0.0721934	0.259	0.159	2.41e-110	Fibroblast	ENSG00000174720
RPL35	2.36e-114	0.138546	0.937	0.846	8.64e-110	Fibroblast	ENSG00000136942
CAPNS1	1.01e-113	0.121219	0.265	0.153	3.7e-109	Fibroblast	ENSG00000126247
ZNF106	4.34e-113	0.18449	0.304	0.176	1.59e-108	Fibroblast	ENSG00000103994
SELENOH	4.87e-113	0.0110753	0.471	0.361	1.78e-108	Fibroblast	ENSG00000211450
CANX	5.15e-113	0.122062	0.348	0.223	1.88e-108	Fibroblast	ENSG00000127022
NHP2	6.4e-113	0.152486	0.289	0.167	2.34e-108	Fibroblast	ENSG00000145912
RBBP7	6.51e-113	0.0987691	0.285	0.174	2.38e-108	Fibroblast	ENSG00000102054
CHMP3	1.39e-112	0.111099	0.315	0.198	5.09e-108	Fibroblast	ENSG00000115561
PPDPF	2.59e-112	0.135494	0.519	0.371	9.48e-108	Fibroblast	ENSG00000125534
HP1BP3	4.16e-112	0.0844722	0.555	0.414	1.52e-107	Fibroblast	ENSG00000127483
SKP1	4.72e-112	0.0497015	0.709	0.579	1.73e-107	Fibroblast	ENSG00000113558
MT-ND3	8.75e-112	0.136979	0.989	0.988	3.2e-107	Fibroblast	ENSG00000198840
UQCRB	9.32e-112	0.201325	0.725	0.567	3.41e-107	Fibroblast	ENSG00000156467
PRKAR1A	1.02e-111	0.124491	0.298	0.181	3.75e-107	Fibroblast	ENSG00000108946
VPS29	1.59e-111	0.131662	0.292	0.174	5.81e-107	Fibroblast	ENSG00000111237
NSRP1	2.61e-111	0.141837	0.295	0.176	9.55e-107	Fibroblast	ENSG00000126653
AFF4	3.16e-111	0.0723448	0.418	0.294	1.16e-106	Fibroblast	ENSG00000072364
RAD23A	4.32e-111	0.134234	0.294	0.175	1.58e-106	Fibroblast	ENSG00000179262
QKI	5.41e-111	0.0752886	0.372	0.254	1.98e-106	Fibroblast	ENSG00000112531
RPL5	7.01e-111	0.158767	0.902	0.786	2.57e-106	Fibroblast	ENSG00000122406
SAMHD1	1.32e-110	0.025002	0.315	0.216	4.83e-106	Fibroblast	ENSG00000101347
MAP2K2	1.6e-110	0.111638	0.287	0.175	5.85e-106	Fibroblast	ENSG00000126934
KLF10	2.21e-110	0.129711	0.338	0.215	8.07e-106	Fibroblast	ENSG00000155090
HADHA	6.86e-110	0.0713195	0.3	0.195	2.51e-105	Fibroblast	ENSG00000084754
PTTG1IP	8.54e-110	0.0762562	0.307	0.2	3.12e-105	Fibroblast	ENSG00000183255
PHB2	1.2e-109	0.133236	0.255	0.143	4.38e-105	Fibroblast	ENSG00000215021
HMGB1	1.84e-109	0.191154	0.861	0.743	6.74e-105	Fibroblast	ENSG00000189403
C11orf58	2.98e-109	0.0443887	0.502	0.382	1.09e-104	Fibroblast	ENSG00000110696
RPS13	3.17e-109	0.0165673	0.899	0.792	1.16e-104	Fibroblast	ENSG00000110700
AHI1	6.17e-109	0.0396425	0.314	0.211	2.26e-104	Fibroblast	ENSG00000135541
MORF4L1	9.44e-109	0.0758503	0.594	0.459	3.46e-104	Fibroblast	ENSG00000185787
METTL26	1.37e-108	0.116228	0.255	0.147	5e-104	Fibroblast	ENSG00000130731
CUTA	1.79e-108	0.145332	0.355	0.225	6.54e-104	Fibroblast	ENSG00000112514
PSME1	4.77e-108	0.14408	0.475	0.331	1.75e-103	Fibroblast	ENSG00000092010
HNRNPR	4.83e-108	0.0242615	0.364	0.265	1.77e-103	Fibroblast	ENSG00000125944
DNAJC8	8.01e-107	0.0785346	0.387	0.269	2.93e-102	Fibroblast	ENSG00000126698
SSB	1.01e-106	0.0883518	0.36	0.243	3.68e-102	Fibroblast	ENSG00000138385
GLG1	1.43e-106	0.0370343	0.255	0.166	5.22e-102	Fibroblast	ENSG00000090863
PJA2	3.98e-106	0.0199936	0.352	0.253	1.46e-101	Fibroblast	ENSG00000198961
WASF2	4.57e-106	0.120279	0.423	0.291	1.67e-101	Fibroblast	ENSG00000158195
RBMS1	6.77e-106	0.0722001	0.324	0.217	2.48e-101	Fibroblast	ENSG00000153250
SPCS1	1.56e-105	0.124095	0.385	0.256	5.72e-101	Fibroblast	ENSG00000114902
SNRPD2	2.31e-105	0.12687	0.529	0.385	8.46e-101	Fibroblast	ENSG00000125743
RPS19BP1	3.02e-105	0.128405	0.345	0.221	1.1e-100	Fibroblast	ENSG00000187051
NOL7	3.22e-105	0.101577	0.42	0.292	1.18e-100	Fibroblast	ENSG00000225921
LRPAP1	3.27e-105	0.116838	0.298	0.184	1.2e-100	Fibroblast	ENSG00000163956
NSA2	4.02e-105	0.0424499	0.521	0.401	1.47e-100	Fibroblast	ENSG00000164346
NDUFA3	1.5e-104	0.102484	0.357	0.238	5.49e-100	Fibroblast	ENSG00000170906
UBE2B	3.1e-104	0.00563707	0.426	0.327	1.14e-99	Fibroblast	ENSG00000119048
ATP5F1E	9.1e-104	0.0870065	0.85	0.721	3.33e-99	Fibroblast	ENSG00000124172
CALCOCO2	2.18e-103	0.0567147	0.262	0.169	7.98e-99	Fibroblast	ENSG00000136436
POLD4	4.98e-103	0.125745	0.308	0.192	1.82e-98	Fibroblast	ENSG00000175482
SAV1	5.05e-103	0.0859936	0.251	0.152	1.85e-98	Fibroblast	ENSG00000151748
LAMTOR2	6.2e-103	0.128911	0.252	0.145	2.27e-98	Fibroblast	ENSG00000116586
TRMT112	3.35e-102	0.140157	0.483	0.341	1.23e-97	Fibroblast	ENSG00000173113
PSMD8	3.51e-101	0.110687	0.374	0.252	1.29e-96	Fibroblast	ENSG00000099341
CIR1	4.29e-101	0.0910621	0.264	0.164	1.57e-96	Fibroblast	ENSG00000138433
SYF2	6.96e-101	0.118936	0.522	0.383	2.55e-96	Fibroblast	ENSG00000117614
COX7C	1.15e-100	0.104205	0.706	0.567	4.23e-96	Fibroblast	ENSG00000127184
MTDH	1.55e-100	0.0440072	0.477	0.363	5.66e-96	Fibroblast	ENSG00000147649
PSMB4	1.7e-100	0.136556	0.288	0.173	6.21e-96	Fibroblast	ENSG00000159377
IRF9	6.09e-100	4.36e-05	0.287	0.206	2.23e-95	Fibroblast	ENSG00000213928
SSR2	1.65e-99	0.151451	0.428	0.292	6.03e-95	Fibroblast	ENSG00000163479
LDHA	2.15e-99	0.185501	0.589	0.437	7.88e-95	Fibroblast	ENSG00000134333
RPL18A	5.29e-99	0.0219902	0.942	0.869	1.94e-94	Fibroblast	ENSG00000105640
YY1	5.57e-99	0.00525587	0.399	0.305	2.04e-94	Fibroblast	ENSG00000100811
CD164	6.56e-99	0.0256408	0.367	0.27	2.4e-94	Fibroblast	ENSG00000135535
ATP5MG	7.63e-99	0.143202	0.633	0.485	2.79e-94	Fibroblast	ENSG00000167283
VAPA	8.85e-99	0.0695568	0.446	0.329	3.24e-94	Fibroblast	ENSG00000101558
COX4I1	9.37e-99	0.100979	0.688	0.55	3.43e-94	Fibroblast	ENSG00000131143
COX5A	1.27e-98	0.103159	0.304	0.195	4.63e-94	Fibroblast	ENSG00000178741
NDUFAF8	2.38e-98	0.126502	0.267	0.159	8.71e-94	Fibroblast	ENSG00000224877
ENO1	2.96e-98	0.0523238	0.419	0.309	1.09e-93	Fibroblast	ENSG00000074800
RPS9	3.22e-98	0.144388	0.941	0.857	1.18e-93	Fibroblast	ENSG00000170889
MRPL41	5.19e-98	0.0687528	0.365	0.256	1.9e-93	Fibroblast	ENSG00000182154
ZFP36L1	6.21e-98	0.20026	0.756	0.612	2.27e-93	Fibroblast	ENSG00000185650
NDUFA6	1.02e-97	0.146953	0.308	0.189	3.74e-93	Fibroblast	ENSG00000184983
ZBTB20	1.23e-97	0.105914	0.338	0.223	4.5e-93	Fibroblast	ENSG00000181722
CHMP4B	1.55e-97	0.0589666	0.252	0.161	5.67e-93	Fibroblast	ENSG00000101421
SNHG29	1.83e-97	0.15382	0.631	0.483	6.71e-93	Fibroblast	--
SDF4	2.3e-97	0.0772537	0.269	0.171	8.42e-93	Fibroblast	ENSG00000078808
SNX6	3.34e-97	0.11066	0.36	0.241	1.22e-92	Fibroblast	ENSG00000129515
ZFYVE16	3.7e-97	0.0861736	0.259	0.161	1.35e-92	Fibroblast	ENSG00000039319
OAT	7.45e-97	0.0424031	0.268	0.181	2.73e-92	Fibroblast	ENSG00000065154
MT-CO2	7.82e-97	0.217813	0.99	0.99	2.86e-92	Fibroblast	ENSG00000198712
RPL7A	1.22e-96	0.154882	0.934	0.846	4.45e-92	Fibroblast	ENSG00000148303
PSMD9	1.96e-96	0.119388	0.257	0.152	7.17e-92	Fibroblast	ENSG00000110801
SCP2	2.2e-96	0.111555	0.259	0.156	8.04e-92	Fibroblast	ENSG00000116171
TOMM5	2.4e-96	0.0711015	0.337	0.233	8.78e-92	Fibroblast	ENSG00000175768
MT-ATP6	4.7e-96	0.200071	0.997	0.995	1.72e-91	Fibroblast	ENSG00000198899
EEF2	4.83e-96	0.101928	0.727	0.59	1.77e-91	Fibroblast	ENSG00000167658
CCND2	1.47e-95	0.0142615	0.271	0.189	5.37e-91	Fibroblast	ENSG00000118971
SLC38A2	3.04e-95	0.113685	0.67	0.529	1.11e-90	Fibroblast	ENSG00000134294
HIPK3	3.59e-95	0.0218437	0.269	0.188	1.31e-90	Fibroblast	ENSG00000110422
SNRPD3	6.18e-95	0.0554528	0.308	0.211	2.26e-90	Fibroblast	ENSG00000100028
TCEA1	7.67e-95	0.076636	0.39	0.277	2.81e-90	Fibroblast	ENSG00000187735
PTGES3	8.24e-95	0.0122618	0.506	0.402	3.02e-90	Fibroblast	ENSG00000110958
RPL23	1.57e-94	0.0683558	0.897	0.788	5.76e-90	Fibroblast	ENSG00000125691
FABP5	2.44e-94	0.0732833	0.371	0.257	8.95e-90	Fibroblast	ENSG00000164687
ELOC	2.77e-94	0.124897	0.386	0.263	1.01e-89	Fibroblast	ENSG00000154582
EIF3H	2.96e-94	0.0381173	0.422	0.318	1.08e-89	Fibroblast	ENSG00000147677
RPS15	3.59e-94	0.00630716	0.954	0.882	1.31e-89	Fibroblast	ENSG00000115268
TUFM	4.35e-94	0.101341	0.262	0.162	1.59e-89	Fibroblast	ENSG00000178952
EIF3E	4.53e-94	0.0654448	0.476	0.36	1.66e-89	Fibroblast	ENSG00000104408
YPEL3	4.57e-94	0.079515	0.289	0.189	1.67e-89	Fibroblast	ENSG00000090238
GTF2A2	5.07e-94	0.111677	0.277	0.172	1.86e-89	Fibroblast	ENSG00000140307
NFE2L2	1.01e-93	0.0148545	0.412	0.315	3.69e-89	Fibroblast	ENSG00000116044
TM9SF3	1.04e-93	0.0243878	0.355	0.26	3.79e-89	Fibroblast	ENSG00000077147
HEBP2	1.05e-93	0.00189862	0.298	0.218	3.84e-89	Fibroblast	ENSG00000051620
TXNL1	1.11e-93	0.0896964	0.272	0.173	4.08e-89	Fibroblast	ENSG00000091164
MXD4	1.21e-93	0.00574226	0.262	0.186	4.44e-89	Fibroblast	ENSG00000123933
TMCO1	1.36e-93	0.0748184	0.3	0.2	4.97e-89	Fibroblast	ENSG00000143183
COX17	2.2e-93	0.100668	0.347	0.234	8.04e-89	Fibroblast	ENSG00000138495
SRSF9	2.53e-93	0.0128375	0.368	0.279	9.26e-89	Fibroblast	ENSG00000111786
EIF2AK2	2.95e-93	0.00135108	0.252	0.177	1.08e-88	Fibroblast	ENSG00000055332
MT-CYB	6.48e-93	0.134269	0.991	0.99	2.37e-88	Fibroblast	ENSG00000198727
AHSA1	9.78e-93	0.0623978	0.291	0.196	3.58e-88	Fibroblast	ENSG00000100591
RHEB	1.22e-92	0.110775	0.321	0.211	4.46e-88	Fibroblast	ENSG00000106615
NR4A1	2.63e-92	0.0550208	0.536	0.409	9.64e-88	Fibroblast	ENSG00000123358
PDIA3	4.73e-92	0.110197	0.436	0.311	1.73e-87	Fibroblast	ENSG00000167004
MYL12A	5.55e-92	0.152013	0.666	0.524	2.03e-87	Fibroblast	ENSG00000101608
RPL37A	1.17e-91	0.100265	0.957	0.885	4.28e-87	Fibroblast	ENSG00000197756
PSMA1	1.4e-91	0.00541831	0.313	0.232	5.11e-87	Fibroblast	ENSG00000129084
CCT5	1.49e-91	0.0756538	0.293	0.195	5.44e-87	Fibroblast	ENSG00000150753
C19orf53	4.8e-91	0.113451	0.469	0.341	1.76e-86	Fibroblast	ENSG00000104979
REX1BD	7.74e-91	0.0570334	0.37	0.267	2.83e-86	Fibroblast	ENSG00000006015
ADD1	8.51e-91	0.0342232	0.281	0.194	3.12e-86	Fibroblast	ENSG00000087274
FAM204A	9.59e-91	0.0845051	0.288	0.187	3.51e-86	Fibroblast	ENSG00000165669
MORF4L2	1.25e-90	0.0687174	0.357	0.252	4.57e-86	Fibroblast	ENSG00000123562
RPL7	1.27e-90	0.0841536	0.851	0.732	4.66e-86	Fibroblast	ENSG00000147604
PDCD6	1.93e-90	0.01708	0.261	0.185	7.08e-86	Fibroblast	ENSG00000249915
PCBP1	2.49e-90	0.0209324	0.447	0.349	9.11e-86	Fibroblast	ENSG00000169564
RPL29	3.68e-90	0.0890388	0.929	0.833	1.35e-85	Fibroblast	ENSG00000162244
MRPL18	4.05e-90	0.0471839	0.263	0.177	1.48e-85	Fibroblast	ENSG00000112110
CALR	5.03e-90	0.00584822	0.617	0.514	1.84e-85	Fibroblast	ENSG00000179218
TMEM219	6.9e-90	0.100032	0.275	0.174	2.52e-85	Fibroblast	ENSG00000149932
KCNQ1OT1	6.99e-90	0.45693	0.373	0.26	2.56e-85	Fibroblast	ENSG00000269821
CCT6A	1.23e-89	0.0465569	0.294	0.203	4.51e-85	Fibroblast	ENSG00000146731
OST4	2.73e-89	0.164435	0.628	0.483	1e-84	Fibroblast	ENSG00000228474
ZFAND5	3.7e-89	0.0212193	0.58	0.468	1.35e-84	Fibroblast	ENSG00000107372
TXNDC17	3.87e-89	0.0907774	0.3	0.198	1.42e-84	Fibroblast	ENSG00000129235
EIF2S2	7.24e-89	0.00434076	0.378	0.289	2.65e-84	Fibroblast	ENSG00000125977
MT-ND4	8.45e-89	0.178909	0.988	0.987	3.09e-84	Fibroblast	ENSG00000198886
SCAND1	1.09e-88	0.0737766	0.416	0.305	3.99e-84	Fibroblast	ENSG00000171222
SNHG32	1.5e-88	0.131636	0.38	0.258	5.47e-84	Fibroblast	--
PET100	1.85e-88	0.0253037	0.403	0.306	6.76e-84	Fibroblast	ENSG00000229833
PSMA3	2.53e-88	0.0831353	0.297	0.197	9.27e-84	Fibroblast	ENSG00000100567
RTRAF	3.96e-88	0.0820854	0.357	0.25	1.45e-83	Fibroblast	ENSG00000087302
PSMA6	5.06e-88	0.0569414	0.302	0.208	1.85e-83	Fibroblast	ENSG00000100902
PITPNB	5.51e-88	0.0868537	0.273	0.177	2.02e-83	Fibroblast	ENSG00000180957
CCT8	6.67e-88	0.0526363	0.273	0.184	2.44e-83	Fibroblast	ENSG00000156261
SNRPF	8.47e-88	0.0862508	0.399	0.285	3.1e-83	Fibroblast	ENSG00000139343
COX20	1.61e-87	0.0513842	0.31	0.217	5.88e-83	Fibroblast	ENSG00000203667
CAP1	1.81e-87	0.0754963	0.332	0.23	6.64e-83	Fibroblast	ENSG00000131236
PPP1CC	2.57e-87	0.0363322	0.26	0.179	9.41e-83	Fibroblast	ENSG00000186298
EIF4G1	6.22e-87	0.0779502	0.276	0.18	2.28e-82	Fibroblast	ENSG00000114867
SLC25A3	1.11e-86	0.0627798	0.592	0.472	4.08e-82	Fibroblast	ENSG00000075415
MT-ND4L	1.5e-86	0.141302	0.928	0.837	5.49e-82	Fibroblast	ENSG00000212907
ARF4	1.59e-86	0.0694631	0.375	0.27	5.8e-82	Fibroblast	ENSG00000168374
SNRPB2	3.65e-86	0.064698	0.298	0.204	1.34e-81	Fibroblast	ENSG00000125870
RPLP0	5.19e-86	0.0797506	0.871	0.763	1.9e-81	Fibroblast	ENSG00000089157
PSMD7	9.77e-86	0.101306	0.255	0.159	3.58e-81	Fibroblast	ENSG00000103035
RPS4X	2.13e-85	0.038789	0.945	0.871	7.81e-81	Fibroblast	ENSG00000198034
RAB7A	2.71e-85	0.0622824	0.296	0.203	9.91e-81	Fibroblast	ENSG00000075785
SMARCE1	3.93e-85	0.0359718	0.295	0.209	1.44e-80	Fibroblast	ENSG00000073584
PSMC6	5.57e-85	0.0118576	0.285	0.207	2.04e-80	Fibroblast	ENSG00000100519
NRARP	8.6e-85	0.0501413	0.261	0.174	3.15e-80	Fibroblast	ENSG00000198435
CAPZA2	1.2e-84	0.040631	0.271	0.188	4.4e-80	Fibroblast	ENSG00000198898
RAB1A	5.67e-84	0.0791297	0.258	0.167	2.08e-79	Fibroblast	ENSG00000138069
NAP1L1	1.23e-83	0.0856175	0.665	0.538	4.49e-79	Fibroblast	ENSG00000187109
KIF5B	3.91e-83	0.000223966	0.365	0.282	1.43e-78	Fibroblast	ENSG00000170759
PPIA	9.59e-83	0.167094	0.795	0.668	3.51e-78	Fibroblast	ENSG00000196262
HSPE1	9.78e-83	0.0134833	0.641	0.534	3.58e-78	Fibroblast	ENSG00000115541
ASAP1	3.71e-82	0.0869285	0.266	0.173	1.36e-77	Fibroblast	ENSG00000153317
EIF3I	6.64e-82	0.0667202	0.306	0.212	2.43e-77	Fibroblast	ENSG00000084623
ATP6V1G1	6.76e-82	0.00295101	0.477	0.386	2.48e-77	Fibroblast	ENSG00000136888
YWHAG	9.39e-82	0.100389	0.251	0.157	3.44e-77	Fibroblast	ENSG00000170027
NOP10	1.11e-81	0.0349662	0.331	0.243	4.05e-77	Fibroblast	ENSG00000182117
EIF1B	1.29e-81	0.0862374	0.402	0.292	4.71e-77	Fibroblast	ENSG00000114784
APEX1	1.82e-81	0.0848894	0.289	0.192	6.66e-77	Fibroblast	ENSG00000100823
TMBIM6	1.9e-81	0.00701686	0.504	0.409	6.95e-77	Fibroblast	ENSG00000139644
SUGT1	2.39e-81	0.0889819	0.268	0.174	8.76e-77	Fibroblast	ENSG00000165416
PPM1G	1.91e-80	0.0237736	0.271	0.193	6.99e-76	Fibroblast	ENSG00000115241
BTF3	2.39e-80	0.178035	0.728	0.597	8.73e-76	Fibroblast	ENSG00000145741
RNF7	4.51e-80	0.0698107	0.333	0.235	1.65e-75	Fibroblast	ENSG00000114125
BUD31	5.3e-80	0.0140055	0.361	0.278	1.94e-75	Fibroblast	ENSG00000106245
NACA	5.62e-80	0.119556	0.892	0.792	2.06e-75	Fibroblast	ENSG00000196531
UBE2V1	8.68e-80	0.0116212	0.377	0.292	3.18e-75	Fibroblast	ENSG00000244687
SNRPD1	9.26e-80	0.0958593	0.319	0.216	3.39e-75	Fibroblast	ENSG00000167088
RPS7	1.14e-79	0.00447312	0.91	0.823	4.17e-75	Fibroblast	ENSG00000171863
ATP6V1F	1.59e-79	0.0381275	0.306	0.221	5.83e-75	Fibroblast	ENSG00000128524
RPL18	1.78e-79	0.0224879	0.929	0.846	6.52e-75	Fibroblast	ENSG00000063177
TOMM20	2.54e-79	0.0522708	0.478	0.372	9.29e-75	Fibroblast	ENSG00000173726
SUMO1	2.58e-79	0.0925753	0.303	0.204	9.46e-75	Fibroblast	ENSG00000116030
EGR3	2.76e-79	0.0640645	0.288	0.196	1.01e-74	Fibroblast	ENSG00000179388
TKT	4.72e-79	0.0924423	0.261	0.168	1.73e-74	Fibroblast	ENSG00000163931
KHDRBS1	6.94e-79	0.0470033	0.35	0.257	2.54e-74	Fibroblast	ENSG00000121774
UXT	1.07e-78	0.0271704	0.394	0.304	3.9e-74	Fibroblast	ENSG00000126756
TMED2	6.47e-78	0.104486	0.253	0.159	2.37e-73	Fibroblast	ENSG00000086598
GDI2	1.04e-77	0.0205426	0.274	0.198	3.79e-73	Fibroblast	ENSG00000057608
TMEM160	1.47e-77	0.0670278	0.255	0.169	5.36e-73	Fibroblast	ENSG00000130748
EIF3F	3.04e-77	0.0370678	0.377	0.287	1.11e-72	Fibroblast	ENSG00000175390
CSNK2B	1.27e-76	0.0513332	0.258	0.177	4.66e-72	Fibroblast	ENSG00000204435
PICALM	1.39e-76	0.0207426	0.252	0.179	5.1e-72	Fibroblast	ENSG00000073921
LAP3	3.36e-76	0.0744678	0.273	0.185	1.23e-71	Fibroblast	ENSG00000002549
TMEM14B	1.06e-75	0.089793	0.252	0.163	3.88e-71	Fibroblast	ENSG00000137210
ARF1	1.47e-75	0.00981654	0.449	0.363	5.38e-71	Fibroblast	ENSG00000143761
PRMT1	2.64e-75	0.018379	0.282	0.207	9.68e-71	Fibroblast	ENSG00000126457
UBB	3.78e-75	0.107795	0.859	0.754	1.38e-70	Fibroblast	ENSG00000170315
C1QBP	1.19e-74	0.101662	0.281	0.185	4.36e-70	Fibroblast	ENSG00000108561
RSL24D1	1.37e-74	0.0229197	0.408	0.32	5e-70	Fibroblast	ENSG00000137876
POLR2K	1.84e-74	0.07538	0.267	0.18	6.73e-70	Fibroblast	ENSG00000147669
UBE2L3	1.87e-74	0.0618631	0.318	0.226	6.86e-70	Fibroblast	ENSG00000185651
PFN1	2.11e-74	0.0834678	0.674	0.553	7.73e-70	Fibroblast	ENSG00000108518
LBH	2.83e-74	0.146368	0.426	0.309	1.04e-69	Fibroblast	ENSG00000213626
VCP	3.92e-74	0.00779336	0.308	0.232	1.44e-69	Fibroblast	ENSG00000165280
RPL15	5.72e-74	0.0417402	0.923	0.836	2.09e-69	Fibroblast	ENSG00000174748
VDAC1	6.51e-74	0.0465538	0.288	0.205	2.38e-69	Fibroblast	ENSG00000213585
RPL10	1.59e-73	0.0839369	0.976	0.933	5.83e-69	Fibroblast	ENSG00000147403
CCT2	2.42e-73	0.0211743	0.298	0.221	8.87e-69	Fibroblast	ENSG00000166226
CNBP	6.57e-73	0.0278167	0.451	0.359	2.41e-68	Fibroblast	ENSG00000169714
BORCS7	1.18e-72	0.0969309	0.253	0.163	4.32e-68	Fibroblast	ENSG00000166275
EIF3L	1.88e-72	0.0954218	0.276	0.183	6.86e-68	Fibroblast	ENSG00000100129
OCIAD1	2.24e-72	0.0648555	0.283	0.196	8.19e-68	Fibroblast	ENSG00000109180
MRPL52	2.75e-72	0.0556808	0.273	0.19	1.01e-67	Fibroblast	ENSG00000172590
COPS2	6.07e-72	0.0099578	0.259	0.191	2.22e-67	Fibroblast	ENSG00000166200
RPL24	6.97e-72	0.000985184	0.922	0.844	2.55e-67	Fibroblast	ENSG00000114391
TMED9	7.03e-72	0.102612	0.251	0.16	2.57e-67	Fibroblast	ENSG00000184840
CWC15	1.11e-71	0.0715801	0.267	0.181	4.07e-67	Fibroblast	ENSG00000150316
SF3B2	2.11e-71	0.00506155	0.3	0.229	7.72e-67	Fibroblast	ENSG00000087365
EIF3D	4.72e-71	0.0094442	0.292	0.222	1.73e-66	Fibroblast	ENSG00000100353
GHITM	5.25e-71	0.0798718	0.254	0.169	1.92e-66	Fibroblast	ENSG00000165678
ABHD5	8.41e-71	0.0239164	0.28	0.203	3.08e-66	Fibroblast	ENSG00000011198
EIF3M	1.42e-70	0.0416041	0.275	0.197	5.18e-66	Fibroblast	ENSG00000149100
CFL1	4.42e-70	0.085817	0.768	0.654	1.62e-65	Fibroblast	ENSG00000172757
SLC25A5	8.1e-70	0.150556	0.478	0.355	2.96e-65	Fibroblast	ENSG00000005022
EIF2S3	1.22e-69	0.0019271	0.358	0.282	4.46e-65	Fibroblast	ENSG00000130741
RPL6	1.3e-69	0.0180953	0.94	0.867	4.77e-65	Fibroblast	ENSG00000089009
RPS26	1.57e-69	0.0724823	0.835	0.729	5.74e-65	Fibroblast	ENSG00000197728
FAU	1.88e-69	0.0220322	0.917	0.836	6.88e-65	Fibroblast	ENSG00000149806
ZBTB7A	8.69e-69	0.0138476	0.283	0.21	3.18e-64	Fibroblast	ENSG00000178951
LSM7	9.85e-69	0.0555482	0.382	0.288	3.61e-64	Fibroblast	ENSG00000130332
CTSC	9.05e-68	0.134793	0.275	0.179	3.31e-63	Fibroblast	ENSG00000109861
CCNI	1.82e-67	0.0969554	0.54	0.426	6.65e-63	Fibroblast	ENSG00000118816
PCNP	1.97e-67	0.055292	0.278	0.197	7.21e-63	Fibroblast	ENSG00000081154
RAN	4.23e-67	0.0161324	0.513	0.422	1.55e-62	Fibroblast	ENSG00000132341
EIF4A1	4.38e-67	0.0129539	0.775	0.679	1.6e-62	Fibroblast	ENSG00000161960
LUC7L2	5.96e-67	0.00707215	0.287	0.218	2.18e-62	Fibroblast	ENSG00000146963
TOMM6	8.73e-67	0.0142425	0.35	0.273	3.2e-62	Fibroblast	ENSG00000214736
ATP6V0B	1.07e-66	0.0836424	0.284	0.195	3.9e-62	Fibroblast	ENSG00000117410
SERINC1	1.63e-66	0.0323608	0.317	0.239	5.95e-62	Fibroblast	ENSG00000111897
UBXN1	1.92e-66	0.0469107	0.451	0.357	7.03e-62	Fibroblast	ENSG00000162191
REV3L	2.23e-66	0.0401788	0.268	0.191	8.15e-62	Fibroblast	ENSG00000009413
SLC25A36	9.28e-66	0.0291155	0.264	0.192	3.4e-61	Fibroblast	ENSG00000114120
WSB1	1.15e-65	0.029881	0.578	0.489	4.2e-61	Fibroblast	ENSG00000109046
SRP19	1.17e-65	0.0044045	0.278	0.212	4.3e-61	Fibroblast	ENSG00000153037
SERTAD1	1.47e-65	0.0580742	0.514	0.408	5.37e-61	Fibroblast	ENSG00000197019
SMDT1	1.99e-64	0.00648554	0.364	0.291	7.28e-60	Fibroblast	ENSG00000183172
RPL12	1.17e-62	0.0333306	0.96	0.913	4.27e-58	Fibroblast	ENSG00000197958
SNRPG	8.43e-62	0.0172306	0.397	0.319	3.09e-57	Fibroblast	ENSG00000143977
ZEB1	2.25e-61	0.0130665	0.267	0.203	8.23e-57	Fibroblast	ENSG00000148516
HIGD2A	5.29e-61	0.06918	0.321	0.235	1.94e-56	Fibroblast	ENSG00000146066
CIRBP	1.89e-60	0.0406574	0.618	0.52	6.93e-56	Fibroblast	ENSG00000099622
C9orf16	5.32e-60	0.0832784	0.377	0.282	1.95e-55	Fibroblast	ENSG00000171159
FBL	1.3e-59	0.0311507	0.253	0.185	4.77e-55	Fibroblast	ENSG00000105202
APRT	3.52e-59	0.0446889	0.416	0.33	1.29e-54	Fibroblast	ENSG00000198931
RPL3	1.25e-57	0.0369288	0.951	0.889	4.59e-53	Fibroblast	ENSG00000100316
MRPL54	2.49e-57	0.0377377	0.267	0.197	9.11e-53	Fibroblast	ENSG00000183617
RPS24	2.84e-56	0.0269605	0.962	0.907	1.04e-51	Fibroblast	ENSG00000138326
MAGOH	4.92e-56	0.00573999	0.26	0.201	1.8e-51	Fibroblast	ENSG00000162385
ATP6V0E1	6.79e-56	0.0530242	0.412	0.324	2.48e-51	Fibroblast	ENSG00000113732
NEAT1	9.81e-56	0.0738832	0.93	0.86	3.59e-51	Fibroblast	ENSG00000245532
ARHGDIA	1.33e-55	0.00182804	0.31	0.247	4.85e-51	Fibroblast	ENSG00000141522
FOSB	2.03e-54	0.243005	0.845	0.779	7.44e-50	Fibroblast	ENSG00000125740
TRAM1	5.58e-54	0.0182671	0.258	0.196	2.04e-49	Fibroblast	ENSG00000067167
PSME2	2.72e-52	0.0991731	0.337	0.246	9.96e-48	Fibroblast	ENSG00000100911
SOD2	9.25e-52	0.190832	0.509	0.409	3.39e-47	Fibroblast	ENSG00000112096
TMED10	1.65e-50	0.0148029	0.251	0.192	6.06e-46	Fibroblast	ENSG00000170348
HSPD1	2.72e-47	0.0419526	0.595	0.504	9.95e-43	Fibroblast	ENSG00000144381
HSP90AB1	1.53e-46	0.128818	0.87	0.806	5.59e-42	Fibroblast	ENSG00000096384
MT-ND1	1.55e-39	0.109162	0.99	0.983	5.67e-35	Fibroblast	ENSG00000198888
RBBP6	2.32e-38	0.00880527	0.422	0.359	8.5e-34	Fibroblast	ENSG00000122257
PTMA	7.88e-27	0.0184951	0.982	0.953	2.88e-22	Fibroblast	ENSG00000187514
IRF1	4.57e-18	0.06126	0.506	0.46	1.67e-13	Fibroblast	ENSG00000125347
DNAJB1	3.21e-17	0.110566	0.718	0.664	1.17e-12	Fibroblast	ENSG00000132002
MT-ND5	4.31e-16	0.0621652	0.973	0.954	1.58e-11	Fibroblast	ENSG00000198786
IL7R	0	2.348	0.679	0.075	0	T_NK_cells	ENSG00000168685
TNFAIP3	0	2.02297	0.674	0.278	0	T_NK_cells	ENSG00000118503
BCL11B	0	1.68075	0.577	0.05	0	T_NK_cells	ENSG00000127152
SRGN	0	1.65472	0.7	0.339	0	T_NK_cells	ENSG00000122862
CD2	0	1.63168	0.544	0.042	0	T_NK_cells	ENSG00000116824
ARL4C	0	1.54186	0.593	0.179	0	T_NK_cells	ENSG00000188042
FYB1	0	1.48728	0.516	0.045	0	T_NK_cells	ENSG00000082074
PTPRC	0	1.48626	0.726	0.184	0	T_NK_cells	ENSG00000081237
RGS1	0	1.34212	0.341	0.086	0	T_NK_cells	ENSG00000090104
TRBC1	0	1.27357	0.356	0.032	0	T_NK_cells	ENSG00000211751
PTGER4	0	1.26976	0.445	0.105	0	T_NK_cells	ENSG00000171522
CD69	0	1.25951	0.614	0.197	0	T_NK_cells	ENSG00000110848
CREM	0	1.25471	0.453	0.195	0	T_NK_cells	ENSG00000095794
CD3D	0	1.24087	0.442	0.036	0	T_NK_cells	ENSG00000167286
TRBC2	0	1.19437	0.423	0.078	0	T_NK_cells	ENSG00000211772
RGCC	0	1.18347	0.533	0.296	0	T_NK_cells	ENSG00000102760
CXCR4	0	1.16103	0.677	0.28	0	T_NK_cells	ENSG00000121966
TSC22D3	0	1.14084	0.714	0.511	0	T_NK_cells	ENSG00000157514
GPR183	0	1.1325	0.463	0.12	0	T_NK_cells	ENSG00000169508
DUSP2	0	1.12525	0.487	0.173	0	T_NK_cells	ENSG00000158050
STK17B	0	1.11978	0.636	0.243	0	T_NK_cells	ENSG00000081320
ANXA1	0	1.11203	0.493	0.376	0	T_NK_cells	ENSG00000135046
ZFP36L2	0	1.11193	0.786	0.631	0	T_NK_cells	ENSG00000152518
CD44	0	1.0989	0.632	0.283	0	T_NK_cells	ENSG00000026508
STK4	0	1.08927	0.602	0.232	0	T_NK_cells	ENSG00000101109
CYTIP	0	1.06567	0.487	0.121	0	T_NK_cells	ENSG00000115165
ZNF331	0	1.06008	0.44	0.163	0	T_NK_cells	ENSG00000130844
YPEL5	0	1.05507	0.562	0.366	0	T_NK_cells	ENSG00000119801
IKZF1	0	1.05119	0.468	0.113	0	T_NK_cells	ENSG00000185811
CNOT6L	0	1.05118	0.465	0.188	0	T_NK_cells	ENSG00000138767
SARAF	0	1.04719	0.585	0.356	0	T_NK_cells	ENSG00000133872
HCST	0	1.038	0.392	0.051	0	T_NK_cells	ENSG00000126264
CD3E	0	1.01841	0.371	0.027	0	T_NK_cells	ENSG00000198851
PPP2R5C	0	1.0167	0.486	0.185	0	T_NK_cells	ENSG00000078304
RUNX3	0	0.983001	0.358	0.078	0	T_NK_cells	ENSG00000020633
SLA	0	0.9809	0.298	0.04	0	T_NK_cells	ENSG00000155926
BTG1	0	0.978067	0.875	0.769	0	T_NK_cells	ENSG00000133639
LEPROTL1	0	0.977293	0.413	0.128	0	T_NK_cells	ENSG00000104660
CLEC2D	0	0.9622	0.445	0.129	0	T_NK_cells	ENSG00000069493
FAM107B	0	0.961586	0.483	0.248	0	T_NK_cells	ENSG00000065809
SAMSN1	0	0.956283	0.322	0.052	0	T_NK_cells	ENSG00000155307
EZR	0	0.955615	0.587	0.357	0	T_NK_cells	ENSG00000092820
CD3G	0	0.949839	0.316	0.022	0	T_NK_cells	ENSG00000160654
ITK	0	0.943441	0.294	0.018	0	T_NK_cells	ENSG00000113263
FYN	0	0.929121	0.448	0.177	0	T_NK_cells	ENSG00000010810
CRYBG1	0	0.929043	0.349	0.113	0	T_NK_cells	ENSG00000112297
IL32	0	0.900584	0.494	0.228	0	T_NK_cells	ENSG00000008517
TRAC	0	0.897051	0.31	0.032	0	T_NK_cells	ENSG00000277734
AAK1	0	0.896186	0.457	0.208	0	T_NK_cells	ENSG00000115977
TSPYL2	0	0.894694	0.554	0.357	0	T_NK_cells	ENSG00000184205
NR4A2	0	0.889739	0.49	0.291	0	T_NK_cells	ENSG00000153234
[truncated: 2,342 more rows]

## Sheet: anniotation
Barcode	sampleid	celltype	clusters	group
AAACCCAAGACGGTTG-1	L2	Endothelial cell	10	L
AAACCCAAGTCACTAC-1	L2	Fibroblast	7	L
AAACCCAGTATTGAGA-1	L2	T/NK cell	1	L
AAACCCATCAGCTAGT-1	L2	T/NK cell	5	L
AAACCCATCTACCAGA-1	L2	B cell	3	L
AAACCCATCTGCTTAT-1	L2	B cell	3	L
AAACGAAAGAGCCATG-1	L2	B cell	3	L
AAACGAAAGCCAGAGT-1	L2	T/NK cell	9	L
AAACGAACAATTTCTC-1	L2	B cell	3	L
AAACGAACACAAAGTA-1	L2	B cell	3	L
AAACGAACACTCCTTG-1	L2	Endothelial cell	10	L
AAACGAACATCGGAAG-1	L2	T/NK cell	5	L
AAACGAAGTTCCAAAC-1	L2	B cell	3	L
AAACGAAGTTCTCGTC-1	L2	T/NK cell	9	L
AAACGAAGTTTGGGAG-1	L2	T/NK cell	9	L
AAACGAATCAGGACAG-1	L2	Fibroblast	7	L
AAACGAATCGGAGTGA-1	L2	B cell	3	L
AAACGCTAGCATGCAG-1	L2	B cell	3	L
AAACGCTAGGAACTAT-1	L2	T/NK cell	4	L
AAACGCTAGGCACGAT-1	L2	B cell	3	L
AAACGCTAGGTCGACA-1	L2	T/NK cell	5	L
AAACGCTAGTTGGCTT-1	L2	T/NK cell	9	L
AAACGCTCAGCTATTG-1	L2	T/NK cell	5	L
AAACGCTTCAGGAACG-1	L2	T/NK cell	4	L
AAACGCTTCATTGAGC-1	L2	Fibroblast	7	L
AAACGCTTCCGTGGGT-1	L2	B cell	3	L
AAACGCTTCTAGTACG-1	L2	T/NK cell	9	L
AAAGAACAGCGAAACC-1	L2	Fibroblast	7	L
AAAGAACCACGGATCC-1	L2	B cell	3	L
AAAGAACCAGCTCTGG-1	L2	Endothelial cell	2	L
AAAGAACGTATTGCCA-1	L2	B cell	3	L
AAAGAACGTGACCTGC-1	L2	B cell	3	L
AAAGAACGTTCCGGTG-1	L2	Endothelial cell	2	L
AAAGAACGTTGCTCCT-1	L2	T/NK cell	1	L
AAAGAACTCCCGTGAG-1	L2	T/NK cell	1	L
AAAGGATAGCCTATCA-1	L2	Fibroblast	7	L
AAAGGATCAATGAAAC-1	L2	T/NK cell	6	L
AAAGGATCACTATGTG-1	L2	B cell	3	L
AAAGGATCAGACAAAT-1	L2	B cell	3	L
AAAGGATCAGGCGTTC-1	L2	T/NK cell	1	L
AAAGGATTCATCACAG-1	L2	T/NK cell	4	L
AAAGGGCAGATACGAT-1	L2	T/NK cell	5	L
AAAGGGCAGCCTGCCA-1	L2	T/NK cell	1	L
AAAGGGCCAACGTAAA-1	L2	B cell	3	L
AAAGGGCCACGCTGAC-1	L2	Endothelial cell	10	L
AAAGGGCCACGTCATA-1	L2	Endothelial cell	8	L
AAAGGGCCAGACCTAT-1	L2	T/NK cell	5	L
AAAGGGCCAGTAGTGG-1	L2	T/NK cell	5	L
AAAGGGCCATGGCACC-1	L2	T/NK cell	5	L
AAAGGGCGTAAGACCG-1	L2	B cell	3	L
AAAGGGCGTCCACTCT-1	L2	T/NK cell	1	L
AAAGGGCGTGATACTC-1	L2	B cell	3	L
AAAGGGCTCGATTGGT-1	L2	Endothelial cell	8	L
AAAGGGCTCGGAATTC-1	L2	T/NK cell	1	L
AAAGGGCTCGGTCGGT-1	L2	B cell	3	L
AAAGGGCTCTCCGCAT-1	L2	T/NK cell	5	L
AAAGGTAAGACCGCCT-1	L2	T/NK cell	5	L
AAAGGTAAGCCGATCC-1	L2	T/NK cell	1	L
AAAGGTACACAGTACT-1	L2	T/NK cell	1	L
AAAGGTAGTCCACTTC-1	L2	B cell	3	L
AAAGGTAGTCTGTGAT-1	L2	T/NK cell	9	L
AAAGGTAGTTTGACAC-1	L2	T/NK cell	1	L
AAAGGTAGTTTGGCTA-1	L2	B cell	3	L
AAAGGTATCAGACCGC-1	L2	B cell	3	L
AAAGGTATCTTGGTGA-1	L2	T/NK cell	5	L
AAAGTCCAGGTAGATT-1	L2	T/NK cell	1	L
AAAGTCCCACTGAGGA-1	L2	B cell	3	L
AAAGTCCCAGGCACAA-1	L2	B cell	3	L
AAAGTCCCATCACCAA-1	L2	T/NK cell	5	L
AAAGTCCTCTCCTGTG-1	L2	T/NK cell	1	L
AAAGTGAAGGTCACTT-1	L2	T/NK cell	5	L
AAAGTGAGTACAGCGA-1	L2	T/NK cell	1	L
AAAGTGAGTCGAGCTC-1	L2	T/NK cell	9	L
AAAGTGATCAATCGGT-1	L2	T/NK cell	6	L
AAAGTGATCCACTTCG-1	L2	B cell	3	L
AAAGTGATCCCGAACG-1	L2	B cell	3	L
AAATGGAAGAGGATCC-1	L2	T/NK cell	1	L
AAATGGAAGGGATCAC-1	L2	T/NK cell	9	L
AAATGGAAGGTAGGCT-1	L2	Fibroblast	7	L
AAATGGACACGGTAGA-1	L2	T/NK cell	5	L
AAATGGACAGGGACTA-1	L2	T/NK cell	1	L
AAATGGAGTTGTCAGT-1	L2	T/NK cell	1	L
AAATGGATCCGTAATG-1	L2	B cell	3	L
AAATGGATCTACTGCC-1	L2	Endothelial cell	2	L
AACAAAGAGAAATTCG-1	L2	B cell	3	L
AACAAAGGTTCTCGCT-1	L2	T/NK cell	9	L
AACAAAGGTTGTTGTG-1	L2	T/NK cell	5	L
AACAAAGTCAAGTTGC-1	L2	T/NK cell	5	L
AACAACCAGAGCAGTC-1	L2	T/NK cell	5	L
AACAACCAGCAAGCCA-1	L2	T/NK cell	6	L
AACAACCCAACAACAA-1	L2	T/NK cell	5	L
AACAACCCACTTCAGA-1	L2	T/NK cell	1	L
AACAACCGTAACACCT-1	L2	T/NK cell	5	L
AACAACCGTATCTCTT-1	L2	T/NK cell	1	L
AACAACCTCAACACCA-1	L2	T/NK cell	1	L
AACAACCTCACCTTGC-1	L2	T/NK cell	1	L
AACAACCTCATAAGGA-1	L2	Endothelial cell	2	L
AACAACCTCGCCGAAC-1	L2	T/NK cell	5	L
AACAACCTCTGATGGT-1	L2	T/NK cell	5	L
AACAAGAAGAATCGTA-1	L2	T/NK cell	5	L
AACAAGAAGAGCAGAA-1	L2	B cell	3	L
AACAAGACACCGGAAA-1	L2	B cell	3	L
AACAAGACACGCCACA-1	L2	T/NK cell	1	L
AACAAGAGTAAGGAGA-1	L2	T/NK cell	1	L
AACAAGAGTACGCTTA-1	L2	B cell	3	L
AACAAGAGTATCCTCC-1	L2	T/NK cell	5	L
AACAAGAGTCGGCACT-1	L2	B cell	3	L
AACAAGAGTGTTAGCT-1	L2	T/NK cell	5	L
AACAAGAGTTGGGACA-1	L2	T/NK cell	5	L
AACAAGATCCTTCGAC-1	L2	T/NK cell	5	L
AACAAGATCGACGCTG-1	L2	T/NK cell	9	L
AACAAGATCTCTGCCA-1	L2	T/NK cell	4	L
AACACACAGAGAGAAC-1	L2	T/NK cell	9	L
AACACACAGCGTCAGA-1	L2	T/NK cell	9	L
AACACACAGCTCTGTA-1	L2	T/NK cell	9	L
AACACACCAACTGGTT-1	L2	T/NK cell	1	L
AACACACCATTCTCTA-1	L2	T/NK cell	5	L
AACACACGTCCAACGC-1	L2	B cell	3	L
AACACACTCCGACATA-1	L2	B cell	3	L
AACACACTCCTCGATC-1	L2	T/NK cell	1	L
AACACACTCTAATTCC-1	L2	T/NK cell	6	L
AACAGGGCAAGAATGT-1	L2	B cell	3	L
AACAGGGGTACTCCGG-1	L2	T/NK cell	9	L
AACAGGGGTAGAGCTG-1	L2	T/NK cell	1	L
AACAGGGGTCATTGCA-1	L2	T/NK cell	5	L
AACAGGGTCCTCTGCA-1	L2	T/NK cell	1	L
AACAGGGTCTAGACAC-1	L2	T/NK cell	1	L
AACAGGGTCTGCGATA-1	L2	T/NK cell	9	L
AACCAACCAAAGCGTG-1	L2	T/NK cell	1	L
AACCAACCACATATCG-1	L2	T/NK cell	9	L
AACCAACCACCTGTCT-1	L2	T/NK cell	1	L
AACCAACCACGAGAAC-1	L2	T/NK cell	5	L
AACCAACCAGCACAGA-1	L2	T/NK cell	5	L
AACCAACCAGTCGTTA-1	L2	T/NK cell	9	L
AACCAACGTCCACTTC-1	L2	T/NK cell	9	L
AACCAACGTGCATGAG-1	L2	B cell	3	L
AACCACAAGAGCATCG-1	L2	Endothelial cell	2	L
AACCACAAGGAGTACC-1	L2	T/NK cell	5	L
AACCACAGTTGGACCC-1	L2	B cell	3	L
AACCACATCAAGCCCG-1	L2	B cell	3	L
AACCACATCATGGCCG-1	L2	T/NK cell	1	L
AACCACATCCTTCTGG-1	L2	T/NK cell	9	L
AACCATGAGCTGTTAC-1	L2	Fibroblast	7	L
AACCATGAGGCTAAAT-1	L2	T/NK cell	9	L
AACCATGAGTCACTGT-1	L2	B cell	3	L
AACCATGCAACCACGC-1	L2	T/NK cell	6	L
AACCATGCAACCCTCT-1	L2	Fibroblast	7	L
AACCATGCAGCTGAAG-1	L2	T/NK cell	9	L
AACCATGTCATGTCTT-1	L2	T/NK cell	5	L
AACCATGTCCATCTGC-1	L2	T/NK cell	9	L
AACCATGTCTGTGCGG-1	L2	T/NK cell	1	L
AACCCAAAGCAGTAAT-1	L2	T/NK cell	5	L
AACCCAAAGGACGCTA-1	L2	B cell	3	L
AACCCAACAGGTCCGT-1	L2	T/NK cell	1	L
AACCCAATCCTGTAAG-1	L2	T/NK cell	4	L
AACCCAATCGAGCTGC-1	L2	B cell	3	L
AACCCAATCGGAGATG-1	L2	B cell	3	L
AACCCAATCTCTTAAC-1	L2	T/NK cell	5	L
AACCTGAAGCAGCGAT-1	L2	Endothelial cell	2	L
AACCTGAAGGCACTCC-1	L2	T/NK cell	1	L
AACCTGACAAAGGATT-1	L2	T/NK cell	6	L
AACCTGATCTCATTTG-1	L2	T/NK cell	1	L
AACCTTTAGACATCAA-1	L2	Endothelial cell	10	L
AACCTTTAGCGTCTCG-1	L2	T/NK cell	5	L
AACCTTTAGGATACCG-1	L2	T/NK cell	1	L
AACCTTTCAAGTACCT-1	L2	B cell	3	L
AACCTTTCAATAGTAG-1	L2	B cell	3	L
AACCTTTCAGGAACCA-1	L2	B cell	3	L
AACCTTTCATAGGTAA-1	L2	T/NK cell	1	L
AACCTTTCATGAAAGT-1	L2	Endothelial cell	2	L
AACCTTTCATGACTTG-1	L2	T/NK cell	1	L
AACCTTTGTGCTCCGA-1	L2	Fibroblast	7	L
AACCTTTTCATGCCCT-1	L2	T/NK cell	1	L
AACCTTTTCTGCGGGT-1	L2	T/NK cell	4	L
AACGAAAAGCAAATGT-1	L2	B cell	15	L
AACGAAAAGGTATAGT-1	L2	Endothelial cell	10	L
AACGAAACAAACGAGC-1	L2	T/NK cell	4	L
AACGAAAGTCCACACG-1	L2	T/NK cell	6	L
AACGAAAGTGGCATCC-1	L2	T/NK cell	5	L
AACGAAATCTATCGTT-1	L2	T/NK cell	1	L
AACGGGAAGTATGATG-1	L2	T/NK cell	5	L
AACGGGACACACCTTC-1	L2	T/NK cell	9	L
AACGGGACACTACCCT-1	L2	T/NK cell	1	L
AACGGGACATACATCG-1	L2	T/NK cell	5	L
AACGGGATCGACTCCT-1	L2	Endothelial cell	2	L
AACGTCAAGATCGGTG-1	L2	B cell	3	L
AACGTCAAGCAAATCA-1	L2	Endothelial cell	2	L
AACGTCAAGTAGACCG-1	L2	T/NK cell	1	L
AACGTCACACGACGAA-1	L2	T/NK cell	1	L
AACGTCACACTACCGG-1	L2	T/NK cell	1	L
AACGTCACAGGGACTA-1	L2	T/NK cell	1	L
AACGTCAGTCACCCTT-1	L2	T/NK cell	4	L
AACGTCAGTGCCGTAC-1	L2	T/NK cell	1	L
AACGTCAGTTTAGTCG-1	L2	T/NK cell	1	L
AACGTCATCATTTCCA-1	L2	Endothelial cell	2	L
AACGTCATCTGTCCGT-1	L2	Endothelial cell	2	L
AACTTCTAGAGTCTGG-1	L2	B cell	3	L
AACTTCTAGCCTAGGA-1	L2	T/NK cell	5	L
AACTTCTAGCCTCTGG-1	L2	T/NK cell	5	L
AACTTCTAGGTCCTGC-1	L2	T/NK cell	9	L
AACTTCTAGGTTACCT-1	L2	T/NK cell	1	L
AACTTCTCAGTCGGTC-1	L2	Fibroblast	7	L
AACTTCTGTACAACGG-1	L2	T/NK cell	5	L
AACTTCTGTACGATTC-1	L2	T/NK cell	5	L
AACTTCTGTATATGGA-1	L2	Endothelial cell	10	L
AACTTCTGTATCGCGC-1	L2	T/NK cell	1	L
AACTTCTGTCACTGAT-1	L2	T/NK cell	9	L
AACTTCTTCCCAAGTA-1	L2	Fibroblast	7	L
AACTTCTTCGGATTAC-1	L2	T/NK cell	4	L
AACTTCTTCGGCATTA-1	L2	Endothelial cell	10	L
AAGAACAAGGTATCTC-1	L2	Endothelial cell	2	L
AAGAACACATGTCAGT-1	L2	T/NK cell	1	L
AAGAACAGTAAGACCG-1	L2	T/NK cell	1	L
AAGAACAGTACAAGCG-1	L2	T/NK cell	1	L
AAGAACAGTACTTCCC-1	L2	Endothelial cell	10	L
AAGAACAGTATCGGTT-1	L2	T/NK cell	5	L
AAGAACAGTTTGAAAG-1	L2	T/NK cell	1	L
AAGAACATCAACGCTA-1	L2	T/NK cell	6	L
AAGAACATCTCATTGT-1	L2	T/NK cell	5	L
AAGACAACAATTGCCA-1	L2	T/NK cell	5	L
AAGACAATCAAGCCTA-1	L2	Fibroblast	7	L
AAGACAATCTTGTTAC-1	L2	T/NK cell	9	L
AAGACTCAGCTCCCTT-1	L2	T/NK cell	9	L
AAGACTCCATATCTGG-1	L2	B cell	3	L
AAGACTCGTCTTAGTG-1	L2	T/NK cell	6	L
AAGATAGCACCAAATC-1	L2	Fibroblast	7	L
AAGATAGCACCAGACC-1	L2	Endothelial cell	2	L
AAGATAGCATGGAATA-1	L2	B cell	3	L
AAGATAGCATTGAGCT-1	L2	B cell	3	L
AAGATAGGTCGCATGC-1	L2	B cell	3	L
AAGATAGTCACATTGG-1	L2	B cell	3	L
AAGATAGTCGCATTGA-1	L2	T/NK cell	5	L
AAGATAGTCTGGCTGG-1	L2	T/NK cell	1	L
AAGCATCAGCGAGTCA-1	L2	T/NK cell	5	L
AAGCATCAGCGCATCC-1	L2	T/NK cell	9	L
AAGCATCCAAGTTGGG-1	L2	Endothelial cell	10	L
AAGCATCCAGCTCGGT-1	L2	T/NK cell	5	L
AAGCATCCATTGAGGG-1	L2	T/NK cell	1	L
AAGCATCTCTGGTCAA-1	L2	T/NK cell	9	L
AAGCCATAGACATCCT-1	L2	T/NK cell	5	L
AAGCCATCACGCTTAA-1	L2	B cell	3	L
AAGCCATCAGAATCGG-1	L2	T/NK cell	1	L
AAGCCATGTAACATCC-1	L2	T/NK cell	1	L
AAGCCATGTACCTAGT-1	L2	T/NK cell	5	L
AAGCCATTCAAGAGGC-1	L2	T/NK cell	1	L
AAGCGAGAGAAATGGG-1	L2	T/NK cell	1	L
AAGCGAGCACGCGGTT-1	L2	T/NK cell	5	L
AAGCGAGCAGAACTCT-1	L2	B cell	3	L
AAGCGAGCAGCGTAGA-1	L2	T/NK cell	4	L
AAGCGAGCAGGTGGAT-1	L2	T/NK cell	5	L
AAGCGAGCATGAATCC-1	L2	T/NK cell	1	L
AAGCGAGGTCTCTCAC-1	L2	T/NK cell	4	L
AAGCGAGTCATCCTAT-1	L2	T/NK cell	6	L
AAGCGAGTCGATCCCT-1	L2	Endothelial cell	10	L
AAGCGTTAGATCGCCC-1	L2	B cell	3	L
AAGCGTTCAAGCGCTC-1	L2	T/NK cell	1	L
AAGCGTTGTCAGGCAA-1	L2	B cell	3	L
AAGCGTTGTCTGTAGT-1	L2	T/NK cell	9	L
AAGCGTTGTGGACTAG-1	L2	T/NK cell	9	L
AAGCGTTTCCGATTAG-1	L2	Fibroblast	7	L
AAGCGTTTCCGTATAG-1	L2	T/NK cell	4	L
AAGCGTTTCGTGTGAT-1	L2	T/NK cell	5	L
AAGCGTTTCTCTGCCA-1	L2	T/NK cell	1	L
AAGGAATAGCCATTTG-1	L2	T/NK cell	1	L
AAGGAATAGCGTATAA-1	L2	T/NK cell	1	L
AAGGAATCAAAGGCTG-1	L2	B cell	15	L
AAGGAATCATGGTACT-1	L2	T/NK cell	9	L
AAGGAATGTGGTATGG-1	L2	B cell	3	L
AAGGAATGTTCCTAGA-1	L2	T/NK cell	1	L
AAGGAATTCCACGTGG-1	L2	B cell	3	L
AAGGAATTCGAAGGAC-1	L2	T/NK cell	1	L
AAGGAATTCGGATAAA-1	L2	T/NK cell	5	L
AAGGAATTCGGCCTTT-1	L2	Endothelial cell	2	L
AAGGTAAAGTGGCAGT-1	L2	T/NK cell	5	L
AAGGTAAAGTTCGCAT-1	L2	T/NK cell	1	L
AAGGTAACACAAGCTT-1	L2	Endothelial cell	2	L
AAGGTAACACAGTGTT-1	L2	T/NK cell	1	L
AAGGTAACACTACACA-1	L2	T/NK cell	1	L
AAGGTAACAGCTGTGC-1	L2	T/NK cell	6	L
AAGGTAACAGTGGCTC-1	L2	B cell	3	L
AAGGTAAGTCATACCA-1	L2	Fibroblast	7	L
AAGGTAAGTCGAACGA-1	L2	T/NK cell	9	L
AAGGTAAGTCGTCATA-1	L2	T/NK cell	6	L
AAGGTAAGTGTGTACT-1	L2	T/NK cell	5	L
AAGGTAAGTTGCCAAT-1	L2	T/NK cell	5	L
AAGGTAATCTACCCAC-1	L2	B cell	3	L
AAGTACCAGTCAGGGT-1	L2	T/NK cell	4	L
AAGTACCCACGCGCAT-1	L2	B cell	3	L
AAGTACCGTCTAGATC-1	L2	Endothelial cell	2	L
AAGTACCGTGACTAAA-1	L2	T/NK cell	9	L
AAGTACCGTGCTTCAA-1	L2	Endothelial cell	10	L
AAGTACCTCCAGTGTA-1	L2	T/NK cell	9	L
AAGTCGTAGAGGGTGG-1	L2	T/NK cell	1	L
AAGTCGTGTCTTCTAT-1	L2	T/NK cell	1	L
AAGTCGTGTGGAGGTT-1	L2	B cell	3	L
AAGTCGTGTGGTCTAT-1	L2	T/NK cell	5	L
AAGTCGTTCCTCATAT-1	L2	B cell	3	L
AAGTGAAAGACCTGGA-1	L2	Endothelial cell	2	L
AAGTGAACACATTACG-1	L2	T/NK cell	9	L
AAGTGAACACGTAACT-1	L2	T/NK cell	4	L
AAGTGAACATATTCGG-1	L2	T/NK cell	1	L
AAGTGAAGTAATTGGA-1	L2	T/NK cell	1	L
AAGTGAAGTGGAGAAA-1	L2	B cell	3	L
AAGTGAAGTTCCGCGA-1	L2	B cell	3	L
AAGTGAAGTTGGCCGT-1	L2	T/NK cell	5	L
AAGTGAATCAGGAAAT-1	L2	T/NK cell	6	L
AAGTTCGAGAGTACCG-1	L2	T/NK cell	6	L
AAGTTCGCAAAGACTA-1	L2	T/NK cell	1	L
AAGTTCGCAAGAGTGC-1	L2	T/NK cell	4	L
AAGTTCGCACAACATC-1	L2	T/NK cell	9	L
AAGTTCGCATAATCCG-1	L2	T/NK cell	9	L
AAGTTCGGTAGCGAGT-1	L2	T/NK cell	9	L
AAGTTCGGTCATGGCC-1	L2	Endothelial cell	10	L
AAGTTCGGTGCCCACA-1	L2	T/NK cell	1	L
AAGTTCGTCCGCAACG-1	L2	B cell	3	L
AAGTTCGTCCTTATAC-1	L2	T/NK cell	1	L
AAGTTCGTCTTGGTCC-1	L2	T/NK cell	9	L
AATAGAGAGGGCGAGA-1	L2	T/NK cell	9	L
AATAGAGCAAATCGTC-1	L2	Endothelial cell	10	L
AATAGAGCACAAGTGG-1	L2	B cell	15	L
AATAGAGCAGGATTCT-1	L2	T/NK cell	5	L
AATAGAGCAGTGTGGA-1	L2	T/NK cell	5	L
AATAGAGGTCCAGCAC-1	L2	T/NK cell	5	L
AATAGAGTCAGAGTGG-1	L2	Endothelial cell	2	L
AATAGAGTCCTCGCAT-1	L2	T/NK cell	9	L
AATAGAGTCTAGAGCT-1	L2	T/NK cell	5	L
AATCACGAGCCGCTTG-1	L2	T/NK cell	1	L
AATCACGCACAGCTGC-1	L2	T/NK cell	1	L
AATCACGCAGCACAAG-1	L2	Endothelial cell	2	L
AATCACGGTCCAAAGG-1	L2	T/NK cell	1	L
AATCACGGTCGATTAC-1	L2	T/NK cell	5	L
AATCACGGTCGATTTG-1	L2	T/NK cell	5	L
AATCACGGTTAGAAAC-1	L2	Endothelial cell	2	L
AATCACGGTTCAGGTT-1	L2	Endothelial cell	2	L
AATCACGGTTCGTAAC-1	L2	T/NK cell	4	L
AATCACGTCCTACACC-1	L2	Fibroblast	7	L
AATCACGTCGTGGAAG-1	L2	T/NK cell	1	L
AATCACGTCTACGCGG-1	L2	T/NK cell	1	L
AATCGACAGCTCTGTA-1	L2	T/NK cell	1	L
AATCGACAGGAATGTT-1	L2	T/NK cell	5	L
AATCGACAGGGCTAAC-1	L2	B cell	3	L
AATCGACCAATGTCAC-1	L2	Endothelial cell	2	L
AATCGACCACTCTCGT-1	L2	T/NK cell	1	L
AATCGACGTAGCCCTG-1	L2	B cell	3	L
AATCGACGTCATCTAG-1	L2	T/NK cell	1	L
AATCGACGTCGCTTGG-1	L2	T/NK cell	5	L
AATCGACTCGCCAACG-1	L2	B cell	3	L
AATCGTGAGACTAAGT-1	L2	T/NK cell	1	L
AATCGTGCAGGATCTT-1	L2	Endothelial cell	2	L
AATCGTGCAGGTTCCG-1	L2	T/NK cell	4	L
AATCGTGCATCCAACA-1	L2	T/NK cell	9	L
AATCGTGCATCCCGTT-1	L2	T/NK cell	5	L
AATCGTGGTGTACAGG-1	L2	T/NK cell	1	L
AATCGTGGTTCTCAGA-1	L2	T/NK cell	9	L
AATCGTGTCAGACAAA-1	L2	T/NK cell	9	L
AATCGTGTCCAGCCTT-1	L2	T/NK cell	1	L
AATCGTGTCTCATTGT-1	L2	T/NK cell	9	L
AATCGTGTCTGGACTA-1	L2	B cell	3	L
AATGAAGAGCACGGAT-1	L2	T/NK cell	5	L
AATGAAGAGGCGCTCT-1	L2	T/NK cell	1	L
AATGAAGAGTCATAGA-1	L2	Fibroblast	7	L
AATGAAGCAATACCCA-1	L2	T/NK cell	1	L
AATGAAGCAATCCTTT-1	L2	T/NK cell	9	L
AATGAAGCACTCCACT-1	L2	B cell	3	L
AATGAAGCAGGAATAT-1	L2	T/NK cell	1	L
AATGAAGCATTGACAC-1	L2	T/NK cell	1	L
AATGAAGGTACTAACC-1	L2	Fibroblast	7	L
AATGAAGGTCTGATAC-1	L2	T/NK cell	5	L
AATGAAGGTCTGTGCG-1	L2	T/NK cell	5	L
AATGAAGGTCTGTTAG-1	L2	T/NK cell	5	L
AATGAAGGTGACCGAA-1	L2	T/NK cell	9	L
AATGAAGGTTAAGGAT-1	L2	T/NK cell	5	L
AATGAAGTCACCGGGT-1	L2	T/NK cell	1	L
AATGAAGTCACCTGTC-1	L2	T/NK cell	9	L
AATGAAGTCCGCACGA-1	L2	T/NK cell	1	L
AATGACCAGAGCCTGA-1	L2	T/NK cell	5	L
AATGACCAGGCACAAC-1	L2	T/NK cell	1	L
AATGACCAGTGGTTCT-1	L2	T/NK cell	5	L
AATGACCGTAGAGGAA-1	L2	Fibroblast	7	L
AATGACCGTCGGATTT-1	L2	T/NK cell	5	L
AATGACCGTCTCGGAC-1	L2	B cell	3	L
AATGACCTCGCAATTG-1	L2	B cell	15	L
AATGCCAAGAATCGCG-1	L2	T/NK cell	5	L
AATGCCAAGAGTGAAG-1	L2	B cell	3	L
AATGCCACAGGCGTTC-1	L2	T/NK cell	9	L
AATGCCACATCAGCTA-1	L2	Endothelial cell	2	L
AATGCCAGTCAAACGG-1	L2	Endothelial cell	10	L
AATGCCAGTCGAATGG-1	L2	B cell	3	L
AATGCCAGTTCGGTAT-1	L2	T/NK cell	5	L
AATGCCATCAACGTGT-1	L2	B cell	3	L
AATGGAAAGACCAAAT-1	L2	T/NK cell	9	L
AATGGAAAGTGTTCCA-1	L2	T/NK cell	1	L
AATGGAACATTAAAGG-1	L2	T/NK cell	9	L
AATGGAAGTGCCTAAT-1	L2	B cell	3	L
AATGGAATCCAAGGGA-1	L2	T/NK cell	1	L
AATGGAATCCACTTTA-1	L2	T/NK cell	5	L
AATGGAATCGACCAAT-1	L2	T/NK cell	9	L
AATGGCTAGGGCCCTT-1	L2	B cell	3	L
AATGGCTCACACGCCA-1	L2	T/NK cell	1	L
AATGGCTCACGGATCC-1	L2	Fibroblast	7	L
AATGGCTCACTCAGAT-1	L2	T/NK cell	1	L
AATGGCTCAGTGTGCC-1	L2	T/NK cell	5	L
AATGGCTGTATCGATC-1	L2	B cell	3	L
AATGGCTGTGGTACAG-1	L2	T/NK cell	5	L
AATGGCTTCCGGTAGC-1	L2	T/NK cell	5	L
AATTCCTAGCACTGGA-1	L2	T/NK cell	4	L
AATTCCTAGCAGGCTA-1	L2	T/NK cell	1	L
AATTCCTCAAATACGA-1	L2	T/NK cell	4	L
AATTCCTCACAAATGA-1	L2	T/NK cell	1	L
AATTCCTCACCTGATA-1	L2	T/NK cell	1	L
AATTCCTCATCACAGT-1	L2	T/NK cell	9	L
AATTCCTGTCTAATCG-1	L2	T/NK cell	1	L
AATTCCTGTGGATTTC-1	L2	T/NK cell	5	L
AATTCCTGTTAACCTG-1	L2	T/NK cell	5	L
AATTCCTTCCAACCGG-1	L2	T/NK cell	1	L
AATTCCTTCGCGATCG-1	L2	B cell	3	L
AATTCCTTCTGACGCG-1	L2	T/NK cell	9	L
AATTTCCAGTAACGTA-1	L2	T/NK cell	5	L
AATTTCCCACCCTTAC-1	L2	Endothelial cell	10	L
AATTTCCCATATCTCT-1	L2	B cell	3	L
AATTTCCGTTAGGAGC-1	L2	T/NK cell	5	L
AATTTCCTCCTTCGAC-1	L2	T/NK cell	1	L
ACAAAGAAGATCGACG-1	L2	T/NK cell	5	L
ACAAAGAAGGTACCTT-1	L2	B cell	3	L
ACAAAGAAGTCCTGCG-1	L2	Endothelial cell	8	L
ACAAAGACAACCTATG-1	L2	T/NK cell	9	L
ACAAAGACATAGATGA-1	L2	B cell	3	L
ACAAAGATCACGAACT-1	L2	T/NK cell	9	L
ACAAAGATCAGGAACG-1	L2	Endothelial cell	2	L
ACAACCAAGACGAGCT-1	L2	T/NK cell	5	L
ACAACCAAGAGCAGTC-1	L2	T/NK cell	1	L
ACAACCAAGAGTCAAT-1	L2	T/NK cell	9	L
ACAACCAAGGTATCTC-1	L2	T/NK cell	9	L
ACAACCAAGTCACTGT-1	L2	Endothelial cell	2	L
ACAACCACAAGTGCAG-1	L2	T/NK cell	5	L
ACAACCAGTTAGGCCC-1	L2	T/NK cell	1	L
ACAACCAGTTCATCTT-1	L2	T/NK cell	1	L
ACAACCATCCGGCAGT-1	L2	T/NK cell	9	L
ACAACCATCGTAGGAG-1	L2	T/NK cell	5	L
ACAACCATCGTGTGAT-1	L2	Endothelial cell	2	L
ACAAGCTCAAGGAGTC-1	L2	T/NK cell	5	L
ACAAGCTCATCCGATA-1	L2	Endothelial cell	10	L
ACAAGCTGTATGGAAT-1	L2	T/NK cell	1	L
ACAAGCTGTGCTGCAC-1	L2	Endothelial cell	2	L
ACAAGCTTCTAACGCA-1	L2	B cell	3	L
ACAAGCTTCTACTGAG-1	L2	Endothelial cell	2	L
ACAAGCTTCTTGGTCC-1	L2	T/NK cell	5	L
ACACAGTAGATGACCG-1	L2	T/NK cell	5	L
ACACAGTCACAAATGA-1	L2	T/NK cell	1	L
ACACAGTCACCAAATC-1	L2	T/NK cell	9	L
ACACAGTCACCGCTGA-1	L2	T/NK cell	6	L
ACACAGTGTGTCTTCC-1	L2	T/NK cell	1	L
ACACAGTGTTGCTTGA-1	L2	T/NK cell	1	L
ACACAGTTCCACGAAT-1	L2	T/NK cell	5	L
ACACAGTTCCCAGGAC-1	L2	B cell	3	L
ACACAGTTCCGTGTAA-1	L2	B cell	3	L
ACACAGTTCCTCTAGC-1	L2	T/NK cell	9	L
ACACCAAAGCCATTTG-1	L2	T/NK cell	5	L
ACACCAAAGTCATTGC-1	L2	Fibroblast	7	L
ACACCAACAAACGGCA-1	L2	T/NK cell	1	L
ACACCAACAAATGGAT-1	L2	T/NK cell	9	L
ACACCAAGTATCCCTC-1	L2	T/NK cell	5	L
ACACCAAGTCACTTAG-1	L2	Endothelial cell	2	L
ACACCAAGTCGTACAT-1	L2	B cell	3	L
ACACCAATCTACTCAT-1	L2	T/NK cell	5	L
ACACGCGAGACTTCCA-1	L2	T/NK cell	5	L
ACACGCGAGCCTTTGA-1	L2	B cell	3	L
ACACGCGCAGGCACAA-1	L2	T/NK cell	1	L
ACACGCGCATCCGCGA-1	L2	T/NK cell	9	L
ACACGCGGTGTCTCCT-1	L2	Fibroblast	7	L
ACACGCGGTTCCGCTT-1	L2	T/NK cell	5	L
ACACGCGTCATCAGTG-1	L2	T/NK cell	5	L
ACACTGAAGAACCCGA-1	L2	B cell	3	L
ACACTGAAGACGCCAA-1	L2	Endothelial cell	8	L
ACACTGAAGAGTCCGA-1	L2	T/NK cell	5	L
ACACTGACACCTAAAC-1	L2	B cell	3	L
ACACTGACACGAGAAC-1	L2	Endothelial cell	10	L
ACACTGAGTCACAGAG-1	L2	T/NK cell	5	L
ACACTGAGTGTTACTG-1	L2	T/NK cell	1	L
ACACTGAGTTAGGGAC-1	L2	T/NK cell	6	L
ACACTGAGTTAGTTCG-1	L2	T/NK cell	1	L
ACACTGATCCACTTTA-1	L2	T/NK cell	1	L
ACACTGATCCGTGGTG-1	L2	B cell	3	L
ACAGAAAAGTTGGACG-1	L2	T/NK cell	1	L
ACAGAAACAATTTCGG-1	L2	Fibroblast	7	L
ACAGAAACAGAGGTAC-1	L2	T/NK cell	1	L
ACAGAAACAGAGTGAC-1	L2	B cell	3	L
ACAGAAACATGGGCAA-1	L2	T/NK cell	5	L
ACAGAAACATGTGACT-1	L2	B cell	3	L
ACAGAAATCACTGTCC-1	L2	T/NK cell	5	L
ACAGAAATCATCGACA-1	L2	T/NK cell	5	L
ACAGAAATCTAAACGC-1	L2	B cell	3	L
ACAGAAATCTCAACCC-1	L2	B cell	3	L
ACAGCCGAGCCTTGAT-1	L2	Endothelial cell	10	L
ACAGCCGAGTGCGTCC-1	L2	T/NK cell	6	L
ACAGCCGCAAGAGGCT-1	L2	B cell	3	L
ACAGCCGCAATGCAGG-1	L2	T/NK cell	1	L
ACAGCCGCACCAAAGG-1	L2	T/NK cell	5	L
ACAGCCGCACTCCTTG-1	L2	T/NK cell	5	L
ACAGCCGGTAGCGAGT-1	L2	B cell	3	L
ACAGCCGGTAGGATAT-1	L2	T/NK cell	9	L
ACAGCCGGTATTTCTC-1	L2	T/NK cell	9	L
ACAGCCGGTGTTAACC-1	L2	T/NK cell	5	L
ACAGCCGGTTACCTGA-1	L2	T/NK cell	5	L
ACAGCCGGTTATCTTC-1	L2	T/NK cell	1	L
ACAGCCGTCACAACCA-1	L2	Endothelial cell	2	L
ACAGGGAAGGTGATCG-1	L2	Fibroblast	7	L
ACAGGGACAGCAAGAC-1	L2	T/NK cell	5	L
ACAGGGAGTCGACTGC-1	L2	T/NK cell	1	L
ACAGGGAGTGACTATC-1	L2	Endothelial cell	10	L
ACAGGGATCCAGTTCC-1	L2	B cell	3	L
ACAGGGATCTCTAGGA-1	L2	T/NK cell	5	L
ACATCCCAGCGATGCA-1	L2	T/NK cell	1	L
ACATCCCGTATGCGTT-1	L2	Endothelial cell	10	L
ACATCGAAGGCACTAG-1	L2	T/NK cell	6	L
ACATCGATCACATCAG-1	L2	T/NK cell	5	L
ACATCGATCCATTGTT-1	L2	T/NK cell	5	L
ACATGCAAGCCTTTCC-1	L2	T/NK cell	1	L
ACATGCAAGTCAAGCG-1	L2	B cell	3	L
ACATGCACAGAATGTA-1	L2	B cell	3	L
ACATGCACAGCAGTTT-1	L2	B cell	15	L
ACATGCAGTATCGCGC-1	L2	T/NK cell	1	L
ACATGCAGTCCTACAA-1	L2	T/NK cell	5	L
ACATGCAGTTCAGGTT-1	L2	T/NK cell	1	L
ACATGCAGTTGCCGAC-1	L2	B cell	3	L
ACATGCATCACCCTTG-1	L2	T/NK cell	4	L
ACATGCATCGTGCGAC-1	L2	T/NK cell	5	L
ACATGCATCTCCTGCA-1	L2	T/NK cell	1	L
ACATTTCAGGATATGT-1	L2	T/NK cell	5	L
ACATTTCAGTAAGGGA-1	L2	T/NK cell	5	L
ACATTTCAGTCCCGGT-1	L2	T/NK cell	9	L
ACATTTCCACTTGGGC-1	L2	Endothelial cell	2	L
ACATTTCGTACCTTCC-1	L2	B cell	3	L
ACATTTCGTGGCTTGC-1	L2	T/NK cell	1	L
ACATTTCTCACCGACG-1	L2	T/NK cell	6	L
ACATTTCTCATAGACC-1	L2	T/NK cell	1	L
ACATTTCTCCAGTGTA-1	L2	T/NK cell	6	L
ACATTTCTCGCTGATA-1	L2	T/NK cell	1	L
ACCAAACAGACCTCAT-1	L2	T/NK cell	9	L
ACCAAACAGAGTCTTC-1	L2	T/NK cell	1	L
ACCAAACAGCAAGTCG-1	L2	B cell	3	L
ACCAAACCACCTTCGT-1	L2	T/NK cell	5	L
ACCAAACCAGCATACT-1	L2	T/NK cell	1	L
ACCAAACGTATAGGAT-1	L2	T/NK cell	1	L
ACCAAACGTCCTCAGG-1	L2	T/NK cell	1	L
ACCAAACGTCTTTCAT-1	L2	T/NK cell	6	L
ACCAAACTCGTCAGAT-1	L2	Fibroblast	7	L
ACCAAACTCTGCGTCT-1	L2	B cell	3	L
ACCAACAAGCCACCGT-1	L2	T/NK cell	5	L
ACCAACAAGTGAATAC-1	L2	T/NK cell	1	L
ACCAACAAGTGGTGAC-1	L2	T/NK cell	9	L
ACCAACACAAGGCCTC-1	L2	T/NK cell	1	L
ACCAACACATCACAGT-1	L2	T/NK cell	1	L
ACCAACACATCACGGC-1	L2	T/NK cell	9	L
ACCAACAGTATCGTAC-1	L2	T/NK cell	5	L
ACCAACAGTATTCTCT-1	L2	B cell	3	L
ACCAACAGTATTGCCA-1	L2	B cell	3	L
ACCAACAGTTCAAAGA-1	L2	T/NK cell	5	L
ACCAACATCATGGTAC-1	L2	B cell	3	L
ACCAACATCCCTCATG-1	L2	T/NK cell	5	L
ACCAACATCCGGCAAC-1	L2	Endothelial cell	10	L
ACCACAAAGGTTCATC-1	L2	T/NK cell	1	L
ACCACAACACATCCCT-1	L2	T/NK cell	1	L
ACCACAAGTTCTCCTG-1	L2	T/NK cell	5	L
ACCATTTAGAAACACT-1	L2	B cell	3	L
ACCATTTAGTTGCTCA-1	L2	T/NK cell	1	L
ACCATTTCAACACGTT-1	L2	T/NK cell	1	L
ACCATTTCATATCTCT-1	L2	Endothelial cell	2	L
ACCATTTGTATCCCAA-1	L2	Fibroblast	7	L
ACCATTTGTTATTCTC-1	L2	Endothelial cell	2	L
ACCATTTTCATACGGT-1	L2	T/NK cell	5	L
ACCATTTTCATTTCCA-1	L2	B cell	3	L
ACCATTTTCGAGCACC-1	L2	T/NK cell	1	L
ACCATTTTCGGCATCG-1	L2	B cell	3	L
ACCATTTTCTCAATCT-1	L2	Fibroblast	7	L
ACCCAAAAGTACTCGT-1	L2	T/NK cell	5	L
ACCCAAACACAACGAG-1	L2	T/NK cell	5	L
ACCCAAACACTCCTGT-1	L2	T/NK cell	1	L
ACCCAAACAGAGGTTG-1	L2	B cell	15	L
ACCCAAACAGGAACCA-1	L2	Endothelial cell	2	L
ACCCAAAGTACGAGTG-1	L2	T/NK cell	1	L
ACCCAAAGTATGCTAC-1	L2	B cell	3	L
ACCCAAAGTGCACAAG-1	L2	B cell	3	L
ACCCAAAGTGGCAGAT-1	L2	T/NK cell	9	L
ACCCAAAGTTGACTGT-1	L2	T/NK cell	5	L
ACCCAAATCATTACTC-1	L2	Endothelial cell	2	L
ACCCAAATCCATTTGT-1	L2	Endothelial cell	10	L
ACCCAAATCCGTGTCT-1	L2	T/NK cell	1	L
ACCCTCAGTACGTGTT-1	L2	T/NK cell	1	L
ACCCTCAGTCGATTAC-1	L2	B cell	3	L
ACCCTCAGTGAGTAGC-1	L2	T/NK cell	5	L
ACCCTCAGTGCGAGTA-1	L2	T/NK cell	1	L
ACCCTCAGTTTCGCTC-1	L2	T/NK cell	1	L
ACCCTCATCCCTCATG-1	L2	T/NK cell	9	L
ACCCTTGAGAGCATCG-1	L2	Fibroblast	7	L
ACCCTTGAGGATTTCC-1	L2	T/NK cell	4	L
ACCCTTGAGTACAGAT-1	L2	T/NK cell	1	L
ACCCTTGAGTATTCCG-1	L2	T/NK cell	5	L
ACCCTTGCAAGATGTA-1	L2	T/NK cell	5	L
ACCCTTGCACATGACT-1	L2	T/NK cell	1	L
ACCCTTGCACCAGTTA-1	L2	T/NK cell	1	L
ACCCTTGCAGAACTCT-1	L2	T/NK cell	6	L
ACCCTTGCAGGACAGT-1	L2	Fibroblast	7	L
ACCCTTGCATTGAAAG-1	L2	T/NK cell	5	L
ACCCTTGGTAGAATAC-1	L2	T/NK cell	9	L
ACCCTTGGTAGGATAT-1	L2	B cell	3	L
ACCCTTGGTCTAGGCC-1	L2	B cell	3	L
ACCCTTGGTTCCTACC-1	L2	T/NK cell	1	L
ACCCTTGTCCTACGAA-1	L2	Fibroblast	7	L
ACCCTTGTCGGCTGGT-1	L2	T/NK cell	9	L
ACCCTTGTCGTTCCCA-1	L2	T/NK cell	5	L
ACCGTTCAGCTTCATG-1	L2	T/NK cell	6	L
ACCGTTCAGGCAGGTT-1	L2	T/NK cell	5	L
ACCGTTCCATGGATCT-1	L2	T/NK cell	1	L
ACCGTTCTCATTACGG-1	L2	T/NK cell	9	L
ACCGTTCTCTCTAAGG-1	L2	T/NK cell	1	L
ACCTACCAGGCAATGC-1	L2	T/NK cell	5	L
ACCTACCAGGCACTCC-1	L2	T/NK cell	5	L
ACCTACCCACTGCTTC-1	L2	B cell	3	L
ACCTACCCATTATGCG-1	L2	T/NK cell	9	L
ACCTACCGTATGGGAC-1	L2	B cell	3	L
ACCTACCTCAGTCATG-1	L2	T/NK cell	6	L
ACCTGAAAGACTCGAG-1	L2	T/NK cell	5	L
ACCTGAACACGCGCAT-1	L2	T/NK cell	5	L
ACCTGAAGTGCCCTTT-1	L2	Endothelial cell	10	L
ACCTGAATCAATGCAC-1	L2	T/NK cell	6	L
ACCTGTCAGCCGTTAT-1	L2	Endothelial cell	2	L
ACCTGTCAGCGCACAA-1	L2	T/NK cell	1	L
ACCTGTCAGTGAGTTA-1	L2	T/NK cell	5	L
ACCTGTCCAACCACAT-1	L2	T/NK cell	5	L
ACCTGTCCATGAAGGC-1	L2	Endothelial cell	2	L
ACCTGTCGTCACTTAG-1	L2	T/NK cell	5	L
ACCTGTCGTCGAGATG-1	L2	Fibroblast	7	L
ACCTGTCGTCTGGTTA-1	L2	T/NK cell	5	L
ACCTGTCGTCTTACAG-1	L2	Endothelial cell	10	L
ACCTGTCGTTATTCCT-1	L2	T/NK cell	1	L
ACCTGTCTCATACGGT-1	L2	T/NK cell	6	L
ACCTGTCTCGCTTTAT-1	L2	Endothelial cell	10	L
ACGATCAAGTCTGCAT-1	L2	T/NK cell	1	L
ACGATCACAAGCCTGC-1	L2	T/NK cell	1	L
ACGATCACACTAGGCC-1	L2	T/NK cell	1	L
ACGATCACACTGTCCT-1	L2	T/NK cell	1	L
ACGATCACATCGTTCC-1	L2	T/NK cell	5	L
ACGATCAGTCGAAGCA-1	L2	Endothelial cell	10	L
ACGATCAGTCGTAATC-1	L2	B cell	3	L
ACGATCAGTTCCTAAG-1	L2	T/NK cell	1	L
ACGATCAGTTCTCGCT-1	L2	T/NK cell	6	L
ACGATCATCCTTATAC-1	L2	T/NK cell	5	L
ACGATCATCTCTCTAA-1	L2	B cell	3	L
ACGATGTAGTCAGCCC-1	L2	T/NK cell	5	L
ACGATGTGTGCACATT-1	L2	Fibroblast	7	L
ACGATGTTCCCAAGTA-1	L2	T/NK cell	5	L
ACGATGTTCCTACCAC-1	L2	B cell	3	L
ACGCACGAGTATAGGT-1	L2	T/NK cell	1	L
ACGCACGAGTCGAGGT-1	L2	T/NK cell	1	L
ACGCACGCAGTTGTTG-1	L2	B cell	3	L
ACGCACGCATGACAGG-1	L2	Fibroblast	7	L
ACGCACGGTTTCGCTC-1	L2	T/NK cell	1	L
ACGCACGTCCATAGGT-1	L2	T/NK cell	1	L
ACGGAAGAGAAGATCT-1	L2	B cell	15	L
ACGGAAGGTACTGAGG-1	L2	T/NK cell	5	L
ACGGAAGGTCTGATAC-1	L2	T/NK cell	5	L
ACGGAAGGTTGGATCT-1	L2	T/NK cell	5	L
ACGGAAGTCAACCTCC-1	L2	T/NK cell	6	L
ACGGAAGTCATGGTAC-1	L2	T/NK cell	1	L
ACGGAAGTCGAGCCTG-1	L2	T/NK cell	1	L
ACGGGTCAGATCGGTG-1	L2	Endothelial cell	10	L
ACGGGTCGTAATCAGA-1	L2	T/NK cell	1	L
ACGGGTCGTATGTGTC-1	L2	B cell	3	L
ACGGGTCGTCTGCATA-1	L2	B cell	3	L
ACGGGTCTCCTCTTTC-1	L2	Endothelial cell	10	L
ACGGTCGAGCTACGTT-1	L2	T/NK cell	5	L
ACGGTCGAGGCACCAA-1	L2	Endothelial cell	2	L
ACGGTCGCAGCATTGT-1	L2	T/NK cell	6	L
ACGGTCGCAGCCTTCT-1	L2	T/NK cell	5	L
ACGGTCGCATGGAGAC-1	L2	T/NK cell	1	L
ACGGTCGTCACACCCT-1	L2	T/NK cell	1	L
ACGGTCGTCCCTCTTT-1	L2	T/NK cell	1	L
ACGGTCGTCCTAAACG-1	L2	Endothelial cell	2	L
ACGGTCGTCTCCGAAA-1	L2	T/NK cell	5	L
ACGGTTAAGAAGTCCG-1	L2	T/NK cell	5	L
ACGGTTAAGGACGGAG-1	L2	B cell	3	L
ACGGTTAAGGATATAC-1	L2	T/NK cell	5	L
ACGGTTACATCCGAAT-1	L2	Endothelial cell	8	L
ACGGTTAGTAGTCTGT-1	L2	T/NK cell	5	L
ACGGTTAGTGGCCCAT-1	L2	Endothelial cell	10	L
ACGGTTATCCCTTCCC-1	L2	T/NK cell	1	L
ACGGTTATCGGCTTCT-1	L2	Fibroblast	7	L
ACGGTTATCGTGGCTG-1	L2	Endothelial cell	10	L
ACGGTTATCTGAATCG-1	L2	T/NK cell	4	L
ACGTAACCAAATAAGC-1	L2	T/NK cell	9	L
ACGTAACCAGTGCCTG-1	L2	T/NK cell	5	L
ACGTAACGTACTGCGC-1	L2	B cell	3	L
ACGTAACTCCTCACTG-1	L2	B cell	3	L
ACGTAACTCGAGAAGC-1	L2	B cell	3	L
ACGTAACTCGCGTAGC-1	L2	T/NK cell	1	L
ACGTAACTCGTGGTAT-1	L2	B cell	3	L
ACGTAACTCTAACGCA-1	L2	T/NK cell	6	L
ACGTACAAGCTAATGA-1	L2	T/NK cell	5	L
ACGTACAAGGAAGAAC-1	L2	T/NK cell	5	L
ACGTACAAGTAGGAAG-1	L2	T/NK cell	5	L
ACGTACAGTTTAGACC-1	L2	T/NK cell	1	L
ACGTACATCCGTTGGG-1	L2	T/NK cell	9	L
ACGTACATCGATACAC-1	L2	B cell	3	L
ACGTACATCGGTATGT-1	L2	T/NK cell	1	L
ACGTAGTAGAGCCCAA-1	L2	B cell	3	L
ACGTAGTAGTGTCATC-1	L2	B cell	3	L
ACGTAGTCAGAATTCC-1	L2	T/NK cell	5	L
ACGTAGTCATGTTACG-1	L2	T/NK cell	5	L
ACGTAGTGTACTCGAT-1	L2	Endothelial cell	2	L
ACGTAGTTCCGTATAG-1	L2	T/NK cell	1	L
ACGTAGTTCGAACACT-1	L2	T/NK cell	5	L
ACGTAGTTCTCCGAAA-1	L2	T/NK cell	5	L
ACGTAGTTCTCTCAAT-1	L2	T/NK cell	5	L
ACGTCCTAGGATTTGA-1	L2	B cell	3	L
ACGTCCTAGTGGAAAG-1	L2	Endothelial cell	2	L
ACGTCCTCACCCTTGT-1	L2	Endothelial cell	10	L
ACGTCCTCACTCAAGT-1	L2	T/NK cell	9	L
ACGTCCTCAGCACACC-1	L2	B cell	3	L
ACGTCCTGTAAGGTCG-1	L2	T/NK cell	1	L
ACGTCCTTCCCGATCT-1	L2	T/NK cell	5	L
ACGTTCCAGCGACTTT-1	L2	B cell	3	L
ACGTTCCCACTCTAGA-1	L2	T/NK cell	9	L
ACGTTCCGTGCGCTCA-1	L2	T/NK cell	5	L
ACGTTCCGTTGGACCC-1	L2	Endothelial cell	2	L
ACGTTCCTCGAGTCTA-1	L2	Fibroblast	7	L
ACGTTCCTCTAGGCAT-1	L2	B cell	3	L
ACGTTCCTCTCCGATC-1	L2	T/NK cell	1	L
ACTACGAAGGCCATAG-1	L2	T/NK cell	5	L
ACTACGAGTCCTACGG-1	L2	Endothelial cell	10	L
ACTACGAGTCGTGGTC-1	L2	B cell	3	L
ACTACGAGTTCGAAGG-1	L2	B cell	3	L
ACTATCTAGTTGCGCC-1	L2	T/NK cell	1	L
ACTATCTCAAGACCGA-1	L2	B cell	3	L
ACTATCTCAGCGTGCT-1	L2	T/NK cell	1	L
ACTATCTCAGGAGGAG-1	L2	B cell	3	L
ACTATCTCAGTGTACT-1	L2	Endothelial cell	2	L
ACTATCTCAGTTAAAG-1	L2	T/NK cell	5	L
ACTATCTCATATGGCT-1	L2	Fibroblast	7	L
ACTATCTGTACTGGGA-1	L2	Fibroblast	7	L
ACTATCTGTCAGGTGA-1	L2	T/NK cell	1	L
ACTATCTGTCCGATCG-1	L2	T/NK cell	9	L
ACTATCTGTCGTCAGC-1	L2	T/NK cell	5	L
ACTATCTTCATGCCGG-1	L2	B cell	3	L
ACTATCTTCTCCACTG-1	L2	Endothelial cell	10	L
ACTATCTTCTGTCGTC-1	L2	T/NK cell	1	L
ACTATGGAGCCTGACC-1	L2	Endothelial cell	2	L
ACTATGGAGTGGCAGT-1	L2	Endothelial cell	10	L
ACTATGGCACATTCGA-1	L2	T/NK cell	1	L
ACTATGGCACCGTGCA-1	L2	T/NK cell	1	L
ACTATGGGTCGTATGT-1	L2	B cell	3	L
ACTATGGGTGGCTTAT-1	L2	T/NK cell	1	L
ACTATGGGTTGCATTG-1	L2	B cell	3	L
ACTATGGTCACCCTTG-1	L2	T/NK cell	1	L
ACTATGGTCCAACCGG-1	L2	B cell	3	L
ACTATTCAGAGAGCGG-1	L2	T/NK cell	9	L
ACTATTCCACGGCGTT-1	L2	T/NK cell	9	L
ACTATTCCACTGGCGT-1	L2	T/NK cell	9	L
ACTATTCCAGAGCTAG-1	L2	Fibroblast	7	L
ACTATTCCAGGACAGT-1	L2	T/NK cell	1	L
ACTATTCGTAGAATAC-1	L2	B cell	3	L
ACTATTCGTGGACTAG-1	L2	T/NK cell	6	L
ACTATTCGTTAAGTCC-1	L2	T/NK cell	1	L
ACTATTCTCACTTCTA-1	L2	T/NK cell	5	L
ACTATTCTCGAACTCA-1	L2	T/NK cell	5	L
ACTATTCTCGCGTCGA-1	L2	Fibroblast	7	L
ACTATTCTCGTTACCC-1	L2	T/NK cell	1	L
ACTATTCTCTCAGAAC-1	L2	T/NK cell	5	L
ACTCCCAAGATAGTCA-1	L2	T/NK cell	1	L
ACTCCCACAGCTGTGC-1	L2	T/NK cell	5	L
ACTCCCACATAAGCAA-1	L2	T/NK cell	5	L
ACTCCCACATTAAAGG-1	L2	T/NK cell	6	L
ACTCCCAGTACCTTCC-1	L2	T/NK cell	1	L
ACTCCCAGTACGATGG-1	L2	T/NK cell	9	L
ACTCCCAGTGCCCTTT-1	L2	T/NK cell	1	L
ACTCCCAGTGCTGCAC-1	L2	T/NK cell	5	L
ACTCCCAGTTAGGCTT-1	L2	B cell	3	L
ACTCCCATCTAGAACC-1	L2	T/NK cell	9	L
ACTCTCGAGACTTGTC-1	L2	B cell	3	L
ACTCTCGCACGCGCAT-1	L2	Endothelial cell	10	L
ACTCTCGGTCTGTAAC-1	L2	T/NK cell	1	L
ACTCTCGTCGTAGGAG-1	L2	Fibroblast	7	L
ACTGATGCAGAAATTG-1	L2	Fibroblast	7	L
ACTGATGCAGAGTTCT-1	L2	B cell	3	L
ACTGATGCAGCGTAGA-1	L2	Endothelial cell	2	L
ACTGATGGTCGAAACG-1	L2	Endothelial cell	2	L
ACTGATGTCACTACGA-1	L2	T/NK cell	5	L
ACTGATGTCCCATTCG-1	L2	T/NK cell	5	L
ACTGATGTCCGTGTAA-1	L2	T/NK cell	9	L
ACTGATGTCGAGTGGA-1	L2	T/NK cell	5	L
ACTGCAAAGTCGAGGT-1	L2	T/NK cell	5	L
ACTGCAATCGGAGTGA-1	L2	T/NK cell	1	L
ACTGTCCAGTTCGCAT-1	L2	T/NK cell	4	L
ACTGTCCCAGAGACTG-1	L2	B cell	3	L
ACTGTCCGTTAGAGAT-1	L2	T/NK cell	5	L
ACTGTCCGTTCGCGTG-1	L2	T/NK cell	6	L
ACTGTCCGTTTGAACC-1	L2	T/NK cell	5	L
ACTGTCCTCCAACCGG-1	L2	T/NK cell	4	L
ACTGTGAAGTCGAAAT-1	L2	T/NK cell	9	L
ACTGTGACACTTCAAG-1	L2	T/NK cell	5	L
ACTGTGAGTTGGCCTG-1	L2	B cell	3	L
ACTGTGATCCTGATAG-1	L2	T/NK cell	5	L
ACTGTGATCTGGCCGA-1	L2	T/NK cell	9	L
ACTTAGGAGGTAAGTT-1	L2	Endothelial cell	10	L
ACTTAGGCACAGCCTG-1	L2	T/NK cell	1	L
ACTTAGGCACAGCTGC-1	L2	T/NK cell	1	L
ACTTAGGCACCTGTCT-1	L2	Endothelial cell	2	L
ACTTAGGCAGACCGCT-1	L2	T/NK cell	1	L
ACTTAGGGTACTCCGG-1	L2	T/NK cell	1	L
ACTTAGGGTAGACAAT-1	L2	Fibroblast	7	L
ACTTAGGGTAGCCCTG-1	L2	T/NK cell	1	L
ACTTAGGTCTCGTCAC-1	L2	T/NK cell	5	L
ACTTAGGTCTTTGGAG-1	L2	T/NK cell	9	L
ACTTATCAGCCAACCC-1	L2	B cell	3	L
ACTTATCAGTCATACC-1	L2	T/NK cell	4	L
ACTTATCCAAGAATAC-1	L2	T/NK cell	9	L
ACTTATCGTGACTAAA-1	L2	T/NK cell	1	L
ACTTATCGTGGTCCGT-1	L2	T/NK cell	5	L
ACTTATCTCAAACGTC-1	L2	T/NK cell	9	L
ACTTATCTCATTGCCC-1	L2	B cell	3	L
ACTTATCTCCATGATG-1	L2	T/NK cell	6	L
ACTTATCTCGGCAGTC-1	L2	Endothelial cell	2	L
ACTTATCTCTCACGAA-1	L2	T/NK cell	1	L
ACTTCCGAGCTGACAG-1	L2	T/NK cell	1	L
ACTTCCGAGGAGGTTC-1	L2	T/NK cell	1	L
ACTTCCGCAATTGAGA-1	L2	T/NK cell	5	L
ACTTCCGCACACGCCA-1	L2	T/NK cell	5	L
ACTTCCGCACGCGCAT-1	L2	T/NK cell	9	L
ACTTCCGCACGGCCAT-1	L2	Endothelial cell	2	L
ACTTCCGCACTGGAAG-1	L2	T/NK cell	4	L
ACTTCCGCATGAGGGT-1	L2	T/NK cell	1	L
ACTTCCGTCGCACGGT-1	L2	T/NK cell	4	L
ACTTCCGTCTCACTCG-1	L2	T/NK cell	9	L
ACTTCGCAGAAGTCCG-1	L2	T/NK cell	1	L
ACTTCGCAGCATTTCG-1	L2	T/NK cell	5	L
ACTTCGCAGCGAATGC-1	L2	T/NK cell	1	L
ACTTCGCAGCTACGTT-1	L2	Endothelial cell	10	L
ACTTCGCAGGAGTATT-1	L2	T/NK cell	5	L
ACTTCGCAGGATGGCT-1	L2	Endothelial cell	10	L
ACTTCGCTCCCTATTA-1	L2	Fibroblast	7	L
ACTTCGCTCGTTCCCA-1	L2	T/NK cell	5	L
ACTTTCAAGAATCGTA-1	L2	Endothelial cell	10	L
ACTTTCAAGAGTTGAT-1	L2	T/NK cell	5	L
ACTTTCACACAAATAG-1	L2	Endothelial cell	10	L
ACTTTCAGTAGGTAGC-1	L2	T/NK cell	9	L
ACTTTCAGTCAAGCGA-1	L2	T/NK cell	1	L
ACTTTCAGTGGCTGCT-1	L2	Endothelial cell	2	L
ACTTTCAGTTGCAACT-1	L2	T/NK cell	9	L
ACTTTCATCCCAGGCA-1	L2	T/NK cell	5	L
ACTTTCATCTTCCACG-1	L2	T/NK cell	5	L
ACTTTGTAGGAAAGGT-1	L2	Endothelial cell	10	L
ACTTTGTGTCGCACGT-1	L2	T/NK cell	9	L
ACTTTGTGTTAAACAG-1	L2	T/NK cell	9	L
ACTTTGTGTTGTTGCA-1	L2	T/NK cell	9	L
ACTTTGTTCAGCTCTC-1	L2	T/NK cell	9	L
ACTTTGTTCTGTCCCA-1	L2	T/NK cell	1	L
AGAAATGAGAGCTGAC-1	L2	B cell	3	L
AGAAATGAGTGGAAGA-1	L2	B cell	3	L
AGAAATGCACCGGCTA-1	L2	T/NK cell	1	L
AGAAATGCACTCAGAT-1	L2	T/NK cell	1	L
AGAAATGCACTGAATC-1	L2	T/NK cell	1	L
AGAAATGCATTGCCGG-1	L2	T/NK cell	1	L
AGAAATGGTAATTAGG-1	L2	B cell	3	L
AGAAATGTCACGTCCT-1	L2	T/NK cell	1	L
AGAAATGTCTGCGGGT-1	L2	B cell	3	L
AGAAATGTCTGGGATT-1	L2	B cell	3	L
AGAACAAAGCAGTCTT-1	L2	T/NK cell	5	L
AGAACAACAATGAAAC-1	L2	B cell	3	L
AGAACAACACGGGCTT-1	L2	Endothelial cell	10	L
AGAACAACAGCAGTTT-1	L2	T/NK cell	1	L
AGAACAAGTAGTGCGA-1	L2	T/NK cell	1	L
AGAACAATCGGAGTAG-1	L2	T/NK cell	1	L
AGAACAATCTCCACTG-1	L2	T/NK cell	1	L
AGAACCTAGATAGCAT-1	L2	T/NK cell	1	L
AGAACCTAGCACTCCG-1	L2	T/NK cell	9	L
AGAACCTAGCCTCTTC-1	L2	Fibroblast	7	L
AGAACCTCAATTCACG-1	L2	T/NK cell	1	L
AGAACCTGTCGGAAAC-1	L2	B cell	3	L
AGAACCTGTCGGTACC-1	L2	T/NK cell	1	L
AGAACCTGTGATAGAT-1	L2	T/NK cell	5	L
AGAACCTGTTCTCGCT-1	L2	T/NK cell	5	L
AGAACCTTCGATTTCT-1	L2	T/NK cell	6	L
AGAACCTTCTAGCCTC-1	L2	T/NK cell	5	L
AGAACCTTCTCAGGCG-1	L2	T/NK cell	5	L
AGAAGCGAGACTACGG-1	L2	T/NK cell	5	L
AGAAGCGAGAGCAGAA-1	L2	T/NK cell	5	L
AGAAGCGTCGTAACCA-1	L2	T/NK cell	1	L
AGAAGTAAGCAATTCC-1	L2	Endothelial cell	10	L
AGAAGTAAGCTCAGAG-1	L2	T/NK cell	6	L
AGAAGTAAGGCGAACT-1	L2	T/NK cell	5	L
AGAAGTACAAGACAAT-1	L2	T/NK cell	9	L
AGAAGTACACAGAAGC-1	L2	T/NK cell	1	L
AGAAGTAGTGCCTGCA-1	L2	T/NK cell	9	L
AGAAGTAGTGGATGAC-1	L2	T/NK cell	1	L
AGAAGTATCACTGGTA-1	L2	T/NK cell	1	L
AGACAAAAGTGCCTCG-1	L2	Endothelial cell	10	L
AGACAAACAGTCGGAA-1	L2	T/NK cell	1	L
AGACAAAGTGTCCATA-1	L2	B cell	3	L
AGACAAATCAACGTGT-1	L2	B cell	3	L
AGACAAATCCATGATG-1	L2	T/NK cell	5	L
AGACAAATCCGCTAGG-1	L2	T/NK cell	5	L
AGACAAATCCTGCCAT-1	L2	Endothelial cell	10	L
AGACACTAGCCTCTTC-1	L2	B cell	3	L
AGACACTAGTTACGAA-1	L2	T/NK cell	9	L
AGACACTCATCCTTGC-1	L2	T/NK cell	1	L
AGACACTGTAACACCT-1	L2	T/NK cell	1	L
AGACACTTCCAGCACG-1	L2	B cell	3	L
AGACAGGAGACCAGCA-1	L2	T/NK cell	1	L
AGACAGGCATCACGGC-1	L2	T/NK cell	1	L
AGACAGGCATCCTTGC-1	L2	T/NK cell	5	L
AGACAGGGTCCTGGTG-1	L2	T/NK cell	9	L
AGACAGGGTTAAACAG-1	L2	Endothelial cell	10	L
AGACAGGTCACAGAGG-1	L2	B cell	3	L
AGACAGGTCATGCAGT-1	L2	T/NK cell	1	L
AGACAGGTCCAAGAGG-1	L2	T/NK cell	1	L
AGACAGGTCCGCTGTT-1	L2	T/NK cell	1	L
AGACAGGTCGAGCTGC-1	L2	Endothelial cell	10	L
AGACAGGTCTGGTCAA-1	L2	T/NK cell	5	L
AGACAGGTCTTCTGGC-1	L2	T/NK cell	1	L
AGACCATAGAGTGTTA-1	L2	T/NK cell	1	L
AGACCATAGGTGAGAA-1	L2	Endothelial cell	2	L
AGACCATAGTTGCCTA-1	L2	B cell	3	L
AGACCATCAACCAACT-1	L2	T/NK cell	1	L
AGACCATCAATAACCC-1	L2	T/NK cell	4	L
AGACCATGTTAGGAGC-1	L2	Endothelial cell	2	L
AGACCATTCGGACGTC-1	L2	T/NK cell	9	L
AGACCCGAGAGAAGGT-1	L2	B cell	3	L
AGACCCGAGTGCTACT-1	L2	T/NK cell	1	L
AGACCCGCACAAAGTA-1	L2	T/NK cell	1	L
AGACCCGGTAATTGGA-1	L2	T/NK cell	5	L
AGACCCGGTGAATATG-1	L2	T/NK cell	1	L
AGACTCAAGGGAGGAC-1	L2	T/NK cell	5	L
AGACTCAGTGACTATC-1	L2	T/NK cell	1	L
AGACTCATCCTACAAG-1	L2	B cell	3	L
AGACTCATCGCATTAG-1	L2	T/NK cell	5	L
AGACTCATCGCTTAAG-1	L2	T/NK cell	6	L
AGACTCATCGGTCTAA-1	L2	B cell	3	L
AGACTCATCTCACTCG-1	L2	T/NK cell	1	L
AGAGAATAGAGTGTGC-1	L2	Endothelial cell	10	L
AGAGAATAGGGTCACA-1	L2	B cell	3	L
AGAGAATCACCTCTGT-1	L2	B cell	3	L
AGAGAATGTTAAACCC-1	L2	T/NK cell	9	L
AGAGAATGTTAGAAAC-1	L2	B cell	3	L
AGAGAATGTTGATGTC-1	L2	T/NK cell	5	L
AGAGAATTCCACGGGT-1	L2	T/NK cell	5	L
AGAGAATTCCATATGG-1	L2	B cell	3	L
AGAGAATTCGGACAAG-1	L2	T/NK cell	5	L
AGAGAATTCTAGCAAC-1	L2	B cell	3	L
AGAGAATTCTCCCATG-1	L2	Endothelial cell	2	L
AGAGAGCAGAGAAGGT-1	L2	T/NK cell	9	L
AGAGAGCAGCGATGAC-1	L2	T/NK cell	1	L
AGAGAGCCACGTAGAG-1	L2	B cell	3	L
AGAGAGCCATTACTCT-1	L2	T/NK cell	9	L
AGAGAGCTCCCAAGCG-1	L2	Endothelial cell	8	L
AGAGAGCTCCTAGCCT-1	L2	T/NK cell	5	L
AGAGAGCTCGAAACAA-1	L2	T/NK cell	9	L
AGAGAGCTCGCAAGAG-1	L2	T/NK cell	1	L
AGAGAGCTCTATGTGG-1	L2	Fibroblast	7	L
AGAGCAGGTGGATCGA-1	L2	T/NK cell	9	L
AGAGCAGTCCGGGACT-1	L2	T/NK cell	5	L
AGAGCCCCAAAGTATG-1	L2	T/NK cell	5	L
AGAGCCCCAAGACCTT-1	L2	T/NK cell	5	L
AGAGCCCCACTATCCC-1	L2	T/NK cell	1	L
AGAGCCCCAGAGAATT-1	L2	Fibroblast	7	L
AGAGCCCGTAGGCTGA-1	L2	B cell	3	L
AGAGCCCGTCTGGTTA-1	L2	B cell	3	L
AGATAGAAGGTGTGAC-1	L2	T/NK cell	1	L
AGATAGACACCGTGAC-1	L2	B cell	3	L
AGATAGACAGTGGCTC-1	L2	B cell	3	L
AGATAGACAGTTAAAG-1	L2	Endothelial cell	10	L
AGATAGACATCGATCA-1	L2	T/NK cell	1	L
AGATAGAGTACAGCGA-1	L2	Fibroblast	7	L
AGATAGAGTATCCCAA-1	L2	B cell	15	L
AGATAGATCTTCGACC-1	L2	T/NK cell	9	L
AGATAGATCTTTCTAG-1	L2	T/NK cell	9	L
AGATCCAAGAAGCCTG-1	L2	T/NK cell	9	L
AGATCCAAGCGTTACT-1	L2	T/NK cell	1	L
AGATCCAAGCTCGTGC-1	L2	Endothelial cell	10	L
AGATCCACAAATAGCA-1	L2	T/NK cell	5	L
AGATCCACAGAAATTG-1	L2	T/NK cell	1	L
AGATCCACATGTAACC-1	L2	T/NK cell	5	L
AGATCCACATTAGGAA-1	L2	T/NK cell	5	L
AGATCCACATTCACCC-1	L2	B cell	3	L
AGATCCAGTCCGAAGA-1	L2	T/NK cell	5	L
AGATCCAGTGGTTCTA-1	L2	T/NK cell	5	L
AGATCCATCAAAGCCT-1	L2	T/NK cell	4	L
AGATCCATCCTTGAAG-1	L2	T/NK cell	5	L
AGATCCATCTAGTGTG-1	L2	T/NK cell	6	L
AGATCCATCTCCCATG-1	L2	T/NK cell	5	L
AGATCGTAGGATACCG-1	L2	T/NK cell	1	L
AGATCGTAGGCCACTC-1	L2	T/NK cell	5	L
AGATCGTAGGGAACAA-1	L2	T/NK cell	5	L
AGATCGTCACGCGTGT-1	L2	T/NK cell	5	L
AGATCGTGTATCTCTT-1	L2	B cell	3	L
AGATCGTGTATTTCTC-1	L2	Endothelial cell	2	L
AGATCGTGTTCTCTAT-1	L2	Fibroblast	7	L
AGATCGTTCGGTTGTA-1	L2	T/NK cell	5	L
AGATGAAAGAGCACTG-1	L2	T/NK cell	1	L
AGATGAAAGATCCCAT-1	L2	T/NK cell	1	L
AGATGAAAGGACAGCT-1	L2	Endothelial cell	10	L
AGATGAACAGCGGTTC-1	L2	B cell	3	L
AGATGAACAGTTGCGC-1	L2	Endothelial cell	2	L
AGATGAAGTAGAGTTA-1	L2	T/NK cell	9	L
AGATGAAGTATGCGTT-1	L2	T/NK cell	1	L
AGATGAAGTCCAAATC-1	L2	T/NK cell	1	L
AGATGAATCATGGGAG-1	L2	T/NK cell	1	L
AGATGAATCCAACACA-1	L2	T/NK cell	5	L
AGATGAATCCACACAA-1	L2	T/NK cell	1	L
AGATGAATCTGGGATT-1	L2	T/NK cell	1	L
AGATGCTCAAACAGGC-1	L2	T/NK cell	5	L
AGATGCTCACCAGGTC-1	L2	T/NK cell	5	L
AGATGCTCAGAAGCTG-1	L2	B cell	3	L
AGATGCTCATCAGCTA-1	L2	T/NK cell	1	L
AGATGCTGTCGATTCA-1	L2	B cell	3	L
AGATGCTGTTGCACGC-1	L2	B cell	3	L
AGATGCTGTTGCTCGG-1	L2	T/NK cell	1	L
AGCATCAAGAATGTTG-1	L2	B cell	3	L
AGCATCAAGCGATGGT-1	L2	B cell	3	L
AGCATCAAGGATTCCT-1	L2	T/NK cell	5	L
AGCATCAAGGGCTTCC-1	L2	B cell	15	L
AGCATCACAACGATTC-1	L2	Endothelial cell	2	L
AGCATCACACTGAGTT-1	L2	T/NK cell	9	L
AGCATCACAGTTCTAG-1	L2	B cell	3	L
AGCATCACATAATGAG-1	L2	B cell	3	L
AGCATCAGTCGCTCGA-1	L2	T/NK cell	9	L
AGCATCAGTGAGAACC-1	L2	B cell	3	L
AGCATCAGTGGACTAG-1	L2	T/NK cell	9	L
AGCATCATCCACAGCG-1	L2	B cell	3	L
AGCCAATAGAGCATCG-1	L2	Fibroblast	7	L
AGCCAATAGCTCGACC-1	L2	T/NK cell	1	L
AGCCAATAGGCTCCCA-1	L2	T/NK cell	5	L
AGCCAATCACATACTG-1	L2	T/NK cell	5	L
AGCCAATGTCACTGAT-1	L2	T/NK cell	1	L
AGCCAATGTGCAATAA-1	L2	T/NK cell	5	L
AGCCAATGTTAGGCTT-1	L2	B cell	3	L
AGCCAATTCACCGGGT-1	L2	B cell	3	L
AGCCACGAGGCTTAAA-1	L2	T/NK cell	9	L
AGCCACGCAAGTTGGG-1	L2	T/NK cell	5	L
AGCCACGCATTGGATC-1	L2	Endothelial cell	2	L
AGCCACGGTATTCCTT-1	L2	Fibroblast	7	L
AGCCACGGTCGGTAAG-1	L2	Endothelial cell	2	L
AGCCACGGTTACACTG-1	L2	T/NK cell	6	L
AGCCACGGTTGCATAC-1	L2	B cell	3	L
AGCCACGGTTGTCATG-1	L2	T/NK cell	9	L
AGCCACGGTTGTCTAG-1	L2	T/NK cell	1	L
AGCCACGTCGCCTTTG-1	L2	T/NK cell	1	L
AGCCAGCAGAAAGCGA-1	L2	Fibroblast	7	L
AGCCAGCAGCTCCCTT-1	L2	T/NK cell	9	L
AGCCAGCCAGGTACGA-1	L2	T/NK cell	1	L
AGCCAGCCAGTAACAA-1	L2	T/NK cell	5	L
AGCCAGCGTCAGACGA-1	L2	T/NK cell	5	L
AGCGATTAGGCTCTCG-1	L2	T/NK cell	1	L
AGCGATTCATGAATCC-1	L2	Endothelial cell	10	L
AGCGATTTCTCACTCG-1	L2	T/NK cell	6	L
AGCGCCAAGCATGATA-1	L2	Fibroblast	7	L
AGCGCCAAGCGGGTAT-1	L2	B cell	3	L
AGCGCCAAGGGCAGTT-1	L2	T/NK cell	1	L
AGCGCCACACTGGATT-1	L2	Endothelial cell	8	L
AGCGCCAGTAAGATCA-1	L2	T/NK cell	5	L
AGCGCCATCCTGTTAT-1	L2	T/NK cell	9	L
AGCGCCATCTCTCAAT-1	L2	T/NK cell	4	L
AGCGCTGCAATTGCCA-1	L2	B cell	3	L
AGCGCTGCACTAGTAC-1	L2	Fibroblast	7	L
AGCGCTGCACTTCCTG-1	L2	T/NK cell	5	L
AGCGCTGCATTGTACG-1	L2	T/NK cell	1	L
AGCGCTGTCCACGTGG-1	L2	T/NK cell	5	L
AGCGCTGTCCCGTAAA-1	L2	T/NK cell	5	L
AGCGCTGTCCGCACGA-1	L2	T/NK cell	9	L
AGCGCTGTCCTACTGC-1	L2	T/NK cell	5	L
AGCGTATAGTTCCGTA-1	L2	T/NK cell	5	L
AGCGTATCAAAGACGC-1	L2	B cell	3	L
AGCGTATGTGGAACCA-1	L2	T/NK cell	5	L
AGCGTATGTGTAGGAC-1	L2	B cell	3	L
AGCGTATTCCCGAGAC-1	L2	B cell	3	L
AGCGTATTCTACGGTA-1	L2	T/NK cell	9	L
AGCGTATTCTTACACT-1	L2	T/NK cell	1	L
AGCGTCGAGGTTACAA-1	L2	Endothelial cell	10	L
AGCGTCGGTTGAATCC-1	L2	T/NK cell	9	L
AGCGTCGTCCGTAGGC-1	L2	T/NK cell	1	L
AGCTACACAAGAATAC-1	L2	T/NK cell	9	L
AGCTACACAATGAAAC-1	L2	T/NK cell	5	L
AGCTACAGTAGCGCTC-1	L2	T/NK cell	1	L
AGCTACAGTCTCAGAT-1	L2	T/NK cell	1	L
AGCTACAGTGAGCTCC-1	L2	T/NK cell	5	L
AGCTACAGTGTCATTG-1	L2	T/NK cell	1	L
AGCTACATCACTTGTT-1	L2	T/NK cell	1	L
AGCTACATCGATACAC-1	L2	T/NK cell	5	L
AGCTCAAAGAGTCACG-1	L2	Fibroblast	7	L
AGCTCAAAGGTCATAA-1	L2	B cell	3	L
AGCTCAAAGGTTGACG-1	L2	T/NK cell	1	L
AGCTCAAAGTGGATTA-1	L2	T/NK cell	1	L
AGCTCAACACCAAATC-1	L2	T/NK cell	5	L
AGCTCAAGTCTCGCGA-1	L2	Fibroblast	7	L
AGCTCAATCGGAGCAA-1	L2	B cell	3	L
AGCTTCCAGCCAACCC-1	L2	T/NK cell	1	L
AGCTTCCAGCTCACTA-1	L2	T/NK cell	5	L
AGCTTCCAGCTTAAGA-1	L2	T/NK cell	9	L
AGCTTCCCACAAGTTC-1	L2	T/NK cell	9	L
AGCTTCCCACCTGATA-1	L2	B cell	3	L
AGCTTCCCAGTGTGGA-1	L2	T/NK cell	1	L
AGCTTCCTCATCACTT-1	L2	T/NK cell	1	L
AGGAAATCAAATCGTC-1	L2	B cell	3	L
AGGAAATCAACCGTAT-1	L2	T/NK cell	1	L
AGGAAATCATCATCTT-1	L2	T/NK cell	1	L
AGGAAATGTCAGCGTC-1	L2	T/NK cell	9	L
AGGAAATGTGCATACT-1	L2	B cell	3	L
AGGAAATTCGACGTCG-1	L2	T/NK cell	9	L
AGGAAATTCGCTGACG-1	L2	Fibroblast	7	L
AGGAAATTCGGACTTA-1	L2	B cell	3	L
AGGAAATTCGTTAGAC-1	L2	T/NK cell	1	L
AGGAATAGTGGAAGTC-1	L2	Endothelial cell	10	L
AGGAATATCGCTGACG-1	L2	T/NK cell	1	L
AGGACGAAGAAACTGT-1	L2	Fibroblast	7	L
AGGACGAAGCGTATGG-1	L2	T/NK cell	5	L
AGGACGAAGCTTCGTA-1	L2	T/NK cell	5	L
AGGACGAAGGCTAGCA-1	L2	B cell	3	L
AGGACGAGTCAACCAT-1	L2	T/NK cell	1	L
AGGACGAGTCATTCCC-1	L2	T/NK cell	5	L
AGGACGATCAAGCGTT-1	L2	T/NK cell	1	L
AGGACGATCAGAGCGA-1	L2	T/NK cell	9	L
AGGACGATCCGTACGG-1	L2	T/NK cell	1	L
AGGACGATCGGAATGG-1	L2	Endothelial cell	2	L
AGGACTTAGGACATCG-1	L2	T/NK cell	9	L
AGGACTTAGGTCATCT-1	L2	Endothelial cell	2	L
AGGACTTCAATCGCCG-1	L2	T/NK cell	5	L
AGGACTTCACACACTA-1	L2	T/NK cell	5	L
AGGACTTCACGGATCC-1	L2	T/NK cell	1	L
AGGACTTCAGAGCGTA-1	L2	T/NK cell	5	L
AGGACTTGTAACGCGA-1	L2	T/NK cell	5	L
AGGACTTTCAGCGGAA-1	L2	T/NK cell	4	L
AGGACTTTCATCGCCT-1	L2	T/NK cell	5	L
AGGACTTTCCCGAGGT-1	L2	T/NK cell	1	L
AGGACTTTCGCTGTTC-1	L2	B cell	3	L
AGGACTTTCGGTAACT-1	L2	T/NK cell	1	L
AGGAGGTAGACCTGGA-1	L2	Fibroblast	7	L
AGGAGGTAGTGAACAT-1	L2	T/NK cell	5	L
AGGAGGTAGTTCTACG-1	L2	T/NK cell	9	L
AGGAGGTCAATAAGGT-1	L2	B cell	3	L
AGGAGGTGTCCATCTC-1	L2	T/NK cell	5	L
AGGAGGTTCCACTTTA-1	L2	T/NK cell	5	L
AGGAGGTTCGGTTGTA-1	L2	T/NK cell	4	L
AGGATAAAGATTCGCT-1	L2	T/NK cell	5	L
AGGATAAAGTTTGAGA-1	L2	B cell	3	L
AGGATAACACAATTCG-1	L2	B cell	3	L
AGGATAACATCGGTTA-1	L2	T/NK cell	5	L
AGGATAAGTGGAAGTC-1	L2	T/NK cell	1	L
AGGATAAGTTCTCCAC-1	L2	T/NK cell	5	L
AGGATAAGTTGCCGAC-1	L2	T/NK cell	5	L
AGGATAATCGACATCA-1	L2	T/NK cell	1	L
AGGATAATCGGAGTGA-1	L2	T/NK cell	1	L
AGGATCTAGGTACAAT-1	L2	T/NK cell	5	L
AGGATCTAGGTGCATG-1	L2	Endothelial cell	10	L
AGGATCTAGTATTGCC-1	L2	T/NK cell	5	L
AGGATCTAGTCAACAA-1	L2	B cell	15	L
AGGATCTCAACCGATT-1	L2	B cell	3	L
AGGATCTCAAGAGTAT-1	L2	Endothelial cell	8	L
AGGATCTGTCTTTATC-1	L2	B cell	3	L
AGGATCTGTTATTCTC-1	L2	T/NK cell	1	L
AGGATCTGTTTCAGAC-1	L2	T/NK cell	1	L
AGGATCTTCCACGGGT-1	L2	T/NK cell	1	L
AGGCATTAGGACTAAT-1	L2	T/NK cell	5	L
AGGCATTCAACCACAT-1	L2	T/NK cell	5	L
AGGCATTCAACGGTAG-1	L2	B cell	3	L
AGGCATTCAATCAGCT-1	L2	T/NK cell	9	L
AGGCATTGTCCAAAGG-1	L2	Endothelial cell	2	L
AGGCATTTCATAGGCT-1	L2	B cell	3	L
AGGCATTTCCATCTGC-1	L2	T/NK cell	1	L
AGGCATTTCTAGTCAG-1	L2	T/NK cell	1	L
AGGCATTTCTTCTGTA-1	L2	B cell	3	L
AGGCCACAGAAGGATG-1	L2	T/NK cell	1	L
AGGCCACAGACAACTA-1	L2	T/NK cell	6	L
AGGCCACAGACATAAC-1	L2	Endothelial cell	2	L
AGGCCACAGCTCCCTT-1	L2	T/NK cell	9	L
AGGCCACAGGGTTGCA-1	L2	T/NK cell	1	L
AGGCCACCAATGGCAG-1	L2	T/NK cell	1	L
AGGCCACCACTGAATC-1	L2	B cell	15	L
AGGCCACCAGAGATGC-1	L2	T/NK cell	1	L
AGGCCACCAGTGCCTG-1	L2	T/NK cell	5	L
AGGCCACCATGATGCT-1	L2	T/NK cell	5	L
AGGCCACGTAGACGGT-1	L2	T/NK cell	1	L
AGGCCACTCAAACCTG-1	L2	T/NK cell	9	L
AGGCCACTCTAAGGAA-1	L2	B cell	3	L
AGGCCACTCTCACTCG-1	L2	T/NK cell	4	L
AGGCTGCAGGTGCTGA-1	L2	T/NK cell	5	L
AGGCTGCAGTCGGCCT-1	L2	T/NK cell	1	L
AGGCTGCAGTGCAAAT-1	L2	T/NK cell	5	L
AGGCTGCCACCTCGTT-1	L2	Endothelial cell	2	L
AGGCTGCGTACCCGAC-1	L2	T/NK cell	5	L
AGGCTGCGTGGAGGTT-1	L2	Endothelial cell	10	L
AGGCTGCGTTGTCTAG-1	L2	Endothelial cell	10	L
AGGCTGCTCCGATAAC-1	L2	T/NK cell	9	L
AGGGAGTAGACCCTTA-1	L2	B cell	3	L
AGGGAGTAGACGAAGA-1	L2	T/NK cell	5	L
AGGGAGTAGGACGGAG-1	L2	Endothelial cell	10	L
AGGGAGTAGGGACCAT-1	L2	T/NK cell	1	L
AGGGAGTAGTCTCCTC-1	L2	B cell	3	L
AGGGAGTGTAAGGCTG-1	L2	Endothelial cell	10	L
AGGGAGTGTTATGTGC-1	L2	T/NK cell	1	L
AGGGAGTTCGTCAGAT-1	L2	T/NK cell	1	L
AGGGAGTTCTTCCACG-1	L2	T/NK cell	9	L
AGGGCCTAGAGAGGTA-1	L2	T/NK cell	5	L
AGGGCCTAGAGTCACG-1	L2	B cell	3	L
AGGGCCTAGGTAGTAT-1	L2	Fibroblast	7	L
AGGGCCTCACAGTCCG-1	L2	Endothelial cell	10	L
AGGGCCTCAGCAGATG-1	L2	Endothelial cell	2	L
AGGGCCTCAGTAACCT-1	L2	Endothelial cell	2	L
AGGGCCTCATCAGCAT-1	L2	T/NK cell	5	L
AGGGCTCCAAGAGGTC-1	L2	T/NK cell	4	L
AGGGCTCGTACTTGTG-1	L2	T/NK cell	9	L
AGGGCTCGTCTTCATT-1	L2	Endothelial cell	2	L
AGGGCTCGTTCAAGGG-1	L2	T/NK cell	9	L
AGGGCTCTCGCTTGCT-1	L2	Endothelial cell	10	L
AGGGTCCAGATAGTGT-1	L2	T/NK cell	1	L
AGGGTCCAGTGTGTTC-1	L2	B cell	3	L
AGGGTCCCAAGAGGCT-1	L2	Endothelial cell	8	L
AGGGTCCCACGAAAGC-1	L2	T/NK cell	5	L
AGGGTCCCAGCGACCT-1	L2	T/NK cell	5	L
AGGGTCCCAGTAACGG-1	L2	T/NK cell	1	L
AGGGTGAAGCTCACTA-1	L2	T/NK cell	5	L
AGGGTGAAGTCAGCCC-1	L2	T/NK cell	5	L
AGGGTGACAACAGAGC-1	L2	T/NK cell	5	L
AGGGTGAGTAACTAAG-1	L2	B cell	3	L
AGGGTGAGTAAGATTG-1	L2	T/NK cell	1	L
AGGGTGAGTCTGTGTA-1	L2	Endothelial cell	10	L
AGGGTGATCCAGCAAT-1	L2	T/NK cell	6	L
AGGGTGATCCGCATAA-1	L2	T/NK cell	1	L
AGGGTGATCCTACGGG-1	L2	B cell	3	L
AGGGTGATCGCGTGAC-1	L2	B cell	3	L
AGGGTGATCTACCTTA-1	L2	T/NK cell	5	L
AGGGTTTAGGAGGTTC-1	L2	B cell	3	L
AGGGTTTAGTTCCAGT-1	L2	B cell	3	L
AGGGTTTTCAGCGGAA-1	L2	T/NK cell	5	L
AGGGTTTTCCGTAGTA-1	L2	T/NK cell	5	L
AGGGTTTTCTTAGTTC-1	L2	T/NK cell	1	L
AGGTAGGAGTGATAAC-1	L2	B cell	3	L
AGGTAGGCACTGCTTC-1	L2	T/NK cell	5	L
AGGTAGGTCAACCCGG-1	L2	T/NK cell	5	L
AGGTAGGTCCCTTTGG-1	L2	T/NK cell	9	L
AGGTCATAGACTAGAT-1	L2	T/NK cell	1	L
AGGTCATAGAGGATGA-1	L2	Endothelial cell	2	L
AGGTCATCAAAGGTTA-1	L2	Endothelial cell	8	L
AGGTCATCAATCCAGT-1	L2	Fibroblast	7	L
AGGTCATCAGCACAAG-1	L2	T/NK cell	1	L
AGGTCATGTAAGATCA-1	L2	T/NK cell	5	L
AGGTCATGTGTTAGCT-1	L2	T/NK cell	1	L
AGGTCATTCAAATGCC-1	L2	Endothelial cell	8	L
AGGTCATTCATGTCAG-1	L2	Fibroblast	7	L
AGGTCATTCGACACTA-1	L2	T/NK cell	5	L
AGGTCATTCTGCAGCG-1	L2	T/NK cell	9	L
AGGTCTAAGAAGAGCA-1	L2	T/NK cell	1	L
AGGTCTAAGGAGTCTG-1	L2	T/NK cell	5	L
AGGTCTACAACTCGTA-1	L2	Endothelial cell	2	L
AGGTCTATCACTCTTA-1	L2	T/NK cell	5	L
AGGTCTATCCTTCACG-1	L2	T/NK cell	1	L
AGGTCTATCGCACTCT-1	L2	T/NK cell	1	L
AGGTGTTAGCTATCCA-1	L2	T/NK cell	1	L
AGGTGTTAGGAGGTTC-1	L2	T/NK cell	5	L
AGGTGTTAGGGCTGAT-1	L2	T/NK cell	1	L
AGGTGTTCACCTGCGA-1	L2	T/NK cell	5	L
AGGTGTTCAGACTGCC-1	L2	Endothelial cell	8	L
AGGTGTTCAGCTGTTA-1	L2	B cell	3	L
AGGTGTTCATCACGGC-1	L2	T/NK cell	1	L
AGGTGTTGTCCACAGC-1	L2	T/NK cell	5	L
AGGTGTTGTCTACATG-1	L2	Endothelial cell	10	L
AGGTGTTGTCTTGCGG-1	L2	T/NK cell	5	L
AGGTTACAGGCCTAAG-1	L2	T/NK cell	5	L
AGGTTACCAAATACAG-1	L2	Endothelial cell	8	L
AGGTTACCAAGAATGT-1	L2	T/NK cell	1	L
AGGTTACCACAGCTTA-1	L2	B cell	3	L
AGGTTACCAGATCCAT-1	L2	T/NK cell	4	L
AGGTTACCAGTTTCAG-1	L2	B cell	3	L
AGGTTACGTAAGCTCT-1	L2	B cell	3	L
AGGTTACGTCGCGTCA-1	L2	T/NK cell	1	L
AGGTTACGTGACACGA-1	L2	B cell	3	L
AGGTTACGTGCGAGTA-1	L2	B cell	3	L
AGGTTACGTTACCCAA-1	L2	T/NK cell	1	L
AGGTTACTCCTGGTCT-1	L2	T/NK cell	6	L
AGGTTACTCTCAGAAC-1	L2	T/NK cell	5	L
AGGTTGTAGGCTTTCA-1	L2	Endothelial cell	8	L
AGGTTGTCAACACTAC-1	L2	T/NK cell	9	L
AGGTTGTCACATATCG-1	L2	B cell	3	L
AGGTTGTCACTCAGAT-1	L2	T/NK cell	5	L
AGGTTGTCATAGACTC-1	L2	T/NK cell	9	L
AGGTTGTCATGTTCAG-1	L2	T/NK cell	1	L
AGGTTGTGTACCACGC-1	L2	T/NK cell	5	L
AGGTTGTGTGCAATAA-1	L2	T/NK cell	1	L
AGGTTGTGTTTCACAG-1	L2	T/NK cell	1	L
AGTAACCAGATCCTAC-1	L2	B cell	3	L
AGTAACCAGATGGCGT-1	L2	T/NK cell	9	L
AGTAACCGTGTGTGGA-1	L2	T/NK cell	1	L
AGTAACCGTTTCACAG-1	L2	T/NK cell	1	L
AGTAACCTCGTTGCCT-1	L2	B cell	3	L
AGTAACCTCTTACCAT-1	L2	B cell	3	L
AGTACCACAAGGTACG-1	L2	T/NK cell	1	L
AGTACCACAATCGCGC-1	L2	Endothelial cell	2	L
AGTACCACATGATCTG-1	L2	T/NK cell	1	L
AGTACCAGTACTGGGA-1	L2	T/NK cell	5	L
AGTACCAGTATACCTG-1	L2	B cell	3	L
AGTACCAGTCTTCCGT-1	L2	T/NK cell	1	L
AGTACCAGTGTCCAAT-1	L2	Fibroblast	7	L
AGTACCAGTTGTGGCC-1	L2	T/NK cell	9	L
AGTACCATCCACTTTA-1	L2	T/NK cell	5	L
AGTACCATCCTGTTAT-1	L2	T/NK cell	1	L
AGTACCATCGTGGGTC-1	L2	T/NK cell	5	L
AGTACCATCTGGGTCG-1	L2	T/NK cell	5	L
AGTACCATCTTACACT-1	L2	B cell	3	L
AGTACCATCTTTGGAG-1	L2	T/NK cell	9	L
AGTACTGAGCGTTGTT-1	L2	T/NK cell	9	L
AGTACTGCAATCAGCT-1	L2	T/NK cell	9	L
AGTACTGCACTCCCTA-1	L2	T/NK cell	5	L
AGTACTGGTGATCGTT-1	L2	B cell	3	L
AGTACTGGTTGAATCC-1	L2	T/NK cell	1	L
AGTAGCTAGAGGCGTT-1	L2	Fibroblast	7	L
AGTAGCTCACTGTGAT-1	L2	Endothelial cell	2	L
AGTAGCTCAGAGATGC-1	L2	Endothelial cell	10	L
AGTAGCTCAGGAACCA-1	L2	B cell	3	L
AGTAGCTCAGGTCCGT-1	L2	T/NK cell	1	L
AGTAGCTCATGATAGA-1	L2	Endothelial cell	2	L
AGTAGTCAGCATGCGA-1	L2	B cell	3	L
AGTAGTCAGCCATGCC-1	L2	T/NK cell	9	L
AGTAGTCCACGAGGAT-1	L2	T/NK cell	5	L
AGTAGTCCACTCCCTA-1	L2	T/NK cell	6	L
AGTAGTCCAGCTTTGA-1	L2	B cell	15	L
AGTAGTCGTCTCGGGT-1	L2	T/NK cell	1	L
AGTCAACAGGCGAAGG-1	L2	T/NK cell	5	L
AGTCAACAGTAGACCG-1	L2	T/NK cell	1	L
AGTCAACCAGAGTGTG-1	L2	B cell	3	L
AGTCAACGTACGAGCA-1	L2	T/NK cell	1	L
AGTCAACGTCCGGTGT-1	L2	T/NK cell	5	L
AGTCAACGTCTCGGGT-1	L2	T/NK cell	6	L
AGTCAACGTGATTAGA-1	L2	T/NK cell	5	L
AGTCAACTCAAACTGC-1	L2	B cell	3	L
AGTCAACTCCATCTCG-1	L2	T/NK cell	5	L
AGTCAACTCCATGAGT-1	L2	T/NK cell	5	L
AGTCAACTCCATGCAA-1	L2	T/NK cell	5	L
AGTCAACTCTTGCGCT-1	L2	T/NK cell	9	L
AGTCACAAGATCGCCC-1	L2	Endothelial cell	2	L
AGTCACAAGTGTACCT-1	L2	Fibroblast	7	L
AGTCACACAACACGTT-1	L2	T/NK cell	1	L
AGTCACACAATTTCCT-1	L2	B cell	3	L
AGTCACACACGCGTGT-1	L2	T/NK cell	9	L
AGTCACAGTAATGCTC-1	L2	T/NK cell	5	L
AGTCACAGTTGGCTAT-1	L2	T/NK cell	9	L
AGTCACATCGAAGCCC-1	L2	T/NK cell	4	L
AGTCACATCTGACGCG-1	L2	T/NK cell	1	L
AGTCATGAGACTGGGT-1	L2	T/NK cell	5	L
AGTCATGAGGCAGCTA-1	L2	T/NK cell	1	L
AGTCATGAGGCCACTC-1	L2	T/NK cell	6	L
AGTCATGAGGGATCGT-1	L2	B cell	3	L
AGTCATGCAAACTAAG-1	L2	Endothelial cell	10	L
AGTCATGCACTCCTTG-1	L2	T/NK cell	1	L
AGTCATGCAGGAATAT-1	L2	T/NK cell	9	L
AGTCATGGTAGCCAGA-1	L2	T/NK cell	9	L
AGTCATGGTATTTCGG-1	L2	T/NK cell	1	L
AGTCATGGTCATGCAT-1	L2	T/NK cell	5	L
AGTCATGGTCGACGCT-1	L2	T/NK cell	5	L
AGTCATGGTCGCACGT-1	L2	T/NK cell	1	L
AGTCATGGTGAATAAC-1	L2	B cell	3	L
AGTCATGTCGAAGTGG-1	L2	B cell	3	L
AGTCATGTCGTGCGAC-1	L2	T/NK cell	5	L
AGTCTCCAGAAACCAT-1	L2	T/NK cell	4	L
AGTCTCCAGACGAGCT-1	L2	T/NK cell	6	L
AGTCTCCAGTCCCGAC-1	L2	B cell	3	L
AGTCTCCAGTTCAACC-1	L2	B cell	3	L
AGTCTCCCAACAACAA-1	L2	T/NK cell	5	L
AGTCTCCCAAGCGCTC-1	L2	T/NK cell	5	L
AGTCTCCGTAAGATTG-1	L2	Fibroblast	7	L
AGTCTCCGTCAGGAGT-1	L2	T/NK cell	5	L
AGTCTCCGTCGTTGCG-1	L2	B cell	3	L
AGTCTCCGTTAAGGAT-1	L2	T/NK cell	5	L
AGTCTCCGTTCTCCCA-1	L2	B cell	3	L
AGTCTCCGTTGGGAAC-1	L2	T/NK cell	6	L
AGTCTCCTCAATGCAC-1	L2	B cell	3	L
AGTCTCCTCATTGTTC-1	L2	Fibroblast	7	L
AGTCTCCTCTTTACAC-1	L2	T/NK cell	1	L
AGTGACTAGAAGCGAA-1	L2	T/NK cell	5	L
AGTGACTAGAGTCGAC-1	L2	Endothelial cell	10	L
AGTGACTAGGGCAAGG-1	L2	T/NK cell	5	L
AGTGACTAGTATGAAC-1	L2	T/NK cell	4	L
AGTGACTAGTCCCAAT-1	L2	Endothelial cell	10	L
AGTGACTCACATTGTG-1	L2	B cell	3	L
AGTGACTCAGCTATTG-1	L2	T/NK cell	1	L
AGTGACTGTCCAATCA-1	L2	Endothelial cell	2	L
AGTGACTTCAAATGCC-1	L2	T/NK cell	1	L
AGTGACTTCACACCCT-1	L2	Endothelial cell	10	L
AGTGACTTCTACTATC-1	L2	B cell	3	L
AGTGATCAGGTAAGAG-1	L2	T/NK cell	1	L
AGTGATCAGTCGAATA-1	L2	B cell	3	L
AGTGATCCACAAACGG-1	L2	B cell	3	L
AGTGATCCACAACATC-1	L2	T/NK cell	1	L
AGTGATCCACTATCCC-1	L2	T/NK cell	9	L
AGTGATCGTGAGGAAA-1	L2	T/NK cell	4	L
AGTGATCGTGTTGACT-1	L2	T/NK cell	4	L
AGTGATCGTTCCTACC-1	L2	T/NK cell	1	L
AGTGATCTCATAAGGA-1	L2	T/NK cell	1	L
AGTGATCTCCAACCGG-1	L2	Endothelial cell	2	L
AGTGATCTCTATCCAT-1	L2	Endothelial cell	10	L
AGTGATCTCTTTGCGC-1	L2	Endothelial cell	10	L
AGTGCCGAGGAGGTTC-1	L2	B cell	3	L
AGTGCCGAGTGCAGCA-1	L2	T/NK cell	5	L
AGTGCCGAGTTGCTCA-1	L2	Endothelial cell	2	L
AGTGCCGAGTTGGAGC-1	L2	T/NK cell	1	L
AGTGCCGCAATAGGAT-1	L2	T/NK cell	5	L
AGTGCCGGTGTCCTAA-1	L2	T/NK cell	5	L
AGTGCCGTCCAGCACG-1	L2	T/NK cell	5	L
AGTGTTGAGTCCTACA-1	L2	T/NK cell	6	L
AGTGTTGGTCCGACGT-1	L2	Endothelial cell	2	L
AGTGTTGGTTGTAGCT-1	L2	T/NK cell	9	L
AGTGTTGTCACATACG-1	L2	T/NK cell	1	L
AGTGTTGTCTAGCCAA-1	L2	T/NK cell	1	L
AGTTAGCGTGACTAAA-1	L2	Endothelial cell	10	L
AGTTAGCTCATGGGAG-1	L2	T/NK cell	1	L
AGTTAGCTCTAGTACG-1	L2	Endothelial cell	2	L
AGTTCCCAGCCGTTGC-1	L2	T/NK cell	5	L
AGTTCCCCAATAGGGC-1	L2	Endothelial cell	2	L
AGTTCCCCATGTTACG-1	L2	B cell	3	L
AGTTCCCGTAGAGATT-1	L2	T/NK cell	1	L
AGTTCCCGTAGTCGGA-1	L2	T/NK cell	6	L
AGTTCCCGTCAGACTT-1	L2	Endothelial cell	2	L
AGTTCCCGTCCTGGTG-1	L2	T/NK cell	9	L
AGTTCCCTCAACGAGG-1	L2	T/NK cell	5	L
AGTTCCCTCTTACCGC-1	L2	T/NK cell	5	L
AGTTCGAAGTGCCTCG-1	L2	T/NK cell	9	L
AGTTCGACAACATACC-1	L2	T/NK cell	1	L
AGTTCGACACACGCCA-1	L2	T/NK cell	1	L
AGTTCGACACTGGATT-1	L2	T/NK cell	1	L
AGTTCGAGTAACATCC-1	L2	Endothelial cell	2	L
AGTTCGATCAAGGTGG-1	L2	T/NK cell	1	L
AGTTCGATCCATCTCG-1	L2	Endothelial cell	10	L
AGTTCGATCCCTATTA-1	L2	T/NK cell	9	L
AGTTCGATCGCCTAGG-1	L2	Endothelial cell	2	L
ATACCGAAGACGCCCT-1	L2	T/NK cell	9	L
ATACCGAAGCCTGAGA-1	L2	T/NK cell	5	L
ATACCGAAGTAGACAT-1	L2	Endothelial cell	10	L
ATACCGAAGTCGCCAC-1	L2	Endothelial cell	2	L
ATACCGAAGTTCGCAT-1	L2	Endothelial cell	10	L
ATACCGACAGAGAAAG-1	L2	T/NK cell	5	L
ATACCGAGTCTTACAG-1	L2	Endothelial cell	2	L
ATACCGAGTGCAACAG-1	L2	T/NK cell	5	L
ATACCGAGTTCCGGTG-1	L2	T/NK cell	1	L
ATACCGATCCTAGCCT-1	L2	T/NK cell	1	L
ATACCGATCGAGAGCA-1	L2	T/NK cell	1	L
ATACCTTAGGATATAC-1	L2	B cell	15	L
ATACCTTAGGCCACCT-1	L2	T/NK cell	5	L
ATACCTTAGTAGACAT-1	L2	T/NK cell	5	L
ATACCTTCATCCGCGA-1	L2	Fibroblast	7	L
ATACCTTTCCCGAGAC-1	L2	B cell	3	L
ATACTTCAGCGTCTCG-1	L2	T/NK cell	1	L
ATACTTCAGCTACGTT-1	L2	T/NK cell	5	L
ATACTTCAGGGATGTC-1	L2	T/NK cell	5	L
ATACTTCAGTCACGAG-1	L2	Endothelial cell	10	L
ATACTTCCACTATGTG-1	L2	T/NK cell	5	L
ATACTTCGTGAGATTA-1	L2	Endothelial cell	10	L
ATACTTCGTGATAGTA-1	L2	T/NK cell	5	L
ATACTTCGTGTTTACG-1	L2	Endothelial cell	8	L
ATACTTCTCCGGTTCT-1	L2	T/NK cell	5	L
ATACTTCTCCTACAAG-1	L2	T/NK cell	1	L
ATACTTCTCGGCCTTT-1	L2	T/NK cell	1	L
ATAGACCAGGTGTGAC-1	L2	T/NK cell	1	L
ATAGACCGTATGAAAC-1	L2	T/NK cell	9	L
ATAGACCGTCATGCAT-1	L2	T/NK cell	6	L
ATAGACCTCAACGAGG-1	L2	B cell	3	L
ATAGACCTCACCACAA-1	L2	Fibroblast	7	L
ATAGACCTCGACACTA-1	L2	T/NK cell	1	L
ATAGAGAAGCTGTTAC-1	L2	B cell	3	L
ATAGAGAAGGCCCACT-1	L2	T/NK cell	9	L
ATAGAGAAGGTCGTGA-1	L2	T/NK cell	1	L
ATAGAGACAAACTAGA-1	L2	T/NK cell	5	L
ATAGAGACAAGCTCTA-1	L2	Endothelial cell	10	L
ATAGAGACACAATCTG-1	L2	T/NK cell	9	L
ATAGAGACACACGCCA-1	L2	T/NK cell	1	L
ATAGAGACACTGGACC-1	L2	Endothelial cell	10	L
ATAGAGACAGTCCCGA-1	L2	Endothelial cell	2	L
ATAGAGAGTACAGCGA-1	L2	B cell	3	L
ATAGAGAGTTCCCACT-1	L2	T/NK cell	1	L
ATAGAGATCACAAGGG-1	L2	T/NK cell	5	L
ATAGAGATCCTACTGC-1	L2	Endothelial cell	10	L
ATAGAGATCGTTCTGC-1	L2	B cell	3	L
ATAGAGATCTAGAACC-1	L2	T/NK cell	9	L
ATAGGCTAGCAAGTCG-1	L2	B cell	3	L
ATAGGCTAGCGCTTCG-1	L2	T/NK cell	5	L
ATAGGCTAGGTCGTGA-1	L2	T/NK cell	1	L
ATAGGCTAGTTGAATG-1	L2	T/NK cell	4	L
ATAGGCTCAGAGTAAT-1	L2	T/NK cell	5	L
ATAGGCTGTCCTACAA-1	L2	T/NK cell	1	L
ATAGGCTGTGGTCAAG-1	L2	B cell	3	L
ATAGGCTGTTGAGGAC-1	L2	T/NK cell	5	L
ATATCCTAGCTCGCAC-1	L2	T/NK cell	5	L
ATATCCTAGTAATCCC-1	L2	T/NK cell	5	L
ATATCCTAGTACTGTC-1	L2	T/NK cell	1	L
ATATCCTCAGTTTGGT-1	L2	T/NK cell	1	L
ATATCCTGTCCACACG-1	L2	T/NK cell	9	L
ATATCCTGTCCATAGT-1	L2	T/NK cell	4	L
ATATCCTGTGCAGATG-1	L2	T/NK cell	1	L
ATATCCTGTTCGAGCC-1	L2	T/NK cell	5	L
ATATCCTGTTGACGGA-1	L2	T/NK cell	9	L
ATATCCTTCAAGCCTA-1	L2	T/NK cell	9	L
ATATCCTTCCTAAGTG-1	L2	B cell	3	L
ATATCCTTCCTTATCA-1	L2	T/NK cell	5	L
ATCACAGAGAGATGCC-1	L2	T/NK cell	5	L
ATCACAGAGATCCGAG-1	L2	T/NK cell	9	L
ATCACAGCACCTTCCA-1	L2	T/NK cell	1	L
ATCACAGGTACAGTTC-1	L2	B cell	3	L
ATCACAGGTTCGTAAC-1	L2	T/NK cell	4	L
ATCACAGTCCTAAGTG-1	L2	T/NK cell	5	L
ATCACAGTCGACGACC-1	L2	B cell	3	L
ATCACGAAGTGATAAC-1	L2	Fibroblast	7	L
ATCACGAAGTGCCAGA-1	L2	T/NK cell	5	L
ATCACGACACAATGAA-1	L2	T/NK cell	1	L
ATCACGACAGTTGCGC-1	L2	T/NK cell	9	L
ATCACGAGTACTAACC-1	L2	T/NK cell	5	L
ATCACGAGTCAATCTG-1	L2	T/NK cell	9	L
ATCACGAGTCACTTAG-1	L2	B cell	3	L
ATCACGATCCTCTAAT-1	L2	T/NK cell	1	L
ATCACGATCGCCTTGT-1	L2	Fibroblast	7	L
ATCACTTAGAGTGAAG-1	L2	T/NK cell	1	L
ATCACTTAGCAAACAT-1	L2	Fibroblast	7	L
ATCACTTAGCTCGTGC-1	L2	Fibroblast	7	L
ATCACTTAGTAGGATT-1	L2	T/NK cell	5	L
ATCACTTCACGCCACA-1	L2	T/NK cell	5	L
ATCACTTCATGGAACG-1	L2	T/NK cell	1	L
ATCACTTGTTCTCAGA-1	L2	Fibroblast	7	L
ATCACTTTCTAATTCC-1	L2	T/NK cell	5	L
ATCACTTTCTCGGTCT-1	L2	T/NK cell	9	L
ATCAGGTAGATACGAT-1	L2	T/NK cell	9	L
ATCAGGTCACAGTACT-1	L2	T/NK cell	5	L
ATCAGGTCAGACATCT-1	L2	Endothelial cell	2	L
ATCAGGTCATGGCTGC-1	L2	Endothelial cell	10	L
ATCAGGTGTAGCTTGT-1	L2	B cell	3	L
ATCAGGTGTCTTACTT-1	L2	B cell	3	L
ATCAGGTGTGAGGAAA-1	L2	B cell	3	L
ATCAGGTGTTCCGCGA-1	L2	B cell	3	L
ATCAGGTGTTCGAAGG-1	L2	T/NK cell	1	L
ATCAGGTTCCGGACGT-1	L2	T/NK cell	1	L
ATCATTCAGCGGTAGT-1	L2	Endothelial cell	2	L
ATCATTCAGGTTCACT-1	L2	T/NK cell	1	L
ATCATTCAGTGCGCTC-1	L2	T/NK cell	4	L
ATCATTCGTCGGATTT-1	L2	T/NK cell	9	L
ATCATTCGTGCACATT-1	L2	B cell	3	L
ATCATTCGTGTCATCA-1	L2	B cell	3	L
ATCATTCTCGCAGATT-1	L2	T/NK cell	1	L
ATCATTCTCGGTAAGG-1	L2	T/NK cell	6	L
ATCCACCAGAAGGGAT-1	L2	T/NK cell	1	L
ATCCACCAGCCGAATG-1	L2	T/NK cell	5	L
ATCCACCAGTCATTGC-1	L2	T/NK cell	5	L
ATCCACCCACCTGCGA-1	L2	Endothelial cell	10	L
ATCCACCGTCAAACGG-1	L2	T/NK cell	5	L
ATCCACCGTCCTCCTA-1	L2	T/NK cell	9	L
ATCCACCGTCTGTTAG-1	L2	B cell	3	L
ATCCACCTCGCTCTCA-1	L2	T/NK cell	6	L
ATCCACCTCTATACTC-1	L2	B cell	3	L
ATCCACCTCTTTACAC-1	L2	T/NK cell	9	L
ATCCATTAGGCCTAAG-1	L2	T/NK cell	6	L
ATCCATTCAATCGCGC-1	L2	Endothelial cell	8	L
ATCCATTGTAGCGATG-1	L2	T/NK cell	1	L
ATCCATTGTCACAGTT-1	L2	T/NK cell	5	L
ATCCATTGTCGCTTAA-1	L2	Endothelial cell	10	L
ATCCATTGTGTAACGG-1	L2	T/NK cell	5	L
ATCCATTTCAAACCCA-1	L2	T/NK cell	9	L
ATCCATTTCTGGTCAA-1	L2	T/NK cell	5	L
ATCCATTTCTTCGTAT-1	L2	T/NK cell	1	L
ATCCCTGAGACCAAGC-1	L2	T/NK cell	1	L
ATCCCTGAGCCTCATA-1	L2	T/NK cell	1	L
ATCCCTGAGGACATCG-1	L2	Endothelial cell	2	L
ATCCCTGAGGGTCACA-1	L2	T/NK cell	5	L
ATCCCTGAGTAGCCAG-1	L2	T/NK cell	1	L
ATCCCTGCAGAAATTG-1	L2	T/NK cell	5	L
ATCCCTGCATCCGATA-1	L2	T/NK cell	9	L
ATCCCTGGTACGGTTT-1	L2	T/NK cell	5	L
ATCCCTGGTCACCCTT-1	L2	B cell	3	L
ATCCCTGGTCATGCAT-1	L2	T/NK cell	1	L
ATCCCTGGTCCAGTTA-1	L2	T/NK cell	1	L
ATCCCTGGTTGGACTT-1	L2	T/NK cell	4	L
ATCCCTGTCAACCTTT-1	L2	Endothelial cell	2	L
ATCCCTGTCAAGATAG-1	L2	T/NK cell	9	L
ATCCCTGTCCCACAGG-1	L2	T/NK cell	1	L
ATCCCTGTCTACTCAT-1	L2	T/NK cell	5	L
ATCCGTCCACTTCATT-1	L2	T/NK cell	5	L
ATCCGTCGTCAAAGAT-1	L2	B cell	15	L
ATCCGTCGTCAATGGG-1	L2	T/NK cell	4	L
ATCCGTCGTCTTAGTG-1	L2	Fibroblast	7	L
ATCCGTCGTGAGCAGT-1	L2	T/NK cell	5	L
ATCCGTCGTGTCATGT-1	L2	B cell	3	L
ATCCGTCTCGTTCCTG-1	L2	T/NK cell	1	L
ATCCGTCTCTGATTCT-1	L2	Fibroblast	7	L
ATCCGTCTCTTAGTTC-1	L2	B cell	3	L
ATCCTATAGCATAGGC-1	L2	T/NK cell	1	L
ATCCTATAGGACGCAT-1	L2	T/NK cell	1	L
ATCCTATAGGGTCAAC-1	L2	B cell	3	L
ATCCTATAGTCGTCTA-1	L2	T/NK cell	9	L
ATCCTATCATCATTGG-1	L2	Endothelial cell	8	L
ATCCTATGTCCAGCCA-1	L2	T/NK cell	5	L
ATCCTATGTGTGTCCG-1	L2	T/NK cell	5	L
ATCCTATGTTAAACAG-1	L2	T/NK cell	5	L
ATCCTATTCCGCTGTT-1	L2	T/NK cell	1	L
ATCCTATTCGATTTCT-1	L2	Endothelial cell	10	L
ATCCTATTCTAACGGT-1	L2	T/NK cell	5	L
ATCGATGAGACTACCT-1	L2	T/NK cell	9	L
ATCGATGAGCCTGAGA-1	L2	T/NK cell	6	L
ATCGATGAGCGGGTTA-1	L2	Endothelial cell	10	L
ATCGATGAGGGTCACA-1	L2	B cell	3	L
ATCGATGCAAGGACAC-1	L2	T/NK cell	1	L
ATCGATGCAGAGATGC-1	L2	T/NK cell	6	L
ATCGATGGTTACGTAC-1	L2	T/NK cell	1	L
ATCGCCTAGCGGACAT-1	L2	T/NK cell	5	L
ATCGCCTCAGGGCTTC-1	L2	T/NK cell	1	L
ATCGCCTCATCTGTTT-1	L2	Endothelial cell	2	L
ATCGCCTGTTACCTGA-1	L2	T/NK cell	1	L
ATCGCCTTCGAGAATA-1	L2	T/NK cell	4	L
ATCGCCTTCGCTCATC-1	L2	T/NK cell	1	L
ATCGGATAGAGAGCGG-1	L2	T/NK cell	5	L
ATCGGATAGCCTTTCC-1	L2	T/NK cell	5	L
ATCGGATCAAGCCATT-1	L2	T/NK cell	5	L
ATCGGATCAAGGTTGG-1	L2	T/NK cell	1	L
ATCGGATCAATTAGGA-1	L2	T/NK cell	1	L
ATCGGATCACCAGGTC-1	L2	T/NK cell	9	L
ATCGGATCACGGGCTT-1	L2	T/NK cell	5	L
ATCGGATCACTGGACC-1	L2	B cell	15	L
ATCGGATGTACACGTT-1	L2	T/NK cell	5	L
ATCGGATGTATGCTTG-1	L2	Endothelial cell	10	L
ATCGGATTCATTCACT-1	L2	Endothelial cell	2	L
ATCGGATTCCTCACTG-1	L2	T/NK cell	9	L
ATCGGATTCGAAGAAT-1	L2	T/NK cell	9	L
ATCGGCGAGGCTTAGG-1	L2	T/NK cell	5	L
ATCGGCGCAGAGACTG-1	L2	B cell	3	L
ATCGGCGGTCAGGCAA-1	L2	T/NK cell	6	L
ATCGGCGTCACCCTTG-1	L2	T/NK cell	6	L
ATCGGCGTCTGGACTA-1	L2	T/NK cell	9	L
ATCGGCGTCTTAATCC-1	L2	T/NK cell	1	L
ATCGTAGAGTATTAGG-1	L2	Fibroblast	7	L
ATCGTAGCAACCTAAC-1	L2	T/NK cell	1	L
ATCGTAGCACTTCATT-1	L2	T/NK cell	1	L
ATCGTAGCATGTGGTT-1	L2	T/NK cell	1	L
ATCGTAGGTCAAGGCA-1	L2	B cell	3	L
ATCGTAGGTCTCTCTG-1	L2	T/NK cell	5	L
ATCGTAGGTCTTCTAT-1	L2	B cell	3	L
ATCGTAGGTTTCCATT-1	L2	T/NK cell	1	L
ATCGTAGTCCCGGTAG-1	L2	T/NK cell	1	L
ATCGTCCAGCTGGTGA-1	L2	T/NK cell	5	L
ATCGTCCAGTGGTGGT-1	L2	T/NK cell	1	L
ATCGTCCAGTTGAAGT-1	L2	T/NK cell	1	L
ATCGTCCCAAGGTCGA-1	L2	Endothelial cell	8	L
ATCGTCCCAGCTATAC-1	L2	T/NK cell	5	L
ATCGTCCCATGGCGCT-1	L2	B cell	3	L
ATCGTCCGTCTAGGTT-1	L2	T/NK cell	5	L
ATCGTCCGTGCCCACA-1	L2	B cell	3	L
ATCGTCCTCGTCCATC-1	L2	T/NK cell	9	L
ATCGTGAAGCCATATC-1	L2	B cell	3	L
ATCGTGACAGCAGACA-1	L2	T/NK cell	5	L
ATCGTGACATCACCAA-1	L2	T/NK cell	9	L
ATCGTGACATGCCGGT-1	L2	Endothelial cell	10	L
ATCGTGAGTCAGGAGT-1	L2	T/NK cell	9	L
ATCGTGATCCCATGGG-1	L2	T/NK cell	4	L
ATCGTGATCCTGGTCT-1	L2	T/NK cell	6	L
ATCGTGATCGACGTCG-1	L2	Endothelial cell	10	L
ATCTCTAAGAGGGCGA-1	L2	Endothelial cell	2	L
ATCTCTAAGCTGACAG-1	L2	T/NK cell	6	L
ATCTCTAAGGGCTAAC-1	L2	T/NK cell	4	L
ATCTCTAAGGTTCAGG-1	L2	B cell	3	L
ATCTCTAAGTACCATC-1	L2	T/NK cell	6	L
ATCTCTAGTCTAGGTT-1	L2	B cell	3	L
ATCTCTAGTTACCTTT-1	L2	T/NK cell	1	L
ATCTCTAGTTGACTGT-1	L2	T/NK cell	1	L
ATCTTCAAGGGACAGG-1	L2	T/NK cell	5	L
ATCTTCACACTATCGA-1	L2	Endothelial cell	2	L
ATCTTCAGTCTACATG-1	L2	T/NK cell	9	L
ATCTTCAGTGCGGCTT-1	L2	T/NK cell	1	L
ATCTTCATCACGGGAA-1	L2	T/NK cell	9	L
ATCTTCATCACTTGGA-1	L2	T/NK cell	5	L
ATCTTCATCCGAAGGA-1	L2	Endothelial cell	10	L
ATGAAAGAGCATTGAA-1	L2	T/NK cell	5	L
ATGAAAGAGTTGAAGT-1	L2	B cell	3	L
ATGAAAGCAAGTGGAC-1	L2	Fibroblast	7	L
ATGAAAGCAGCTGGTC-1	L2	B cell	3	L
ATGAAAGGTTAGGGAC-1	L2	T/NK cell	5	L
ATGAAAGGTTTCCCAC-1	L2	T/NK cell	1	L
ATGAAAGTCCTGGGTG-1	L2	T/NK cell	5	L
ATGACCAAGCACTCAT-1	L2	T/NK cell	9	L
ATGACCAAGGCCTTGC-1	L2	B cell	3	L
ATGACCAAGGTGCATG-1	L2	T/NK cell	5	L
ATGACCACAAACCACT-1	L2	T/NK cell	5	L
ATGACCACAGAACCGA-1	L2	T/NK cell	1	L
ATGACCACATGTACGT-1	L2	T/NK cell	5	L
ATGACCAGTCGAGCTC-1	L2	B cell	3	L
ATGACCAGTGTTGATC-1	L2	B cell	3	L
ATGACCAGTTAGGGAC-1	L2	T/NK cell	9	L
ATGACCATCAAGAGTA-1	L2	T/NK cell	5	L
ATGACCATCCCTCGAT-1	L2	T/NK cell	1	L
ATGACCATCCGATGTA-1	L2	T/NK cell	9	L
ATGAGGGAGAAGCCTG-1	L2	Endothelial cell	2	L
ATGAGGGAGCAAGGAA-1	L2	T/NK cell	1	L
ATGAGGGAGTCCCGGT-1	L2	T/NK cell	9	L
ATGAGGGCAACCGGAA-1	L2	Endothelial cell	2	L
ATGAGGGCAAGGCAAC-1	L2	T/NK cell	4	L
ATGAGGGCATCCCGTT-1	L2	T/NK cell	1	L
ATGAGGGGTATCGCGC-1	L2	T/NK cell	1	L
ATGAGGGGTGCCCTTT-1	L2	B cell	3	L
ATGAGGGTCTGCGATA-1	L2	T/NK cell	6	L
ATGAGTCAGCCTTGAT-1	L2	Endothelial cell	10	L
ATGAGTCAGTAGTCTC-1	L2	Fibroblast	7	L
ATGAGTCAGTTGCCTA-1	L2	B cell	3	L
ATGAGTCCACAGTCAT-1	L2	T/NK cell	9	L
ATGAGTCCACCGGTCA-1	L2	T/NK cell	1	L
ATGAGTCCAGCCTATA-1	L2	T/NK cell	1	L
ATGAGTCTCACCCTTG-1	L2	Endothelial cell	10	L
ATGAGTCTCAGAGCAG-1	L2	B cell	3	L
ATGAGTCTCGTTGTAG-1	L2	T/NK cell	1	L
ATGAGTCTCTGAGGCC-1	L2	T/NK cell	9	L
ATGATCGAGAAGTCTA-1	L2	T/NK cell	9	L
ATGATCGAGCCTGTGC-1	L2	T/NK cell	5	L
ATGATCGAGGTGGGTT-1	L2	T/NK cell	4	L
ATGATCGAGTTAACGA-1	L2	T/NK cell	1	L
ATGATCGCAGCTCGGT-1	L2	T/NK cell	9	L
ATGATCGCAGGGAATC-1	L2	T/NK cell	4	L
ATGATCGCAGTCAGAG-1	L2	Endothelial cell	2	L
ATGATCGCATTCGGGC-1	L2	B cell	3	L
ATGATCGGTCGCTCGA-1	L2	Endothelial cell	2	L
ATGATCGGTGGACCAA-1	L2	T/NK cell	1	L
ATGATCGGTGTGAGCA-1	L2	T/NK cell	5	L
ATGATCGTCACCGGTG-1	L2	T/NK cell	4	L
ATGATCGTCGAGAACG-1	L2	Endothelial cell	10	L
ATGCATGCAGGATGAC-1	L2	T/NK cell	1	L
ATGCATGGTCTGTGTA-1	L2	T/NK cell	9	L
ATGCATGTCCTTTGAT-1	L2	B cell	3	L
ATGCATGTCGGAGCAA-1	L2	T/NK cell	1	L
ATGCATGTCGTAACTG-1	L2	T/NK cell	5	L
ATGCCTCAGCATGCAG-1	L2	T/NK cell	4	L
ATGCCTCAGTCGCTAT-1	L2	T/NK cell	5	L
ATGCCTCAGTTACGGG-1	L2	T/NK cell	1	L
ATGCCTCAGTTATGGA-1	L2	T/NK cell	5	L
ATGCCTCGTACGGGAT-1	L2	Fibroblast	7	L
ATGCCTCTCATTACCT-1	L2	T/NK cell	1	L
ATGCGATAGAGATCGC-1	L2	T/NK cell	1	L
ATGCGATAGCACGATG-1	L2	Endothelial cell	2	L
ATGCGATAGCGCCTTG-1	L2	Endothelial cell	10	L
ATGCGATAGGGTCTTT-1	L2	T/NK cell	1	L
ATGCGATAGTGGATTA-1	L2	T/NK cell	1	L
ATGCGATGTATGAAGT-1	L2	T/NK cell	9	L
ATGCGATTCGACGAGA-1	L2	T/NK cell	9	L
ATGCGATTCTGCGAGC-1	L2	T/NK cell	9	L
ATGGAGGAGGTACTGG-1	L2	Fibroblast	7	L
ATGGAGGCACGCAGTC-1	L2	T/NK cell	9	L
ATGGAGGCAGCTAACT-1	L2	Fibroblast	7	L
ATGGATCAGAGCAGCT-1	L2	T/NK cell	1	L
ATGGATCAGTAGACAT-1	L2	B cell	3	L
ATGGATCCAGGGTTGA-1	L2	B cell	3	L
ATGGATCCAGGTGTGA-1	L2	Endothelial cell	2	L
ATGGATCGTATAGGAT-1	L2	B cell	3	L
ATGGATCGTGCCCTTT-1	L2	T/NK cell	5	L
ATGGATCGTTCTATCT-1	L2	Endothelial cell	2	L
ATGGATCTCACTTCTA-1	L2	Endothelial cell	10	L
ATGGATCTCCTACGGG-1	L2	T/NK cell	1	L
ATGGATCTCTCTTAAC-1	L2	T/NK cell	1	L
ATGGATCTCTGGAGAG-1	L2	B cell	3	L
ATGGATCTCTTGGTGA-1	L2	B cell	15	L
ATGGGAGAGAACCCGA-1	L2	T/NK cell	1	L
ATGGGAGAGCTCATAC-1	L2	T/NK cell	1	L
ATGGGAGCAAATACGA-1	L2	T/NK cell	9	L
ATGGGAGCAACCGTAT-1	L2	T/NK cell	5	L
ATGGGAGCAAGTGATA-1	L2	T/NK cell	6	L
ATGGGAGCACCTCTGT-1	L2	T/NK cell	1	L
ATGGGAGCATTGAGCT-1	L2	B cell	3	L
ATGGGAGGTTCAATCG-1	L2	Endothelial cell	10	L
ATGGGTTAGGGCAAGG-1	L2	Endothelial cell	10	L
ATGGGTTGTCTGCGCA-1	L2	B cell	3	L
ATGGGTTGTTCCTAAG-1	L2	T/NK cell	9	L
ATGGGTTTCACTTATC-1	L2	B cell	3	L
ATGGGTTTCTCGAACA-1	L2	T/NK cell	5	L
ATGGTTGCAAACTAAG-1	L2	Fibroblast	7	L
ATGGTTGCACCAGTTA-1	L2	T/NK cell	5	L
ATGGTTGCACGATAGG-1	L2	T/NK cell	9	L
ATGGTTGGTAGAGATT-1	L2	T/NK cell	5	L
ATGGTTGGTAGTGGCA-1	L2	T/NK cell	1	L
ATGGTTGGTCATAAAG-1	L2	B cell	3	L
ATGGTTGGTCTAGGCC-1	L2	B cell	3	L
ATGGTTGGTGATTCTG-1	L2	B cell	3	L
ATGGTTGGTTGAGAGC-1	L2	T/NK cell	5	L
ATGGTTGTCTCTCTTC-1	L2	T/NK cell	5	L
ATGGTTGTCTCTGCCA-1	L2	T/NK cell	5	L
ATGTCCCAGAACCGCA-1	L2	B cell	3	L
ATGTCCCCACGTCGGT-1	L2	Fibroblast	7	L
ATGTCCCCAGATGCGA-1	L2	T/NK cell	9	L
ATGTCCCCAGTTTCGA-1	L2	T/NK cell	5	L
ATGTCCCGTTTGTTGG-1	L2	T/NK cell	6	L
ATGTCTTAGGTAAGAG-1	L2	Endothelial cell	10	L
ATGTCTTCAACGGCTC-1	L2	T/NK cell	1	L
ATGTCTTCATTCATCT-1	L2	T/NK cell	9	L
ATGTCTTGTACAGGTG-1	L2	B cell	3	L
ATGTCTTGTATGTCCA-1	L2	B cell	3	L
ATGTCTTGTCCTTGTC-1	L2	T/NK cell	5	L
ATGTCTTGTCGTTGCG-1	L2	T/NK cell	5	L
ATGTCTTTCCTCTCTT-1	L2	Endothelial cell	2	L
ATGTCTTTCCTGTTAT-1	L2	Endothelial cell	10	L
ATTACCTAGAGATGCC-1	L2	B cell	3	L
ATTACCTAGAGCAACC-1	L2	T/NK cell	1	L
ATTACCTAGTGCACCC-1	L2	Endothelial cell	8	L
ATTACCTTCATTCGGA-1	L2	T/NK cell	9	L
ATTACCTTCTCGCTCA-1	L2	T/NK cell	1	L
ATTACCTTCTTGCGCT-1	L2	T/NK cell	5	L
ATTACTCAGACGCCCT-1	L2	T/NK cell	9	L
ATTACTCAGCCAGAGT-1	L2	Endothelial cell	10	L
ATTACTCAGTTTGTCG-1	L2	Endothelial cell	2	L
ATTACTCCAAACCACT-1	L2	T/NK cell	1	L
ATTACTCGTAACGGTG-1	L2	Endothelial cell	2	L
ATTACTCGTGCTGATT-1	L2	T/NK cell	6	L
ATTACTCGTTATGTCG-1	L2	T/NK cell	6	L
ATTACTCTCCCGATCT-1	L2	Endothelial cell	2	L
ATTATCCCAACACAAA-1	L2	T/NK cell	9	L
ATTATCCCACCAGGTC-1	L2	Endothelial cell	10	L
ATTATCCCAGAACGCA-1	L2	T/NK cell	1	L
ATTATCCCATTAGGAA-1	L2	B cell	3	L
ATTATCCGTATGCTAC-1	L2	B cell	3	L
ATTATCCGTCCACACG-1	L2	T/NK cell	5	L
ATTATCCGTCGCAACC-1	L2	B cell	3	L
ATTATCCGTTAACAGA-1	L2	Endothelial cell	2	L
ATTATCCTCGAAGCAG-1	L2	T/NK cell	1	L
ATTATCCTCGTGCACG-1	L2	T/NK cell	1	L
ATTCACTAGGCACTCC-1	L2	B cell	3	L
ATTCACTAGGTAAAGG-1	L2	T/NK cell	9	L
ATTCACTGTCAGGTGA-1	L2	Fibroblast	7	L
ATTCACTGTGACCGTC-1	L2	B cell	3	L
ATTCACTGTGCAACAG-1	L2	B cell	3	L
ATTCACTGTGTCCATA-1	L2	B cell	3	L
ATTCACTGTTGAATCC-1	L2	Fibroblast	7	L
ATTCACTTCCTTGGAA-1	L2	T/NK cell	1	L
ATTCACTTCGATACTG-1	L2	T/NK cell	1	L
ATTCACTTCGTGACTA-1	L2	T/NK cell	1	L
ATTCAGGAGACCAAGC-1	L2	T/NK cell	5	L
ATTCAGGAGAGAGCGG-1	L2	B cell	3	L
ATTCAGGAGTAAGACT-1	L2	B cell	15	L
ATTCAGGAGTGATAGT-1	L2	Fibroblast	7	L
ATTCAGGCACTATCCC-1	L2	T/NK cell	1	L
ATTCAGGCAGTCTTCC-1	L2	B cell	3	L
ATTCAGGGTGAATTGA-1	L2	B cell	15	L
ATTCAGGGTGCCTAAT-1	L2	Endothelial cell	10	L
ATTCATCAGTACAGAT-1	L2	T/NK cell	1	L
ATTCATCAGTGATTCC-1	L2	Endothelial cell	2	L
ATTCATCCAGGAATAT-1	L2	T/NK cell	1	L
ATTCATCGTCACCGAC-1	L2	T/NK cell	5	L
ATTCATCGTCTGTAAC-1	L2	T/NK cell	4	L
ATTCATCTCTGGTGGC-1	L2	T/NK cell	5	L
ATTCCATAGAATTTGG-1	L2	T/NK cell	5	L
ATTCCATAGCGCTGCT-1	L2	T/NK cell	5	L
ATTCCATAGCTGTTCA-1	L2	B cell	3	L
ATTCCATCAACCGCTG-1	L2	T/NK cell	1	L
ATTCCATCAGAAATCA-1	L2	T/NK cell	5	L
ATTCCATCATCGCTCT-1	L2	T/NK cell	1	L
ATTCCATGTAGTACGG-1	L2	Fibroblast	7	L
ATTCCATGTCGGAAAC-1	L2	T/NK cell	5	L
ATTCCATTCACATCAG-1	L2	T/NK cell	5	L
ATTCCATTCCGTGTAA-1	L2	Endothelial cell	2	L
ATTCCATTCGGAGCAA-1	L2	T/NK cell	5	L
ATTCCCGAGCGTATAA-1	L2	Endothelial cell	10	L
ATTCCCGGTTGGGACA-1	L2	T/NK cell	1	L
ATTCCCGTCATGCAGT-1	L2	B cell	3	L
ATTCCCGTCCTCATAT-1	L2	T/NK cell	6	L
ATTCCCGTCGAAGAAT-1	L2	Endothelial cell	10	L
ATTCCTAAGAGAACCC-1	L2	T/NK cell	6	L
ATTCCTAAGCACTAAA-1	L2	T/NK cell	5	L
ATTCCTAAGGCTTCCG-1	L2	T/NK cell	9	L
ATTCCTACACAATGTC-1	L2	T/NK cell	5	L
ATTCCTACAGGCTATT-1	L2	T/NK cell	1	L
ATTCCTACAGTTGCGC-1	L2	Endothelial cell	10	L
ATTCCTACATGTCTAG-1	L2	B cell	3	L
ATTCCTAGTCGCTTAA-1	L2	T/NK cell	5	L
ATTCCTATCGAAGCAG-1	L2	Endothelial cell	2	L
ATTCCTATCGGATACT-1	L2	B cell	15	L
ATTCGTTCAAAGGGTC-1	L2	T/NK cell	1	L
ATTCGTTCACTGGACC-1	L2	T/NK cell	1	L
ATTCGTTCAGACCGCT-1	L2	T/NK cell	5	L
ATTCGTTGTGTCTAAC-1	L2	B cell	3	L
ATTCTACAGACCTCCG-1	L2	T/NK cell	1	L
ATTCTACAGAGTTGAT-1	L2	Endothelial cell	2	L
ATTCTACAGCACTCTA-1	L2	B cell	3	L
ATTCTACAGGAACATT-1	L2	B cell	3	L
ATTCTACCAATACGCT-1	L2	T/NK cell	5	L
ATTCTACGTGGGCTCT-1	L2	T/NK cell	4	L
ATTCTACGTTTGTTGG-1	L2	B cell	3	L
ATTCTACTCACCCATC-1	L2	B cell	3	L
ATTCTACTCATGAAAG-1	L2	T/NK cell	1	L
ATTCTACTCCTGTAAG-1	L2	Endothelial cell	10	L
ATTCTACTCTGTGCGG-1	L2	T/NK cell	5	L
ATTCTTGAGCACAAAT-1	L2	T/NK cell	5	L
ATTCTTGAGTCGCCCA-1	L2	T/NK cell	5	L
ATTCTTGAGTGCGCTC-1	L2	T/NK cell	1	L
ATTCTTGCAACACAGG-1	L2	T/NK cell	9	L
ATTCTTGCACTGGACC-1	L2	T/NK cell	1	L
ATTCTTGGTACTCGAT-1	L2	T/NK cell	1	L
ATTCTTGGTCCAGGTC-1	L2	T/NK cell	1	L
ATTCTTGGTCCGATCG-1	L2	B cell	3	L
ATTCTTGGTGTCCACG-1	L2	T/NK cell	5	L
ATTCTTGTCAAGTAAG-1	L2	T/NK cell	9	L
ATTCTTGTCAGCTAGT-1	L2	T/NK cell	9	L
ATTCTTGTCGGACTTA-1	L2	T/NK cell	1	L
ATTGGGTAGGACTGGT-1	L2	T/NK cell	5	L
ATTGGGTGTACCACGC-1	L2	T/NK cell	6	L
ATTGGGTTCACCATAG-1	L2	T/NK cell	5	L
ATTGGGTTCACCTCAC-1	L2	T/NK cell	9	L
ATTGGGTTCTACGCAA-1	L2	T/NK cell	5	L
ATTGTTCAGGTGCTAG-1	L2	T/NK cell	5	L
ATTGTTCCAAGTAGTA-1	L2	T/NK cell	5	L
ATTGTTCCACCATATG-1	L2	Endothelial cell	10	L
ATTGTTCCACCGGCTA-1	L2	T/NK cell	6	L
ATTGTTCCACGACGCT-1	L2	B cell	3	L
ATTGTTCCAGTCGCTG-1	L2	B cell	15	L
ATTGTTCCAGTGCGCT-1	L2	Fibroblast	7	L
ATTGTTCCATAGCACT-1	L2	T/NK cell	5	L
ATTGTTCCATTAGGCT-1	L2	T/NK cell	5	L
ATTGTTCGTTATAGAG-1	L2	Fibroblast	7	L
ATTGTTCTCAATCTCT-1	L2	T/NK cell	5	L
ATTGTTCTCATGCATG-1	L2	B cell	3	L
ATTGTTCTCTTCGGAA-1	L2	B cell	3	L
ATTTACCAGGTTCTTG-1	L2	T/NK cell	1	L
ATTTACCCAACCCGCA-1	L2	T/NK cell	1	L
ATTTACCCACTACTTT-1	L2	T/NK cell	9	L
ATTTACCCAGAGTCAG-1	L2	Endothelial cell	2	L
ATTTACCTCGCAGTCG-1	L2	T/NK cell	1	L
ATTTACCTCTCGTCAC-1	L2	T/NK cell	9	L
ATTTCACAGCGACTTT-1	L2	Endothelial cell	2	L
ATTTCACAGCTCGTGC-1	L2	B cell	3	L
ATTTCACAGCTGTACT-1	L2	B cell	3	L
ATTTCACCACGTGAGA-1	L2	Endothelial cell	8	L
ATTTCACGTAACTAAG-1	L2	T/NK cell	4	L
ATTTCACGTTGAAGTA-1	L2	Endothelial cell	10	L
ATTTCACTCTCAATCT-1	L2	Fibroblast	7	L
ATTTCACTCTCCGAAA-1	L2	Fibroblast	7	L
ATTTCACTCTCTCAAT-1	L2	T/NK cell	5	L
ATTTCTGAGACATAGT-1	L2	T/NK cell	4	L
ATTTCTGAGTGATGGC-1	L2	T/NK cell	9	L
ATTTCTGCAACTACGT-1	L2	T/NK cell	9	L
ATTTCTGCAAGCTCTA-1	L2	T/NK cell	9	L
ATTTCTGCAGTGTGCC-1	L2	B cell	3	L
ATTTCTGCATAACGGG-1	L2	T/NK cell	5	L
ATTTCTGGTATCCTCC-1	L2	T/NK cell	5	L
ATTTCTGGTCGTATGT-1	L2	T/NK cell	1	L
ATTTCTGGTCGTCAGC-1	L2	T/NK cell	1	L
ATTTCTGGTTGGAGGT-1	L2	T/NK cell	9	L
ATTTCTGTCCGACGGT-1	L2	Endothelial cell	2	L
ATTTCTGTCGCTTTAT-1	L2	T/NK cell	9	L
CAAAGAAGTCAGCGTC-1	L2	T/NK cell	9	L
CAAAGAAGTGCCGAAA-1	L2	T/NK cell	4	L
CAAAGAATCATCCCGT-1	L2	T/NK cell	6	L
CAAAGAATCGCTAATG-1	L2	T/NK cell	9	L
CAACAACAGAGCATAT-1	L2	T/NK cell	5	L
CAACAACAGCTAATCC-1	L2	T/NK cell	5	L
CAACAACAGGACTGGT-1	L2	Endothelial cell	2	L
CAACAACCAGTCTACA-1	L2	T/NK cell	1	L
CAACAACGTAATCAGA-1	L2	B cell	3	L
CAACAACGTACAATAG-1	L2	T/NK cell	6	L
CAACAACGTAGAATGT-1	L2	B cell	3	L
CAACAACGTCAGCTTA-1	L2	T/NK cell	5	L
CAACAACGTCGCATCG-1	L2	T/NK cell	1	L
CAACAACGTGACGCCT-1	L2	T/NK cell	5	L
CAACAACGTTACGTAC-1	L2	T/NK cell	9	L
CAACAACTCGATACAC-1	L2	T/NK cell	6	L
CAACAACTCTCATAGG-1	L2	B cell	3	L
CAACAGTAGACTGTTC-1	L2	B cell	3	L
CAACAGTCAATGGCCC-1	L2	T/NK cell	1	L
CAACAGTCAGGCTACC-1	L2	T/NK cell	9	L
CAACAGTGTGGCTTAT-1	L2	T/NK cell	5	L
CAACAGTTCATCTATC-1	L2	T/NK cell	5	L
CAACAGTTCCATGCAA-1	L2	T/NK cell	5	L
CAACCAAAGATACGAT-1	L2	T/NK cell	5	L
CAACCAAAGCTGCCTG-1	L2	T/NK cell	1	L
CAACCAAAGTAAACTG-1	L2	T/NK cell	1	L
CAACCAAAGTGCAGGT-1	L2	Endothelial cell	10	L
CAACCAACAACGAGGT-1	L2	Endothelial cell	2	L
CAACCAATCCTGTAAG-1	L2	B cell	3	L
CAACCAATCTCCCTAG-1	L2	B cell	15	L
CAACCAATCTCTCGAC-1	L2	B cell	3	L
CAACCAATCTGATTCT-1	L2	B cell	15	L
CAACCTCAGATGCAGC-1	L2	T/NK cell	5	L
CAACCTCCAATAACCC-1	L2	T/NK cell	1	L
CAACCTCCACTGTTCC-1	L2	B cell	3	L
CAACCTCCAGAAACCG-1	L2	B cell	3	L
CAACCTCCATGACAGG-1	L2	T/NK cell	5	L
CAACCTCGTACCCGCA-1	L2	T/NK cell	1	L
CAACCTCGTAGTCGTT-1	L2	T/NK cell	9	L
CAACCTCGTCAGGTAG-1	L2	T/NK cell	1	L
CAACCTCGTGCGGATA-1	L2	T/NK cell	1	L
CAACCTCTCTTACGGA-1	L2	T/NK cell	1	L
CAACGATCAGTCGCAC-1	L2	T/NK cell	1	L
CAACGATGTTGTCAGT-1	L2	T/NK cell	9	L
CAACGATTCCTGATAG-1	L2	Endothelial cell	10	L
CAACGATTCGGTCGGT-1	L2	T/NK cell	6	L
CAACGGCCAGTATACC-1	L2	T/NK cell	9	L
CAACGGCCAGTCGTTA-1	L2	T/NK cell	1	L
CAACGGCCATCCTTCG-1	L2	T/NK cell	9	L
CAACGGCGTACCAGAG-1	L2	T/NK cell	9	L
CAACGGCGTAGTGATA-1	L2	B cell	3	L
CAACGGCGTATCGTTG-1	L2	B cell	3	L
CAACGGCGTGGTCCGT-1	L2	Endothelial cell	10	L
CAACGGCTCAAGGCTT-1	L2	Fibroblast	7	L
CAACGGCTCCATACAG-1	L2	T/NK cell	1	L
CAACGGCTCGCATTGA-1	L2	T/NK cell	5	L
CAACGGCTCTCGTTTA-1	L2	T/NK cell	5	L
CAACGGCTCTGGACTA-1	L2	Endothelial cell	2	L
CAAGACTGTCAAAGAT-1	L2	T/NK cell	1	L
CAAGACTGTCCTGTCT-1	L2	Endothelial cell	2	L
[truncated: 63,969 more rows]
