# Supplementary material for: Combined Single‐Cell and Spatial Transcriptomics Reveal the Metabolic Evolvement of Breast Cancer during Early Dissemination
Source: Adv Sci (Weinh). 2023 Jan 3;10(6):2205395. doi: 10.1002/advs.202205395 (PMC9951304; doi:10.1002/advs.202205395)
Supplement: Supplementary file 4 — Supplemental Dataset 3 [file ADVS-10-2205395-s001.xlsx]

## Sheet: C2,4,8&9 enrichment result
Data S3. Enriched hallmark pathways in EDC clusters.
Pathway ID	Gene Ratio	p value	adjusted p value	q value	Enriched genes	Count
HALLMARK_MYC_TARGETS_V1	120/878	4.25898e-37	2.12949e-35	1.65876e-35	CLNS1A/PSMD3/BUB3/HSPD1/KPNB1/SNRPB2/HSP90AB1/EIF2S2/DDX21/PSMA4/NME1/RNPS1/CBX3/PSMC6/HSPE1/PSMD1/SNRPG/PSMA2/TCP1/RAD23B/PTGES3/PSMD14/NHP2/GLO1/PSMA6/LSM7/NDUFAB1/SSBP1/CANX/PSMA1/SNRPA1/CCT2/PRDX4/SRSF1/XPO1/HNRNPU/FAM120A/HNRNPA2B1/TRA2B/DHX15/PPIA/RPLP0/RPL6/RPS2/RPS6/RACK1/VDAC1/RPL14/RPS3/RPS10/NPM1/RPS5/RPL22/HNRNPA1/EEF1B2/PSMA7/RPL34/RPL18/SNRPD3/ERH/SNRPD2/YWHAE/DUT/C1QBP/NAP1L1/RAN/C…	120
HALLMARK_OXIDATIVE_PHOSPHORYLATION	102/878	1.15426e-23	2.88564e-22	2.24776e-22	NDUFC2/ATP5MC1/COX6C/ATP5ME/COX6A1/COX17/NDUFB4/ATP6V1F/ATP6V0C/NDUFA3/NDUFC1/NDUFB1/NDUFA2/COX6B1/NDUFA7/NDUFA1/NDUFA5/TIMM17A/ATP5PF/ATP5F1E/COX7B/ATP5MF/ATP6V1H/NDUFA6/MRPS12/ATP6V0B/UQCR11/OAT/NDUFA4/COX8A/NDUFB3/NDUFB2/NDUFAB1/COX7C/ATP6V0E1/COX7A2/GRPEL1/ATP6V1G1/VDAC2/UQCR10/ATP5MC2/ATP5MC3/TIMM10/UQCRFS1/GPX4/COX5B/MGST3/ACAA1/IDH1/LDHB/CYB5A/BDH2/UQCRQ/PDK4/NDUFV2/NDUFS6/ETFB/NDUFS8/HADH…	102
HALLMARK_MTORC1_SIGNALING	62/878	0.000110331	0.00183885	0.00143237	ATP5MC1/XBP1/IGFBP5/PSMD12/CACYBP/SQLE/NUPR1/BTG2/HSPD1/SERPINH1/SQSTM1/EIF2S2/UFM1/LDLR/PSMA4/ADD3/PSMA3/PSMC6/UBE2D3/STIP1/HSPE1/ARPC5L/SYTL2/HSPA5/PSMD14/CANX/HSPA4/DDIT3/BHLHE40/TXNRD1/SERP1/ELOVL5/ACSL3/EGLN3/IDH1/NAMPT/IFI30/SLC9A3R1/GSK3B/ACTR2/ATP2A2/NFIL3/PPIA/GAPDH/PPA1/TCEA1/PSMB5/ENO1/SEC11A/PRDX1/PDAP1/CCT6A/PGK1/LDHA/HSP90B1/ACTR3/ETF1/RAB1A/HSPA9/CD9/PITPNB/TPI1	62
HALLMARK_ESTROGEN_RESPONSE_EARLY	61/878	0.00020811	0.00245585	0.00191298	TFF1/DHRS2/TFF3/KRT18/KRT8/MLPH/TOB1/MUC1/KRT19/KCNK15/TPBG/ELF3/SIAH2/GFRA1/XBP1/IGFBP4/RARA/AR/SEMA3B/BLVRB/CA12/NRIP1/GREB1/ADD3/TTC39A/KDM4B/SLC19A2/FLNB/FKBP4/FAM102A/KLF10/NXT1/ARL3/CCND1/MREG/AREG/BHLHE40/FOS/RHOBTB3/FASN/FKBP5/SLC7A2/ELOVL5/SLC39A6/MYB/FARP1/PGR/HES1/STC2/WWC1/MAST4/CHPT1/BCL2/SLC9A3R1/CLDN7/MYOF/LRIG1/MED13L/BAG1/IL6ST/TPD52L1	61
HALLMARK_PROTEIN_SECRETION	34/878	0.000277617	0.00245585	0.00191298	KRT18/TOM1L1/AP2B1/CLTC/CD63/ARF1/RAB2A/SEC31A/ICA1/ATP6V1H/DNM1L/RAB14/RAB22A/SOD1/RAB9A/COPB2/ADAM10/TPD52/ARFGEF2/ARFGEF1/MON2/AP2M1/GOLGA4/AP1G1/NAPA/ERGIC3/AP2S1/GNAS/TMED2/COPE/CLTA/TMED10/LMAN1/RAB5A	34
HALLMARK_ANDROGEN_RESPONSE	35/878	0.000294702	0.00245585	0.00191298	KRT8/KRT19/SPDEF/SAT1/SMS/UBE2I/ADRM1/SRP19/INPP4B/AKT1/GNAI3/CCND1/PMEPA1/AZGP1/FKBP5/ELOVL5/ACSL3/TPD52/ZBTB10/MAP7/SELENOP/TSC22D1/ELL2/SLC38A2/XRCC5/DBI/PA2G4/LMAN1/XRCC6/TMEM50A/MYL12A/B2M/VAPA/PDLIM5/ACTN1	35
HALLMARK_ESTROGEN_RESPONSE_LATE	59/878	0.000689928	0.00492806	0.0038387	TFF1/DHRS2/TFF3/TOB1/KRT19/TPBG/SIAH2/MDK/AGR2/XBP1/DNAJC1/COX6C/IGFBP4/LSR/TSPAN13/EMP2/SEMA3B/BLVRB/CA12/NRIP1/ADD3/UGDH/FLNB/FKBP4/ZFP36/FAM102A/NXT1/ARL3/RABEP1/CCND1/AREG/FOS/FKBP5/ELOVL5/PRLR/DLG5/MYB/FARP1/DNAJC12/PGR/BATF/SERPINA3/CHPT1/DCXR/BCL2/SLC9A3R1/MYOF/CDH1/ETFB/BAG1/IL6ST/IDH2/PDCD4/CD9/S100A9/CKB/FABP5/PERP/TPD52L1	59
HALLMARK_APOPTOSIS	49/878	0.000913967	0.00571229	0.00444958	HSPB1/ERBB2/KRT18/PAK1/BTG2/RARA/TXNIP/SQSTM1/SAT1/ERBB3/SMAD7/IFITM3/RHOB/DNM1L/LGALS3/SLC20A1/DAP3/BCAP31/VDAC2/CDKN1B/SOD1/WEE1/MCL1/TNFRSF12A/PEA15/LMNA/DDIT3/DNAJC3/CCND1/GPX4/MGMT/IRF1/PLAT/BNIP3L/IER3/JUN/SPTAN1/TNFSF10/ROCK1/BCL2L11/ADD1/IFNGR1/ATF3/HMGB2/TSPO/PDCD4/ETF1/TIMP1/GSN	49
HALLMARK_UNFOLDED_PROTEIN_RESPONSE	34/878	0.00649918	0.0361066	0.0281251	BAG3/XBP1/SEC31A/BANF1/FUS/TUBB2A/HSPA5/SPCS1/NHP2/YWHAZ/DNAJA4/DNAJC3/SERP1/HERPUD1/STC2/VEGFA/DCP2/TTC37/EIF4G1/CNOT2/ATF3/RPS14/NPM1/EEF2/LSM4/SEC11A/PDIA6/CKS1B/HSP90B1/NOLC1/EIF4A1/HSPA9/KIF5B/EIF4EBP1	34
HALLMARK_DNA_REPAIR	42/878	0.0106603	0.051926	0.0404476	NME3/BCAM/NME4/COX17/ARL6IP1/POLR2K/NME1/ADRM1/POLD4/SUPT4H1/VPS37B/VPS28/CETN2/GTF2H5/GUK1/BCAP31/POLR2H/DAD1/EDF1/POLR1D/GTF2B/RALA/POLE4/GPX4/DCTN4/DDB1/REV3L/SUPT5H/NT5C/APRT/TMED2/DUT/RBX1/MPC2/POLR2J/POLR2F/POLR2I/TAF10/IMPDH2/GTF2A2/EIF1B/RPA3	42
HALLMARK_REACTIVE_OXYGEN_SPECIES_PATHWAY	17/878	0.0114237	0.051926	0.0404476	NQO1/EGLN2/TXN/SELENOS/ATOX1/NDUFB4/MGST1/NDUFA6/LAMTOR5/PRDX6/SOD1/GPX4/PRDX4/TXNRD1/PRDX2/PRDX1/FTL	17
HALLMARK_TNFA_SIGNALING_VIA_NFKB	51/878	0.0321145	0.133811	0.104231	KLF2/TRIB1/BTG2/EFNA1/SQSTM1/SAT1/KLF6/LDLR/TUBB2A/RHOB/MAP3K8/DUSP5/ZFP36/KLF10/DNAJB4/TGIF1/NINJ1/MCL1/SDC4/CCNL1/CCND1/NR4A1/REL/BCL3/AREG/BHLHE40/PMEPA1/DUSP1/FOS/PHLDA2/IRF1/TNFAIP3/HES1/F3/KLF9/ZBTB10/BCL6/VEGFA/NAMPT/NFAT5/MARCKS/DUSP4/IER3/TSC22D1/JUN/SOCS3/IL6ST/ATF3/NFIL3/LITAF/PDLIM5	51
HALLMARK_ADIPOGENESIS	50/878	0.0465873	0.179182	0.139573	TOB1/UBC/COX6A1/ARL4A/ALDH2/PPP1R15B/REEP5/YWHAG/NDUFA5/CD151/COX7B/DHRS7/UQCR11/COX8A/G3BP2/NDUFAB1/BAZ2A/GRPEL1/UQCR10/TALDO1/TKT/SOD1/DNAJC15/UBQLN1/GPX4/PIM3/MGST3/CCNG2/IDH1/BCL6/UQCRQ/SCP2/APLP2/STOM/ETFB/NDUFB7/IFNGR1/ECHS1/DDT/GHITM/PRDX3/ATP5PO/CYC1/CHCHD10/SUCLG1/ECH1/PDCD4/MDH2/CMPK1/RTN3	50
HALLMARK_CHOLESTEROL_HOMEOSTASIS	21/878	0.0523815	0.187077	0.145723	TP53INP1/SQLE/SEMA3B/MAL2/LDLR/S100A11/LGALS3/FDPS/ATXN2/TNFRSF12A/FASN/ALCAM/CPEB2/GSTM2/ATF3/NFIL3/ECH1/ANXA5/ACTG1/CD9/FABP5	21
HALLMARK_MITOTIC_SPINDLE	49/878	0.0612303	0.204101	0.158984	KIF22/NET1/ARL8A/STAU1/FLNB/MID1IP1/ARHGDIA/EZR/MAPRE1/HOOK3/ARFIP2/WASL/ARF6/TRIO/FARP1/PCNT/FGD6/NUMA1/PCM1/TLK1/ARHGAP29/ARFGEF1/DLG1/MARCKS/CSNK1D/SPTAN1/ARHGEF12/DYNC1H1/CD2AP/ROCK1/BCL2L11/KLC1/TUBGCP2/CLIP1/RALBP1/NF1/CYTH2/YWHAE/UXT/CDC42/CAPZB/DYNLL2/RFC1/PPP4R2/KIF5B/CTTN/PDLIM5/GSN/MYH9	49
HALLMARK_P53_PATHWAY	49/878	0.065982	0.206194	0.160614	TOB1/WWP1/SERTAD3/S100A10/NUPR1/BTG2/TXNIP/SAT1/CTSD/MXD4/SLC19A2/CCNK/MKNK2/HRAS/SLC3A2/VAMP8/TRAF4/NINJ1/HINT1/DDIT3/FAM162A/DNTTIP2/FOS/ALOX15B/ZBTB16/LDHB/DCXR/NOL8/IFI30/KIF13B/IER3/TSC22D1/PLXNB2/IP6K2/STOM/JUN/PVT1/ATF3/RPS12/RACK1/RPL18/RPL36/TPRKB/RPS27L/ISCU/TM4SF1/CD81/PERP/TPD52L1	49
HALLMARK_PI3K_AKT_MTOR_SIGNALING	27/878	0.0912606	0.268414	0.20908	CLTC/ARF1/VAV3/SQSTM1/ARPC3/UBE2D3/MKNK2/CSNK2B/UBE2N/ARHGDIA/HRAS/YWHAB/AKT1/CDKN1B/RAC1/DDIT3/MAPKAP1/AP2M1/CAB39/GSK3B/ACTR2/GRB2/PFN1/PPP1CA/CFL1/HSP90B1/ACTR3	27
HALLMARK_HYPOXIA	46/878	0.162553	0.451537	0.351723	TPBG/SIAH2/SELENBP1/EFNA1/KLF6/CA12/FBP1/JMJD6/HSPA5/ZFP36/RBPJ/CDKN1B/SDC4/DDIT3/FAM162A/BHLHE40/MIF/DUSP1/FOS/TNFAIP3/TPD52/F3/MAP3K1/GCNT2/STC2/CCNG2/BCL2/NEDD4L/VEGFA/BNIP3L/IER3/WSB1/ZNF292/JUN/ATF3/NFIL3/GAPDH/ENO1/PRDX5/HDLBP/PGK1/LDHA/ANXA2/TPI1/MYH9/MT2A	46
HALLMARK_TGF_BETA_SIGNALING	14/878	0.177719	0.467683	0.3643	SMAD7/SMURF2/UBE2D3/ARID4B/SLC20A1/KLF10/TGIF1/RHOA/PMEPA1/HIPK2/CDH1/TJP1/PPP1CA/FKBP1A	14
HALLMARK_G2M_CHECKPOINT	44/878	0.263899	0.659748	0.513909	SQLE/BUB3/KIF22/CBX1/KPNB1/TLE3/SLC38A1/RAD23B/YTHDC1/CKS2/CDKN1B/CCND1/BCL3/KMT5A/NUMA1/ATRX/EWSR1/SRSF1/XPO1/MARCKS/HIF1A/HNRNPU/PRPF4B/SFPQ/TRA2B/SRSF10/HSPA8/ARID4A/HMGN2/RAD21/STMN1/CKS1B/SNRPD1/GSPT1/SYNCRIP/NCL/CUL3/SMARCC1/NOLC1/TOP1/JPT1/HMGA1/KIF5B/MT2A	44
HALLMARK_FATTY_ACID_METABOLISM	35/878	0.277844	0.661534	0.5153	HSPH1/S100A10/GLUL/PCBD1/BLVRA/UGDH/SMS/OSTC/ERP29/PRDX6/KMT5A/MIF/SERINC1/HSP90AA1/FASN/ELOVL5/RAP1GDS1/ECI2/XIST/ACAA1/IDH1/HSD17B4/GABARAPL1/ECHS1/PSME1/ECI1/LGALS1/SUCLG1/ECH1/LDHA/YWHAH/MDH2/APEX1/HSD17B10/MDH1	35
HALLMARK_PEROXISOME	23/878	0.332652	0.756027	0.588905	CRABP2/PEX13/HRAS/SOD1/FDPS/ELOVL5/LONP2/ECI2/ACAA1/GSTK1/IDH1/HSD17B4/SCP2/PRDX5/TSPO/IDH2/FIS1/PRDX1/PABPC1/ECH1/YWHAH/CNBP/SMARCC1	23
HALLMARK_UV_RESPONSE_UP	34/878	0.348119	0.75678	0.589491	STARD3/NAT1/BTG2/SQSTM1/ATP6V1F/DNAJB1/SELENOW/CYB5R1/DDX21/PPP1R2/STIP1/RHOB/EPCAM/BSG/FKBP4/GRPEL1/POLR2H/CLTB/NR4A1/FOS/IRF1/ACAA1/EIF5/HNRNPU/POLG2/BCL2L11/IL6ST/AP2S1/ATF3/TMBIM6/PDAP1/IGFBP2/EIF2S3/PSMC3	34
HALLMARK_E2F_TARGETS	39/878	0.60545	1	0.778947	KIF22/NME1/POP7/SNRPB/CKS2/CDKN1B/WEE1/POLE4/PRDX4/RAD50/SRSF1/XPO1/TRA2B/RAD21/STMN1/HMGB2/DUT/NAP1L1/RAN/RANBP1/PA2G4/DEK/TUBB/CKS1B/GSPT1/CBX5/NAA38/SYNCRIP/PRKDC/XRCC6/NOLC1/RFC1/JPT1/HMGA1/IPO7/RPA3/DCTPP1/PAICS/RBBP7	39
HALLMARK_XENOBIOTIC_METABOLISM	38/878	0.673824	1	0.778947	NQO1/IGFBP4/ALDH2/BLVRB/UGDH/SAR1B/DHRS7/CSAD/GSTO1/FBP1/PGRMC1/PTGES3/DDAH2/SPINT2/NINJ1/SERTAD1/ELOVL5/MCCC2/IL1R1/GCNT2/CNDP2/AHCY/IDH1/CYB5A/DCXR/PDK4/ATP2A2/GABARAPL1/DDT/TMBIM6/COMT/ACP1/ECH1/ARPP19/SSR3/PDLIM5/JUP/MT2A	38
HALLMARK_UV_RESPONSE_DN	27/878	0.684879	1	0.778947	ERBB2/IGFBP5/ICA1/LDLR/SMAD7/ADD3/INPP4B/YTHDC1/APBB2/CDKN1B/MGMT/BHLHE40/DUSP1/KCNMA1/AMPH/F3/ATRX/RUNX1/DLG1/MTA1/CDK13/PRDM2/TJP1/ANXA2/ANXA4/SRI/PDLIM5	27
HALLMARK_GLYCOLYSIS	36/878	0.793923	1	0.778947	TFF3/TPBG/ELF3/TXN/NOL3/HSPA5/FKBP4/TALDO1/PMM2/SOD1/CLDN3/FAM162A/COPB2/MIF/FUT8/STC2/EGLN3/IDH1/CYB5A/VEGFA/IER3/ZNF292/NDUFV3/PPIA/STMN1/ENO1/HDLBP/PGK1/LDHA/MDH2/PGLS/PKM/ARPP19/PPP2CB/MDH1/TPI1	36
HALLMARK_NOTCH_SIGNALING	5/878	0.797838	1	0.778947	PSENEN/CCND1/HES1/RBX1/SKP1	5
HALLMARK_HEME_METABOLISM	35/878	0.842985	1	0.778947	BCAM/BTG2/SELENBP1/BLVRB/BLVRA/SLC30A1/CDR2/NFE2L1/USP15/HAGH/BSG/NUDT4/PSMD9/EIF2AK1/MKRN1/GLRX5/KLF3/MGST3/FBXO9/BNIP3L/NARF/MARK3/RBM5/ARHGEF12/ELL2/RNF19A/ADD1/LRP10/PRDX2/TCEA1/HDGF/PGLS/TOP1/CAST/RAD23A	35
HALLMARK_MYC_TARGETS_V2	9/878	0.849335	1	0.778947	HSPD1/CBX3/HSPE1/NPM1/PA2G4/PHB/NOLC1/DCTPP1/DDX18	9
HALLMARK_HEDGEHOG_SIGNALING	5/878	0.875075	1	0.778947	TLE3/VEGFA/TLE1/NF1/MYH9	5
HALLMARK_INTERFERON_ALPHA_RESPONSE	15/878	0.900241	1	0.778947	IFI27/TXNIP/IFITM2/PSMA3/IFITM3/IRF1/IFI30/PARP14/PSME1/LY6E/PSME2/CD74/HLA-C/B2M/ISG15	15
HALLMARK_IL2_STAT5_SIGNALING	32/878	0.938295	1	0.778947	MUC1/XBP1/ARL4A/SOCS2/KLF6/SYNGR2/IFITM3/RHOB/GSTO1/MAP3K8/MAPKAPK2/GPX4/BHLHE40/TNFSF11/WLS/ALCAM/ENPP1/BATF/HIPK2/AHCY/BCL2/LRIG1/TNFSF10/GABARAPL1/IFNGR1/HUWE1/NFIL3/S100A1/ANXA4/HOPX/RNH1/CD81	32
HALLMARK_ANGIOGENESIS	4/878	0.948926	1	0.778947	FGFR1/VEGFA/LRPAP1/TIMP1	4
HALLMARK_IL6_JAK_STAT3_SIGNALING	12/878	0.951013	1	0.778947	MAP3K8/TNFRSF12A/IRF1/CXCL13/IL1R1/STAT3/JUN/SOCS3/GRB2/IL6ST/IFNGR1/CD9	12
HALLMARK_APICAL_JUNCTION	31/878	0.96142	1	0.778947	GRB7/MDK/CLDN4/EVL/NECTIN2/CD99/HRAS/VASP/NECTIN4/WASL/ACTB/ALOX15B/LAMA3/CTNND1/CLDN7/DLG1/CDH1/EXOC4/TJP1/NF1/PFN1/MYL12B/CTNNA1/YWHAH/ACTG1/ARPC2/CAP1/JUP/MYH9/ITGB1/ACTN1	31
HALLMARK_PANCREAS_BETA_CELLS	4/878	0.972355	1	0.778947	SRP14/SPCS1/SRP9/SEC11A	4
HALLMARK_COMPLEMENT	30/878	0.975079	1	0.778947	HSPA1A/GATA3/ATOX1/S100A13/CTSD/PPP4C/USP15/LGALS3/HSPA5/DUSP5/GNAI3/CD55/IRF1/TNFAIP3/F3/DGKH/PCLO/PLAT/GRB2/GNB2/CD59/USP14/PFN1/ANXA5/CALM1/PPP2CB/TIMP1/S100A9/USP16/CSRP1	30
HALLMARK_APICAL_SURFACE	4/878	0.985408	1	0.778947	HSPB1/GATA3/GSTM3/ADAM10	4
HALLMARK_BILE_ACID_METABOLISM	13/878	0.994034	1	0.778947	AR/PEX13/SOD1/DIO2/LONP2/GSTK1/IDH1/HSD17B4/SCP2/PNPLA8/PRDX5/IDH2/RBP1	13
HALLMARK_EPITHELIAL_MESENCHYMAL_TRANSITION	26/878	0.997058	1	0.778947	IGFBP4/SERPINH1/SAT1/COPA/RHOB/CALU/TNFRSF12A/SDC4/AREG/PMEPA1/TNFAIP3/PTHLH/LAMA3/TPM1/VEGFA/JUN/CD59/PPIB/LGALS1/IGFBP2/MGP/TPM4/TIMP1/NNMT/ITGB1/CALD1	26
HALLMARK_INTERFERON_GAMMA_RESPONSE	26/878	0.997058	1	0.778947	IFI27/ARL4A/TXNIP/IFITM2/PSMA3/IFITM3/PSMA2/RNF213/VAMP8/IRF1/TNFAIP3/STAT3/NAMPT/IFI30/HIF1A/TNFSF10/SOCS3/PARP14/PSME1/LY6E/PSME2/CD74/B2M/SRI/ISG15/MT2A	26
HALLMARK_COAGULATION	14/878	0.999495	1	0.778947	S100A13/MSRB2/RAC1/F3/PLAT/GNB2/S100A1/CRIP2/ISCU/ARF4/CD9/TIMP1/GSN/CSRP1	14
HALLMARK_ALLOGRAFT_REJECTION	23/878	0.999624	1	0.778947	NME1/UBE2N/AKT1/IKBKB/BCL3/CXCL13/TPD52/EIF4G3/HIF1A/IFNGR1/RPS3A/RPL39/RPL9/NPM1/RPS9/RPS19/EIF5A/MRPL3/EIF3D/CD74/EIF3J/TIMP1/B2M	23
HALLMARK_MYOGENESIS	23/878	0.999624	1	0.778947	TNNT1/NQO1/SPDEF/ERBB3/SYNGR2/TPM3/MEF2D/IGFBP7/FDPS/BHLHE40/STC2/MEF2A/PLXNB2/FLII/SPTAN1/BAG1/CNN3/GABARAPL2/CKB/GSN/MYH9/ITGB1/TPD52L1	23
HALLMARK_WNT_BETA_CATENIN_SIGNALING	1/878	0.99992	1	0.778947	RBPJ	1
HALLMARK_INFLAMMATORY_RESPONSE	19/878	0.999988	1	0.778947	TPBG/BTG2/SELENOS/KLF6/LDLR/ADRM1/GNAI3/CD55/IRF1/SLC7A2/F3/IL1R1/NAMPT/HIF1A/TNFSF10/ATP2A2/LY6E/TIMP1/SRI	19
HALLMARK_SPERMATOGENESIS	10/878	0.99999	1	0.778947	ARL4A/SIRT1/TALDO1/COIL/GSTM3/MAP7/ZC3H14/BRAF/AGFG1/PEBP1	10
HALLMARK_KRAS_SIGNALING_UP	15/878	1	1	0.778947	TRIB1/TSPAN13/SEMA3B/TOR1AIP2/PRELID3B/GADD45G/TNFAIP3/MAP3K1/SERPINA3/PLAT/MAP7/GALNT3/WDR33/RBM4/JUP	15
HALLMARK_KRAS_SIGNALING_DN	9/878	1	1	0.778947	CALML5/GPRC5C/BTG2/TFAP2B/PNMT/ZBTB16/EFHD1/SELENOP/IGFBP2	9

## Sheet: C2 enrichment result
Pathway ID	Gene Ratio	p value	adjusted p value	q value	Enriched genes	Count
HALLMARK_OXIDATIVE_PHOSPHORYLATION	47/389	1.50366e-10	7.36793e-09	5.5398e-09	NDUFC2/ATP5MC1/COX6C/ATP5ME/COX6A1/COX17/NDUFB4/ATP6V1F/ATP6V0C/NDUFA3/NDUFC1/NDUFB1/NDUFA2/COX6B1/NDUFA7/NDUFA1/NDUFA5/TIMM17A/ATP5PF/ATP5F1E/COX7B/ATP5MF/ATP6V1H/NDUFA6/MRPS12/ATP6V0B/UQCR11/OAT/NDUFA4/COX8A/NDUFB3/NDUFB2/NDUFAB1/COX7C/ATP6V0E1/COX7A2/GRPEL1/ATP6V1G1/VDAC2/UQCR10/ATP5MC2/ATP5MC3/TIMM10/UQCRFS1/GPX4/COX5B/MGST3	47
HALLMARK_ESTROGEN_RESPONSE_EARLY	38/389	3.44177e-06	8.43233e-05	6.3401e-05	TFF1/DHRS2/TFF3/KRT18/KRT8/MLPH/TOB1/MUC1/KRT19/KCNK15/TPBG/ELF3/SIAH2/GFRA1/XBP1/IGFBP4/RARA/AR/SEMA3B/BLVRB/CA12/NRIP1/GREB1/ADD3/TTC39A/KDM4B/SLC19A2/FLNB/FKBP4/FAM102A/KLF10/NXT1/ARL3/CCND1/MREG/AREG/BHLHE40/FOS	38
HALLMARK_APOPTOSIS	32/389	7.99634e-06	0.000130607	9.82007e-05	HSPB1/ERBB2/KRT18/PAK1/BTG2/RARA/TXNIP/SQSTM1/SAT1/ERBB3/SMAD7/IFITM3/RHOB/DNM1L/LGALS3/SLC20A1/DAP3/BCAP31/VDAC2/CDKN1B/SOD1/WEE1/MCL1/TNFRSF12A/PEA15/LMNA/DDIT3/DNAJC3/CCND1/GPX4/MGMT/IRF1	32
HALLMARK_REACTIVE_OXYGEN_SPECIES_PATHWAY	14/389	5.57217e-05	0.000682591	0.000513226	NQO1/EGLN2/TXN/SELENOS/ATOX1/NDUFB4/MGST1/NDUFA6/LAMTOR5/PRDX6/SOD1/GPX4/PRDX4/TXNRD1	14
HALLMARK_MYC_TARGETS_V1	33/389	0.000283523	0.00277853	0.00208912	CLNS1A/PSMD3/BUB3/HSPD1/KPNB1/SNRPB2/HSP90AB1/EIF2S2/DDX21/PSMA4/NME1/RNPS1/CBX3/PSMC6/HSPE1/PSMD1/SNRPG/PSMA2/TCP1/RAD23B/PTGES3/PSMD14/NHP2/GLO1/PSMA6/LSM7/NDUFAB1/SSBP1/CANX/PSMA1/SNRPA1/CCT2/PRDX4	33
HALLMARK_ESTROGEN_RESPONSE_LATE	32/389	0.000615319	0.00430724	0.00323852	TFF1/DHRS2/TFF3/TOB1/KRT19/TPBG/SIAH2/MDK/AGR2/XBP1/DNAJC1/COX6C/IGFBP4/LSR/TSPAN13/EMP2/SEMA3B/BLVRB/CA12/NRIP1/ADD3/UGDH/FLNB/FKBP4/ZFP36/FAM102A/NXT1/ARL3/RABEP1/CCND1/AREG/FOS	32
HALLMARK_TNFA_SIGNALING_VIA_NFKB	32/389	0.000615319	0.00430724	0.00323852	KLF2/TRIB1/BTG2/EFNA1/SQSTM1/SAT1/KLF6/LDLR/TUBB2A/RHOB/MAP3K8/DUSP5/ZFP36/KLF10/DNAJB4/TGIF1/NINJ1/MCL1/SDC4/CCNL1/CCND1/NR4A1/REL/BCL3/AREG/BHLHE40/PMEPA1/DUSP1/FOS/PHLDA2/IRF1/TNFAIP3	32
HALLMARK_MTORC1_SIGNALING	31/389	0.00128674	0.0078813	0.00592579	ATP5MC1/XBP1/IGFBP5/PSMD12/CACYBP/SQLE/NUPR1/BTG2/HSPD1/SERPINH1/SQSTM1/EIF2S2/UFM1/LDLR/PSMA4/ADD3/PSMA3/PSMC6/UBE2D3/STIP1/HSPE1/ARPC5L/SYTL2/HSPA5/PSMD14/CANX/HSPA4/DDIT3/BHLHE40/TXNRD1/SERP1	31
HALLMARK_DNA_REPAIR	24/389	0.00292133	0.015905	0.0119587	NME3/BCAM/NME4/COX17/ARL6IP1/POLR2K/NME1/ADRM1/POLD4/SUPT4H1/VPS37B/VPS28/CETN2/GTF2H5/GUK1/BCAP31/POLR2H/DAD1/EDF1/POLR1D/GTF2B/RALA/POLE4/GPX4	24
HALLMARK_PROTEIN_SECRETION	16/389	0.00952058	0.0466508	0.0350758	KRT18/TOM1L1/AP2B1/CLTC/CD63/ARF1/RAB2A/SEC31A/ICA1/ATP6V1H/DNM1L/RAB14/RAB22A/SOD1/RAB9A/COPB2	16
HALLMARK_ADIPOGENESIS	27/389	0.0167802	0.0747482	0.0562017	TOB1/UBC/COX6A1/ARL4A/ALDH2/PPP1R15B/REEP5/YWHAG/NDUFA5/CD151/COX7B/DHRS7/UQCR11/COX8A/G3BP2/NDUFAB1/BAZ2A/GRPEL1/UQCR10/TALDO1/TKT/SOD1/DNAJC15/UBQLN1/GPX4/PIM3/MGST3	27
HALLMARK_PI3K_AKT_MTOR_SIGNALING	16/389	0.0215436	0.0879697	0.0661426	CLTC/ARF1/VAV3/SQSTM1/ARPC3/UBE2D3/MKNK2/CSNK2B/UBE2N/ARHGDIA/HRAS/YWHAB/AKT1/CDKN1B/RAC1/DDIT3	16
HALLMARK_UV_RESPONSE_UP	21/389	0.037926	0.142952	0.107483	STARD3/NAT1/BTG2/SQSTM1/ATP6V1F/DNAJB1/SELENOW/CYB5R1/DDX21/PPP1R2/STIP1/RHOB/EPCAM/BSG/FKBP4/GRPEL1/POLR2H/CLTB/NR4A1/FOS/IRF1	21
HALLMARK_TGF_BETA_SIGNALING	9/389	0.0459334	0.160767	0.120877	SMAD7/SMURF2/UBE2D3/ARID4B/SLC20A1/KLF10/TGIF1/RHOA/PMEPA1	9
HALLMARK_ANDROGEN_RESPONSE	13/389	0.102629	0.335253	0.25207	KRT8/KRT19/SPDEF/SAT1/SMS/UBE2I/ADRM1/SRP19/INPP4B/AKT1/GNAI3/CCND1/PMEPA1	13
HALLMARK_P53_PATHWAY	23/389	0.115571	0.335951	0.252595	TOB1/WWP1/SERTAD3/S100A10/NUPR1/BTG2/TXNIP/SAT1/CTSD/MXD4/SLC19A2/CCNK/MKNK2/HRAS/SLC3A2/VAMP8/TRAF4/NINJ1/HINT1/DDIT3/FAM162A/DNTTIP2/FOS	23
HALLMARK_CHOLESTEROL_HOMEOSTASIS	10/389	0.116555	0.335951	0.252595	TP53INP1/SQLE/SEMA3B/MAL2/LDLR/S100A11/LGALS3/FDPS/ATXN2/TNFRSF12A	10
HALLMARK_UNFOLDED_PROTEIN_RESPONSE	14/389	0.124482	0.338867	0.254787	BAG3/XBP1/SEC31A/BANF1/FUS/TUBB2A/HSPA5/SPCS1/NHP2/YWHAZ/DNAJA4/DNAJC3/SERP1/HERPUD1	14
HALLMARK_HYPOXIA	20/389	0.31899	0.822658	0.61854	TPBG/SIAH2/SELENBP1/EFNA1/KLF6/CA12/FBP1/JMJD6/HSPA5/ZFP36/RBPJ/CDKN1B/SDC4/DDIT3/FAM162A/BHLHE40/MIF/DUSP1/FOS/TNFAIP3	20
HALLMARK_HEME_METABOLISM	18/389	0.512691	0.999999	0.751879	BCAM/BTG2/SELENBP1/BLVRB/BLVRA/SLC30A1/CDR2/NFE2L1/USP15/HAGH/BSG/NUDT4/PSMD9/EIF2AK1/MKRN1/GLRX5/KLF3/MGST3	18
HALLMARK_UV_RESPONSE_DN	13/389	0.517963	0.999999	0.751879	ERBB2/IGFBP5/ICA1/LDLR/SMAD7/ADD3/INPP4B/YTHDC1/APBB2/CDKN1B/MGMT/BHLHE40/DUSP1	13
HALLMARK_FATTY_ACID_METABOLISM	14/389	0.544941	0.999999	0.751879	HSPH1/S100A10/GLUL/PCBD1/BLVRA/UGDH/SMS/OSTC/ERP29/PRDX6/KMT5A/MIF/SERINC1/HSP90AA1	14
HALLMARK_PANCREAS_BETA_CELLS	3/389	0.702587	0.999999	0.751879	SRP14/SPCS1/SRP9	3
HALLMARK_XENOBIOTIC_METABOLISM	16/389	0.709137	0.999999	0.751879	NQO1/IGFBP4/ALDH2/BLVRB/UGDH/SAR1B/DHRS7/CSAD/GSTO1/FBP1/PGRMC1/PTGES3/DDAH2/SPINT2/NINJ1/SERTAD1	16
HALLMARK_NOTCH_SIGNALING	2/389	0.790747	0.999999	0.751879	PSENEN/CCND1	2
HALLMARK_COMPLEMENT	14/389	0.862028	0.999999	0.751879	HSPA1A/GATA3/ATOX1/S100A13/CTSD/PPP4C/USP15/LGALS3/HSPA5/DUSP5/GNAI3/CD55/IRF1/TNFAIP3	14
HALLMARK_G2M_CHECKPOINT	14/389	0.862028	0.999999	0.751879	SQLE/BUB3/KIF22/CBX1/KPNB1/TLE3/SLC38A1/RAD23B/YTHDC1/CKS2/CDKN1B/CCND1/BCL3/KMT5A	14
HALLMARK_GLYCOLYSIS	14/389	0.862028	0.999999	0.751879	TFF3/TPBG/ELF3/TXN/NOL3/HSPA5/FKBP4/TALDO1/PMM2/SOD1/CLDN3/FAM162A/COPB2/MIF	14
HALLMARK_INTERFERON_ALPHA_RESPONSE	6/389	0.873058	0.999999	0.751879	IFI27/TXNIP/IFITM2/PSMA3/IFITM3/IRF1	6
HALLMARK_MYC_TARGETS_V2	3/389	0.899725	0.999999	0.751879	HSPD1/CBX3/HSPE1	3
HALLMARK_IL2_STAT5_SIGNALING	13/389	0.910835	0.999999	0.751879	MUC1/XBP1/ARL4A/SOCS2/KLF6/SYNGR2/IFITM3/RHOB/GSTO1/MAP3K8/MAPKAPK2/GPX4/BHLHE40	13
HALLMARK_MITOTIC_SPINDLE	13/389	0.910835	0.999999	0.751879	KIF22/NET1/ARL8A/STAU1/FLNB/MID1IP1/ARHGDIA/EZR/MAPRE1/HOOK3/ARFIP2/WASL/ARF6	13
HALLMARK_APICAL_SURFACE	2/389	0.91256	0.999999	0.751879	HSPB1/GATA3	2
HALLMARK_PEROXISOME	5/389	0.960848	0.999999	0.751879	CRABP2/PEX13/HRAS/SOD1/FDPS	5
HALLMARK_HEDGEHOG_SIGNALING	1/389	0.965262	0.999999	0.751879	TLE3	1
HALLMARK_APICAL_JUNCTION	11/389	0.973979	0.999999	0.751879	GRB7/MDK/CLDN4/EVL/NECTIN2/CD99/HRAS/VASP/NECTIN4/WASL/ACTB	11
HALLMARK_EPITHELIAL_MESENCHYMAL_TRANSITION	11/389	0.973979	0.999999	0.751879	IGFBP4/SERPINH1/SAT1/COPA/RHOB/CALU/TNFRSF12A/SDC4/AREG/PMEPA1/TNFAIP3	11
HALLMARK_INTERFERON_GAMMA_RESPONSE	11/389	0.973979	0.999999	0.751879	IFI27/ARL4A/TXNIP/IFITM2/PSMA3/IFITM3/PSMA2/RNF213/VAMP8/IRF1/TNFAIP3	11
HALLMARK_WNT_BETA_CATENIN_SIGNALING	1/389	0.980213	0.999999	0.751879	RBPJ	1
HALLMARK_IL6_JAK_STAT3_SIGNALING	3/389	0.986807	0.999999	0.751879	MAP3K8/TNFRSF12A/IRF1	3
HALLMARK_MYOGENESIS	10/389	0.987523	0.999999	0.751879	TNNT1/NQO1/SPDEF/ERBB3/SYNGR2/TPM3/MEF2D/IGFBP7/FDPS/BHLHE40	10
HALLMARK_E2F_TARGETS	9/389	0.994622	0.999999	0.751879	KIF22/NME1/POP7/SNRPB/CKS2/CDKN1B/WEE1/POLE4/PRDX4	9
HALLMARK_INFLAMMATORY_RESPONSE	9/389	0.994622	0.999999	0.751879	TPBG/BTG2/SELENOS/KLF6/LDLR/ADRM1/GNAI3/CD55/IRF1	9
HALLMARK_BILE_ACID_METABOLISM	3/389	0.99805	0.999999	0.751879	AR/PEX13/SOD1	3
HALLMARK_SPERMATOGENESIS	4/389	0.998514	0.999999	0.751879	ARL4A/SIRT1/TALDO1/COIL	4
HALLMARK_KRAS_SIGNALING_UP	7/389	0.999314	0.999999	0.751879	TRIB1/TSPAN13/SEMA3B/TOR1AIP2/PRELID3B/GADD45G/TNFAIP3	7
HALLMARK_COAGULATION	3/389	0.99976	0.999999	0.751879	S100A13/MSRB2/RAC1	3
HALLMARK_ALLOGRAFT_REJECTION	5/389	0.999954	0.999999	0.751879	NME1/UBE2N/AKT1/IKBKB/BCL3	5
HALLMARK_KRAS_SIGNALING_DN	3/389	0.999999	0.999999	0.751879	CALML5/GPRC5C/BTG2	3

## Sheet: C4 enrichment result
Pathway ID	Gene Ratio	p value	adjusted p value	q value	Enriched genes	Count
HALLMARK_ESTROGEN_RESPONSE_EARLY	36/295	2.51423e-08	1.18169e-06	9.79228e-07	XBP1/RHOBTB3/FASN/FKBP5/SLC7A2/ELOVL5/MLPH/AREG/SLC39A6/MYB/AR/FARP1/GREB1/PGR/HES1/KDM4B/STC2/BHLHE40/WWC1/MAST4/MUC1/FLNB/CA12/CHPT1/BCL2/SLC9A3R1/CLDN7/FAM102A/MYOF/LRIG1/NRIP1/MED13L/ADD3/BAG1/IL6ST/TPBG	36
HALLMARK_ESTROGEN_RESPONSE_LATE	32/295	2.5063e-06	5.8898e-05	4.88069e-05	XBP1/FKBP5/ELOVL5/COX6C/PRLR/AREG/DLG5/MYB/FARP1/DNAJC12/PGR/BATF/SERPINA3/RABEP1/FLNB/CA12/DNAJC1/CHPT1/DCXR/BCL2/SLC9A3R1/UGDH/FAM102A/MYOF/CDH1/EMP2/ETFB/NRIP1/ADD3/BAG1/IL6ST/TPBG	32
HALLMARK_MITOTIC_SPINDLE	27/295	0.000298451	0.00467573	0.00387463	TRIO/FARP1/PCNT/FGD6/NUMA1/FLNB/HOOK3/PCM1/TLK1/ARHGAP29/ARFGEF1/DLG1/ARFIP2/MARCKS/CSNK1D/SPTAN1/ARHGEF12/DYNC1H1/CD2AP/ROCK1/BCL2L11/KLC1/TUBGCP2/CLIP1/RALBP1/NF1/CYTH2	27
HALLMARK_ANDROGEN_RESPONSE	15/295	0.00251057	0.0294992	0.024445	AZGP1/FKBP5/ELOVL5/ACSL3/INPP4B/TPD52/SPDEF/SAT1/ZBTB10/MAP7/SELENOP/TSC22D1/ELL2/SLC38A2/XRCC5	15
HALLMARK_PROTEIN_SECRETION	14/295	0.00450195	0.0423184	0.0350678	ADAM10/TPD52/ARFGEF2/AP2B1/ARFGEF1/ICA1/MON2/AP2M1/GOLGA4/AP1G1/DNM1L/NAPA/ERGIC3/AP2S1	14
HALLMARK_OXIDATIVE_PHOSPHORYLATION	23/295	0.00730569	0.0572279	0.0474229	COX6C/ACAA1/IDH1/LDHB/CYB5A/BDH2/NDUFA1/UQCRQ/PDK4/NDUFV2/NDUFA3/NDUFS6/ETFB/NDUFS8/NDUFB3/HADHA/ATP5ME/TIMM13/ATP5F1D/NDUFB7/UQCR11/NDUFB1/ECHS1	23
HALLMARK_HYPOXIA	22/295	0.014184	0.081448	0.0674933	TPD52/F3/MAP3K1/GCNT2/STC2/BHLHE40/CCNG2/CA12/BCL2/NEDD4L/VEGFA/BNIP3L/HSPA5/IER3/WSB1/ZNF292/JUN/CDKN1B/TPBG/MIF/ATF3/NFIL3	22
HALLMARK_TNFA_SIGNALING_VIA_NFKB	22/295	0.014184	0.081448	0.0674933	AREG/HES1/F3/KLF9/BHLHE40/SAT1/ZBTB10/BCL6/VEGFA/NAMPT/NFAT5/MARCKS/DUSP4/IER3/TSC22D1/MCL1/JUN/BTG2/SOCS3/IL6ST/ATF3/NFIL3	22
HALLMARK_UV_RESPONSE_DN	17/295	0.0155964	0.081448	0.0674933	KCNMA1/AMPH/APBB2/INPP4B/F3/BHLHE40/ATRX/RUNX1/DLG1/ICA1/MTA1/CDK13/PRDM2/ADD3/CDKN1B/TJP1/YTHDC1	17
HALLMARK_APOPTOSIS	18/295	0.0218007	0.102463	0.0849079	SAT1/PLAT/BNIP3L/IER3/WEE1/ERBB3/MCL1/JUN/SPTAN1/TNFSF10/ROCK1/BCL2L11/BTG2/DNM1L/CDKN1B/ADD1/IFNGR1/ATF3	18
HALLMARK_P53_PATHWAY	19/295	0.0775539	0.331367	0.274593	ALOX15B/ZBTB16/WWP1/SAT1/LDHB/DCXR/MXD4/NOL8/IFI30/KIF13B/IER3/TSC22D1/PLXNB2/IP6K2/STOM/JUN/BTG2/PVT1/ATF3	19
HALLMARK_IL2_STAT5_SIGNALING	18/295	0.119495	0.415087	0.343969	XBP1/TNFSF11/WLS/ALCAM/ENPP1/BATF/HIPK2/BHLHE40/AHCY/MUC1/BCL2/LRIG1/TNFSF10/SYNGR2/GABARAPL1/IFNGR1/HUWE1/NFIL3	18
HALLMARK_G2M_CHECKPOINT	18/295	0.123643	0.415087	0.343969	SLC38A1/NUMA1/ATRX/EWSR1/SRSF1/XPO1/MARCKS/HIF1A/HNRNPU/PRPF4B/BUB3/SFPQ/TRA2B/SRSF10/CDKN1B/HSPA8/ARID4A/YTHDC1	18
HALLMARK_MTORC1_SIGNALING	18/295	0.123643	0.415087	0.343969	XBP1/ELOVL5/SYTL2/ACSL3/BHLHE40/EGLN3/IDH1/NAMPT/IFI30/SLC9A3R1/HSPA5/BTG2/GSK3B/ACTR2/ADD3/ATP2A2/PSMC6/NFIL3	18
HALLMARK_UNFOLDED_PROTEIN_RESPONSE	11/295	0.136624	0.42809	0.354744	XBP1/STC2/VEGFA/HSPA5/DCP2/TTC37/EIF4G1/DNAJA4/FUS/CNOT2/ATF3	11
HALLMARK_FATTY_ACID_METABOLISM	14/295	0.17493	0.513856	0.425815	FASN/ELOVL5/RAP1GDS1/ECI2/XIST/ACAA1/IDH1/HSD17B4/UGDH/HSPH1/GLUL/GABARAPL1/MIF/ECHS1	14
HALLMARK_HEME_METABOLISM	17/295	0.187338	0.517935	0.429196	FBXO9/NFE2L1/BNIP3L/BCAM/NARF/EIF2AK1/MARK3/BSG/RBM5/ARHGEF12/ELL2/BTG2/RNF19A/ADD1/LRP10/USP15/NUDT4	17
HALLMARK_CHOLESTEROL_HOMEOSTASIS	7/295	0.228282	0.567027	0.469876	FASN/ALCAM/CPEB2/GSTM2/ATXN2/ATF3/NFIL3	7
HALLMARK_IL6_JAK_STAT3_SIGNALING	8/295	0.229223	0.567027	0.469876	CXCL13/IL1R1/STAT3/JUN/SOCS3/GRB2/IL6ST/IFNGR1	8
HALLMARK_ADIPOGENESIS	15/295	0.36903	0.86722	0.718637	CCNG2/IDH1/BCL6/UQCRQ/DNAJC15/SCP2/APLP2/STOM/ETFB/REEP5/NDUFB7/UQCR11/BAZ2A/IFNGR1/ECHS1	15
HALLMARK_PEROXISOME	8/295	0.401058	0.879258	0.728612	ELOVL5/LONP2/ECI2/ACAA1/GSTK1/IDH1/HSD17B4/SCP2	8
HALLMARK_PI3K_AKT_MTOR_SIGNALING	8/295	0.411567	0.879258	0.728612	VAV3/MAPKAP1/AP2M1/CAB39/GSK3B/ACTR2/GRB2/CDKN1B	8
HALLMARK_HEDGEHOG_SIGNALING	3/295	0.440492	0.899381	0.745287	VEGFA/TLE1/NF1	3
HALLMARK_XENOBIOTIC_METABOLISM	14/295	0.480287	0.899381	0.745287	ELOVL5/MCCC2/IL1R1/GCNT2/CNDP2/AHCY/IDH1/CYB5A/DCXR/UGDH/PDK4/CSAD/ATP2A2/GABARAPL1	14
HALLMARK_BILE_ACID_METABOLISM	8/295	0.484604	0.899381	0.745287	DIO2/AR/LONP2/GSTK1/IDH1/HSD17B4/SCP2/PNPLA8	8
HALLMARK_TGF_BETA_SIGNALING	4/295	0.49753	0.899381	0.745287	HIPK2/CDH1/ARID4B/TJP1	4
HALLMARK_APICAL_SURFACE	3/295	0.576792	0.996371	0.82566	GSTM3/ADAM10/GATA3	3
HALLMARK_UV_RESPONSE_UP	10/295	0.628567	0.996371	0.82566	ACAA1/EIF5/BSG/HNRNPU/POLG2/BCL2L11/BTG2/IL6ST/AP2S1/ATF3	10
HALLMARK_GLYCOLYSIS	12/295	0.705396	0.996371	0.82566	FUT8/STC2/EGLN3/IDH1/CYB5A/VEGFA/HSPA5/IER3/ZNF292/NDUFV3/TPBG/MIF	12
HALLMARK_ANGIOGENESIS	2/295	0.708371	0.996371	0.82566	FGFR1/VEGFA	2
HALLMARK_APICAL_JUNCTION	11/295	0.801179	0.996371	0.82566	ALOX15B/LAMA3/CTNND1/CD99/CLDN7/DLG1/EVL/CDH1/EXOC4/TJP1/NF1	11
HALLMARK_COMPLEMENT	11/295	0.801179	0.996371	0.82566	GATA3/F3/DGKH/PCLO/PLAT/HSPA5/GRB2/GNB2/CD59/USP15/USP14	11
HALLMARK_MYC_TARGETS_V1	10/295	0.877044	0.996371	0.82566	SRSF1/XPO1/HNRNPU/BUB3/FAM120A/HNRNPA2B1/TRA2B/CBX3/DHX15/PSMC6	10
HALLMARK_MYOGENESIS	10/295	0.877044	0.996371	0.82566	SPDEF/STC2/BHLHE40/MEF2A/ERBB3/PLXNB2/FLII/SPTAN1/SYNGR2/BAG1	10
HALLMARK_DNA_REPAIR	7/295	0.888483	0.996371	0.82566	DCTN4/BCAM/DDB1/REV3L/SUPT5H/POLD4/NT5C	7
HALLMARK_NOTCH_SIGNALING	1/295	0.893317	0.996371	0.82566	HES1	1
HALLMARK_SPERMATOGENESIS	6/295	0.901194	0.996371	0.82566	GSTM3/MAP7/ZC3H14/SIRT1/BRAF/AGFG1	6
HALLMARK_EPITHELIAL_MESENCHYMAL_TRANSITION	9/295	0.931179	0.996371	0.82566	PTHLH/LAMA3/TPM1/AREG/SAT1/VEGFA/JUN/CD59/COPA	9
HALLMARK_INFLAMMATORY_RESPONSE	9/295	0.931179	0.996371	0.82566	SLC7A2/F3/IL1R1/NAMPT/HIF1A/TNFSF10/BTG2/ATP2A2/TPBG	9
HALLMARK_INTERFERON_GAMMA_RESPONSE	8/295	0.965635	0.996371	0.82566	RNF213/STAT3/NAMPT/IFI30/HIF1A/TNFSF10/SOCS3/PARP14	8
HALLMARK_KRAS_SIGNALING_UP	8/295	0.965635	0.996371	0.82566	GADD45G/MAP3K1/SERPINA3/PLAT/MAP7/GALNT3/WDR33/TOR1AIP2	8
HALLMARK_MYC_TARGETS_V2	1/295	0.982901	0.996371	0.82566	CBX3	1
HALLMARK_INTERFERON_ALPHA_RESPONSE	2/295	0.991229	0.996371	0.82566	IFI30/PARP14	2
HALLMARK_ALLOGRAFT_REJECTION	6/295	0.994352	0.996371	0.82566	CXCL13/TPD52/IKBKB/EIF4G3/HIF1A/IFNGR1	6
HALLMARK_E2F_TARGETS	6/295	0.994352	0.996371	0.82566	RAD50/SRSF1/XPO1/WEE1/TRA2B/CDKN1B	6
HALLMARK_KRAS_SIGNALING_DN	6/295	0.994352	0.996371	0.82566	TFAP2B/PNMT/ZBTB16/EFHD1/SELENOP/BTG2	6
HALLMARK_COAGULATION	3/295	0.996371	0.996371	0.82566	F3/PLAT/GNB2	3

## Sheet: C8 enrichment result
Pathway ID	Gene Ratio	p value	adjusted p value	q value	Enriched genes	Count
HALLMARK_MYC_TARGETS_V1	102/437	1.91049e-52	8.9793e-51	7.64196e-51	PPIA/RPLP0/RPL6/RPS2/RPS6/RACK1/VDAC1/RPL14/RPS3/RPS10/NPM1/RPS5/RPL22/HNRNPA1/EEF1B2/PSMA7/RPL34/RPL18/SNRPD3/ERH/SNRPD2/YWHAE/DUT/C1QBP/GLO1/NAP1L1/NHP2/RAN/CANX/CCT3/PTGES3/PRDX3/RANBP1/RSL1D1/COX5A/CCT2/CYC1/NDUFAB1/CBX3/TXNL4A/PA2G4/PSMA6/SNRPG/EIF4H/DEK/ACP1/PSMA2/LSM2/EIF2S2/PABPC1/LSM7/PSMA4/TUFM/PHB/SNRPD1/SET/PHB2/HNRNPA3/GSPT1/CCT5/SLC25A3/SSBP1/NME1/PGK1/PPM1G/KPNB1/HDGF/UBE2L3/LDHA/P…	102
HALLMARK_OXIDATIVE_PHOSPHORYLATION	89/437	2.79036e-39	6.55735e-38	5.58072e-38	ATP5MC2/UQCRB/SLC25A6/ATP5F1E/VDAC1/COX6C/COX4I1/COX7C/COX8A/ATP5MG/UQCRQ/UQCR10/UQCRH/ATP5MF/NDUFB4/ATP5MC3/NDUFA4/ATP5ME/UQCR11/LDHB/COX7A2/SLC25A5/ATP5PD/ECHS1/TIMM13/MRPS15/NDUFV2/NDUFB1/COX7B/NDUFB2/PRDX3/CYB5A/ATP5PF/NDUFA3/COX5A/COX5B/NDUFA2/NDUFA1/ATP5F1C/ATP6V0E1/COX7A2L/ATP5PO/NDUFB3/ATP5PB/IDH2/NDUFS6/NDUFC1/CYC1/COX6B1/NDUFAB1/COX6A1/NDUFA6/ATP5F1B/ATP5F1D/ECI1/COX17/NDUFB8/NDUFS8/ATP…	89
HALLMARK_MTORC1_SIGNALING	36/437	0.000259699	0.00406862	0.00346266	PPIA/GAPDH/PPA1/TCEA1/PSMB5/CANX/ENO1/SEC11A/PRDX1/PDAP1/EIF2S2/CCT6A/PSMA4/SLC9A3R1/PGK1/HSPA4/LDHA/XBP1/HSPE1/ATP5MC1/HSP90B1/ACTR3/ETF1/PSMC6/PSMA3/PSMD12/RAB1A/ARPC5L/ACTR2/SERP1/CACYBP/HSPA9/CD9/UFM1/HSPD1/PITPNB	36
HALLMARK_REACTIVE_OXYGEN_SPECIES_PATHWAY	13/437	0.000734625	0.00863184	0.00734625	PRDX2/NDUFB4/ATOX1/TXN/MGST1/NDUFA6/PRDX1/PRDX6/LAMTOR5/GPX4/FTL/SELENOS/SOD1	13
HALLMARK_ADIPOGENESIS	33/437	0.00221205	0.0207933	0.0176964	COX8A/UQCRQ/DDT/UQCR10/UQCR11/GHITM/ECHS1/COX7B/PRDX3/TALDO1/REEP5/ATP5PO/CYC1/NDUFAB1/COX6A1/TKT/NDUFB7/CHCHD10/NDUFA5/DNAJC15/CD151/GPX4/SCP2/ETFB/SUCLG1/ECH1/MGST3/PDCD4/MDH2/SOD1/CMPK1/YWHAG/G3BP2	33
HALLMARK_ANDROGEN_RESPONSE	19/437	0.00400001	0.0313334	0.0266668	DBI/KRT8/TPD52/XRCC5/PA2G4/SMS/AZGP1/LMAN1/UBE2I/SELENOP/KRT19/SPDEF/XRCC6/TMEM50A/CCND1/MYL12A/B2M/SRP19/VAPA	19
HALLMARK_PROTEIN_SECRETION	18/437	0.00580863	0.0379268	0.0322781	GNAS/TMED2/AP2S1/RAB2A/KRT18/TPD52/COPE/ARF1/CLTA/AP2B1/CD63/TMED10/LMAN1/CLTC/RAB5A/SOD1/AP2M1/RAB14	18
HALLMARK_DNA_REPAIR	25/437	0.00645562	0.0379268	0.0322781	APRT/TMED2/DUT/GUK1/POLR2K/EDF1/VPS28/RBX1/GTF2H5/ARL6IP1/COX17/MPC2/NME4/GPX4/NME1/POLR2J/POLR2F/DAD1/POLR2I/TAF10/IMPDH2/GTF2A2/EIF1B/POLR1D/NME3	25
HALLMARK_UNFOLDED_PROTEIN_RESPONSE	18/437	0.0293394	0.153217	0.130397	RPS14/NPM1/EEF2/NHP2/BANF1/SPCS1/LSM4/SEC11A/PDIA6/YWHAZ/CKS1B/XBP1/HSP90B1/NOLC1/SERP1/EIF4A1/HSPA9/KIF5B	18
HALLMARK_PEROXISOME	15/437	0.0901205	0.423567	0.360482	PRDX5/TSPO/IDH2/FIS1/CRABP2/PRDX1/PABPC1/SCP2/ECH1/YWHAH/FDPS/CNBP/SMARCC1/SOD1/GSTK1	15
HALLMARK_E2F_TARGETS	25/437	0.136285	0.58231	0.495583	RAD21/STMN1/HMGB2/DUT/NAP1L1/RAN/RANBP1/SNRPB/PA2G4/DEK/TUBB/CKS1B/GSPT1/NME1/CBX5/NAA38/SYNCRIP/PRKDC/CKS2/XRCC6/NOLC1/RFC1/JPT1/HMGA1/IPO7	25
HALLMARK_PI3K_AKT_MTOR_SIGNALING	14/437	0.158178	0.619529	0.527259	PFN1/ARPC3/YWHAB/CSNK2B/ARF1/UBE2N/RAC1/PPP1CA/CFL1/CLTC/HSP90B1/ACTR3/AP2M1/ACTR2	14
HALLMARK_FATTY_ACID_METABOLISM	18/437	0.309153	1	0.851064	MIF/PSME1/PCBD1/ECHS1/ERP29/SMS/OSTC/ECI1/LGALS1/PRDX6/SUCLG1/ECH1/LDHA/YWHAH/MDH2/APEX1/UGDH/S100A10	18
HALLMARK_ESTROGEN_RESPONSE_LATE	22/437	0.343966	1	0.851064	COX6C/AGR2/IDH2/CDH1/SLC9A3R1/DCXR/ETFB/EMP2/TFF3/XBP1/PDCD4/FKBP4/KRT19/RABEP1/MDK/TFF1/IGFBP4/CD9/UGDH/BAG1/CCND1/BLVRB	22
HALLMARK_G2M_CHECKPOINT	22/437	0.343966	1	0.851064	HMGN2/RAD21/STMN1/CKS1B/SNRPD1/GSPT1/KPNB1/SYNCRIP/SLC38A1/CBX1/CKS2/RAD23B/NCL/CUL3/SMARCC1/NOLC1/MARCKS/TOP1/JPT1/HMGA1/CCND1/KIF5B	22
HALLMARK_MYC_TARGETS_V2	7/437	0.356471	1	0.851064	NPM1/CBX3/PA2G4/PHB/HSPE1/NOLC1/HSPD1	7
HALLMARK_CHOLESTEROL_HOMEOSTASIS	8/437	0.460675	1	0.851064	MAL2/ECH1/ANXA5/S100A11/ACTG1/LGALS3/FDPS/CD9	8
HALLMARK_PANCREAS_BETA_CELLS	4/437	0.575264	1	0.851064	SRP14/SRP9/SPCS1/SEC11A	4
HALLMARK_NOTCH_SIGNALING	3/437	0.632113	1	0.851064	RBX1/SKP1/CCND1	3
HALLMARK_INTERFERON_ALPHA_RESPONSE	9/437	0.64178	1	0.851064	PSME1/LY6E/PSME2/IFITM3/IFITM2/CD74/PSMA3/HLA-C/B2M	9
HALLMARK_GLYCOLYSIS	18/437	0.715673	1	0.851064	PPIA/MIF/STMN1/TXN/CYB5A/ENO1/TALDO1/HDLBP/PGK1/LDHA/TFF3/MDH2/FKBP4/PGLS/PKM/SOD1/ARPP19/PPP2CB	18
HALLMARK_TGF_BETA_SIGNALING	4/437	0.801321	1	0.851064	CDH1/RHOA/PPP1CA/FKBP1A	4
HALLMARK_UV_RESPONSE_UP	13/437	0.808625	1	0.851064	AP2S1/TMBIM6/SELENOW/BSG/PDAP1/EPCAM/IGFBP2/ATP6V1F/EIF2S3/FKBP4/PPP1R2/PSMC3/CLTB	13
HALLMARK_APOPTOSIS	13/437	0.82897	1	0.851064	HMGB2/KRT18/TSPO/VDAC2/IFITM3/GPX4/PDCD4/LGALS3/ETF1/SOD1/MGMT/CCND1/TIMP1	13
HALLMARK_ALLOGRAFT_REJECTION	16/437	0.859729	1	0.851064	RPS3A/RPL39/RPL9/NPM1/RPS9/RPS19/TPD52/EIF5A/UBE2N/NME1/MRPL3/EIF3D/CD74/EIF3J/TIMP1/B2M	16
HALLMARK_P53_PATHWAY	16/437	0.859729	1	0.851064	RPS12/RACK1/HINT1/RPL18/RPL36/LDHB/VAMP8/CTSD/DCXR/TPRKB/DNTTIP2/RPS27L/IP6K2/ISCU/S100A10/TM4SF1	16
HALLMARK_XENOBIOTIC_METABOLISM	16/437	0.859729	1	0.851064	DDT/TMBIM6/PTGES3/CYB5A/COMT/ACP1/DCXR/PGRMC1/SPINT2/ECH1/ARPP19/DDAH2/SSR3/IGFBP4/UGDH/BLVRB	16
HALLMARK_ANGIOGENESIS	2/437	0.887319	1	0.851064	LRPAP1/TIMP1	2
HALLMARK_COAGULATION	9/437	0.942824	1	0.851064	GNB2/RAC1/S100A1/CRIP2/ISCU/ARF4/S100A13/CD9/TIMP1	9
HALLMARK_APICAL_SURFACE	2/437	0.943074	1	0.851064	GSTM3/GATA3	2
HALLMARK_MITOTIC_SPINDLE	13/437	0.968346	1	0.851064	YWHAE/UXT/STAU1/CDC42/CAPZB/MAPRE1/CD2AP/DYNLL2/MARCKS/RFC1/PPP4R2/KIF5B/ARF6	13
HALLMARK_COMPLEMENT	13/437	0.9699	1	0.851064	PFN1/ATOX1/CTSD/GNB2/ANXA5/CD59/LGALS3/GATA3/PPP4C/CALM1/S100A13/PPP2CB/TIMP1	13
HALLMARK_ESTROGEN_RESPONSE_EARLY	13/437	0.9699	1	0.851064	SLC39A6/KRT18/KRT8/SLC9A3R1/TFF3/XBP1/FKBP4/KRT19/TFF1/IGFBP4/BAG1/CCND1/BLVRB	13
HALLMARK_BILE_ACID_METABOLISM	6/437	0.973649	1	0.851064	PRDX5/IDH2/SCP2/DIO2/SOD1/GSTK1	6
HALLMARK_EPITHELIAL_MESENCHYMAL_TRANSITION	10/437	0.996892	1	0.851064	PPIB/LGALS1/IGFBP2/MGP/CD59/TPM4/IGFBP4/SDC4/TIMP1/NNMT	10
HALLMARK_HEME_METABOLISM	10/437	0.996892	1	0.851064	PRDX2/TCEA1/BSG/HDGF/MGST3/GLRX5/PGLS/PSMD9/TOP1/BLVRB	10
HALLMARK_HYPOXIA	10/437	0.996892	1	0.851064	MIF/GAPDH/ENO1/PRDX5/TPD52/HDLBP/PGK1/LDHA/SDC4/ANXA2	10
HALLMARK_INTERFERON_GAMMA_RESPONSE	10/437	0.996892	1	0.851064	PSME1/LY6E/PSME2/VAMP8/PSMA2/IFITM3/IFITM2/CD74/PSMA3/B2M	10
HALLMARK_APICAL_JUNCTION	9/437	0.998809	1	0.851064	PFN1/CDH1/MYL12B/CTNNA1/YWHAH/ACTB/ACTG1/MDK/ARPC2	9
HALLMARK_IL6_JAK_STAT3_SIGNALING	1/437	0.999902	1	0.851064	CD9	1
HALLMARK_SPERMATOGENESIS	3/437	0.999926	1	0.851064	PEBP1/GSTM3/TALDO1	3
HALLMARK_MYOGENESIS	6/437	0.99997	1	0.851064	CNN3/TPM3/GABARAPL2/SPDEF/FDPS/BAG1	6
HALLMARK_UV_RESPONSE_DN	2/437	0.999996	1	0.851064	MGMT/ANXA2	2
HALLMARK_IL2_STAT5_SIGNALING	4/437	0.999999	1	0.851064	IFITM3/GPX4/XBP1/S100A1	4
HALLMARK_TNFA_SIGNALING_VIA_NFKB	4/437	0.999999	1	0.851064	MARCKS/CCND1/SDC4/LITAF	4
HALLMARK_INFLAMMATORY_RESPONSE	3/437	1	1	0.851064	LY6E/SELENOS/TIMP1	3
HALLMARK_KRAS_SIGNALING_DN	3/437	1	1	0.851064	EFHD1/IGFBP2/SELENOP	3

## Sheet: C9 enrichment result
Pathway ID	Gene Ratio	p value	adjusted p value	q value	Enriched genes	Count	geneID	Count
HALLMARK_MYC_TARGETS_V1	HALLMARK_MYC_TARGETS_V1	74/370	200/4383	3.37526e-31	1.65388e-29	1.45669e-29	PSMB3/PPIA/NME1/PSMA7/SNRPG/PHB/ERH/PGK1/SNRPD3/COX5A/RAN/NDUFAB1/SNRPD2/SSBP1/PRDX4/RANBP1/YWHAQ/SNRPD1/CCT5/EIF2S2/CBX3/PSMA1/NHP2/PSMA4/PSMA2/CCT3/SERBP1/RPS2/UBE2L3/PSMA6/PSMD3/SNRPB2/VDAC1/PPM1G/GSPT1/CCT4/PSMD8/TUFM/APEX1/XRCC6/CANX/LSM7/SET/RNPS1/SSB/PCBP1/SLC25A3/CNBP/HDGF/EIF4H/PA2G4/DDX18/TCP1/KPNB1/ILF2/SYNCRIP/PABPC1/DEK/HNRNPC/LDHA/C1QBP/HSPE1/FBL/RSL1D1/PTGES3/EIF3D/PSMC6/RPS10/EIF3…	74
HALLMARK_OXIDATIVE_PHOSPHORYLATION	HALLMARK_OXIDATIVE_PHOSPHORYLATION	69/370	200/4383	6.90093e-27	1.69073e-25	1.48915e-25	COX6B1/UQCRH/ATP6V1F/ATP5MF/UQCR10/ATP5PF/COX7B/ATP5PD/ECH1/CYB5A/ATP5F1E/UQCRQ/COX5B/NDUFB2/COX5A/NDUFAB1/SLC25A5/ATP6V1G1/HSD17B10/ATP5PO/ATP5F1C/NDUFS6/MRPL11/ETFB/MDH2/ETFA/COX7A2L/NDUFA1/MDH1/NDUFA6/UQCR11/ATP5MC3/ATP6V0B/COX6A1/GPX4/MGST3/LDHB/NDUFV2/VDAC1/IDH2/NDUFA3/NDUFA4/UQCRB/COX4I1/NDUFC1/NDUFB1/TIMM8B/COX17/ATP6V0C/ATP5F1D/ATP5F1B/NDUFS8/VDAC2/COX7A2/NDUFA5/NDUFB4/TIMM13/NDUFB8/ATP5M…	69
HALLMARK_REACTIVE_OXYGEN_SPECIES_PATHWAY	HALLMARK_REACTIVE_OXYGEN_SPECIES_PATHWAY	13/370	49/4383	0.00014143	0.00231003	0.00203461	PRDX1/MGST1/FTL/TXN/LAMTOR5/PRDX4/SOD1/NDUFA6/GPX4/PRDX6/PRDX2/NDUFB4/ATOX1	13
HALLMARK_ANDROGEN_RESPONSE	HALLMARK_ANDROGEN_RESPONSE	18/370	100/4383	0.00149327	0.0182926	0.0161116	SMS/TPD52/MYL12A/DBI/UBE2I/XRCC6/XRCC5/PDLIM5/LMAN1/KRT19/PA2G4/SRP19/TMEM50A/SELENOP/SPDEF/CCND1/ACTN1/KRT8	18
HALLMARK_MTORC1_SIGNALING	HALLMARK_MTORC1_SIGNALING	28/370	200/4383	0.00474144	0.0464661	0.0409261	GAPDH/PRDX1/PPIA/PGK1/PDAP1/EIF2S2/SEC11A/PSMA4/CCT6A/ENO1/TCEA1/CACYBP/ACTR2/ARPC5L/PSMA3/RAB1A/HSP90B1/SLC9A3R1/CANX/PPA1/ACTR3/CD9/TPI1/LDHA/HSPE1/PSMD12/PSMC6/SERP1	28
HALLMARK_DNA_REPAIR	HALLMARK_DNA_REPAIR	21/370	150/4383	0.0136261	0.0956322	0.0842303	NME1/GUK1/POLR2I/TAF10/POLR2J/RBX1/DDB1/RPA3/POLR2K/APRT/GTF2H5/NME4/GPX4/COX17/MPC2/TMED2/DAD1/EDF1/ARL6IP1/VPS28/DUT	21
HALLMARK_PROTEIN_SECRETION	HALLMARK_PROTEIN_SECRETION	15/370	96/4383	0.0136617	0.0956322	0.0842303	TPD52/CLTC/ARF1/SOD1/AP2S1/COPE/TMED10/RAB2A/TMED2/CLTA/LMAN1/RAB14/GNAS/AP2B1/CD63	15
HALLMARK_ADIPOGENESIS	HALLMARK_ADIPOGENESIS	24/370	200/4383	0.0475037	0.29096	0.25627	UQCR10/COX7B/ECH1/UQCRQ/TALDO1/NDUFAB1/ATP5PO/ETFB/MDH2/SOD1/SCP2/DDT/RTN3/UQCR11/COX6A1/GPX4/MGST3/CHCHD10/NDUFA5/TKT/CD151/NDUFB7/YWHAG/COX8A	24
HALLMARK_PEROXISOME	HALLMARK_PEROXISOME	13/370	104/4383	0.0965658	0.500965	0.441237	PRDX1/PRDX5/CRABP2/ECH1/TSPO/SOD1/SCP2/IDH2/YWHAH/CNBP/FIS1/PABPC1/SMARCC1	13
HALLMARK_PI3K_AKT_MTOR_SIGNALING	HALLMARK_PI3K_AKT_MTOR_SIGNALING	13/370	105/4383	0.102238	0.500965	0.441237	CFL1/PFN1/ARPC3/RAC1/CLTC/YWHAB/ARF1/ARHGDIA/ACTR2/CSNK2B/HSP90B1/GRB2/ACTR3	13
HALLMARK_E2F_TARGETS	HALLMARK_E2F_TARGETS	22/370	200/4383	0.116889	0.520687	0.458607	TUBB/NME1/JPT1/RAN/SNRPB/RPA3/PRDX4/RANBP1/DCTPP1/STMN1/PAICS/CKS1B/GSPT1/XRCC6/PA2G4/CKS2/SYNCRIP/NAA38/DEK/IPO7/DUT/RBBP7	22
HALLMARK_UNFOLDED_PROTEIN_RESPONSE	HALLMARK_UNFOLDED_PROTEIN_RESPONSE	13/370	113/4383	0.154623	0.61783	0.544168	EIF4EBP1/BANF1/SEC11A/NHP2/LSM4/CKS1B/HSP90B1/PDIA6/KIF5B/YWHAZ/EEF2/SERP1/SPCS1	13
HALLMARK_CHOLESTEROL_HOMEOSTASIS	HALLMARK_CHOLESTEROL_HOMEOSTASIS	9/370	74/4383	0.168693	0.61783	0.544168	S100A11/ECH1/ACTG1/FABP5/LGALS3/MAL2/CD9/ANXA5/FASN	9
HALLMARK_FATTY_ACID_METABOLISM	HALLMARK_FATTY_ACID_METABOLISM	17/370	158/4383	0.176523	0.61783	0.544168	SMS/MIF/ECH1/S100A10/HSD17B10/MDH2/MDH1/PRDX6/YWHAH/ERP29/APEX1/PCBD1/OSTC/LDHA/PSME1/FASN/LGALS1	17
HALLMARK_NOTCH_SIGNALING	HALLMARK_NOTCH_SIGNALING	4/370	32/4383	0.282753	0.923661	0.813536	RBX1/PSENEN/SKP1/CCND1	4
HALLMARK_ESTROGEN_RESPONSE_LATE	HALLMARK_ESTROGEN_RESPONSE_LATE	19/370	200/4383	0.327204	1	0.880773	S100A9/BLVRB/ETFB/CKB/FABP5/DCXR/TSPAN13/IDH2/SLC9A3R1/PERP/KRT19/FKBP4/CD9/EMP2/CCND1/CDH1/AGR2/TPD52L1/TFF3	19
HALLMARK_MYC_TARGETS_V2	HALLMARK_MYC_TARGETS_V2	6/370	58/4383	0.364662	1	0.880773	PHB/CBX3/DCTPP1/PA2G4/DDX18/HSPE1	6
HALLMARK_GLYCOLYSIS	HALLMARK_GLYCOLYSIS	18/370	200/4383	0.423692	1	0.880773	PPIA/MIF/PKM/PGK1/CYB5A/TALDO1/TXN/MDH2/SOD1/MDH1/STMN1/ENO1/PGLS/HDLBP/FKBP4/TPI1/LDHA/TFF3	18
HALLMARK_PANCREAS_BETA_CELLS	HALLMARK_PANCREAS_BETA_CELLS	4/370	40/4383	0.440436	1	0.880773	SRP9/SEC11A/SRP14/SPCS1	4
HALLMARK_G2M_CHECKPOINT	HALLMARK_G2M_CHECKPOINT	16/370	200/4383	0.629648	1	0.880773	JPT1/CBX1/SNRPD1/STMN1/CKS1B/GSPT1/KIF5B/TOP1/HMGN2/KPNB1/CKS2/SYNCRIP/CCND1/SMARCC1/MARCKS/MT2A	16
HALLMARK_UV_RESPONSE_UP	HALLMARK_UV_RESPONSE_UP	12/370	158/4383	0.694287	1	0.880773	ATP6V1F/STARD3/BSG/PDAP1/AP2S1/IGFBP2/EPCAM/EIF2S3/CLTB/SELENOW/FKBP4/TMBIM6	12
HALLMARK_APICAL_JUNCTION	HALLMARK_APICAL_JUNCTION	15/370	200/4383	0.725691	1	0.880773	ACTB/CAP1/MYL12B/PFN1/CD99/ACTG1/ARPC2/YWHAH/CTNNA1/GRB7/JUP/MYH9/CDH1/ITGB1/ACTN1	15
HALLMARK_XENOBIOTIC_METABOLISM	HALLMARK_XENOBIOTIC_METABOLISM	15/370	200/4383	0.725691	1	0.880773	BLVRB/ECH1/CYB5A/SPINT2/DDT/DCXR/COMT/PDLIM5/TMBIM6/DDAH2/JUP/SSR3/PTGES3/PGRMC1/MT2A	15
HALLMARK_APOPTOSIS	HALLMARK_APOPTOSIS	11/370	161/4383	0.812231	1	0.880773	ERBB2/TSPO/SOD1/GPX4/HSPB1/VDAC2/LGALS3/GSN/CCND1/IFITM3/TIMP1	11
HALLMARK_COAGULATION	HALLMARK_COAGULATION	9/370	138/4383	0.836548	1	0.880773	RAC1/GNB2/CRIP2/S100A1/GSN/CD9/ARF4/CSRP1/TIMP1	9
HALLMARK_INTERFERON_ALPHA_RESPONSE	HALLMARK_INTERFERON_ALPHA_RESPONSE	6/370	97/4383	0.840238	1	0.880773	PSMA3/ISG15/PSME2/PSME1/IFITM2/IFITM3	6
HALLMARK_TGF_BETA_SIGNALING	HALLMARK_TGF_BETA_SIGNALING	3/370	54/4383	0.846648	1	0.880773	FKBP1A/RHOA/CDH1	3
HALLMARK_MITOTIC_SPINDLE	HALLMARK_MITOTIC_SPINDLE	13/370	199/4383	0.871471	1	0.880773	UXT/CAPZB/ARHGDIA/CTTN/PDLIM5/KIF5B/CDC42/GSN/STAU1/ARF6/RALBP1/MYH9/MARCKS	13
HALLMARK_APICAL_SURFACE	HALLMARK_APICAL_SURFACE	2/370	44/4383	0.896812	1	0.880773	HSPB1/GSTM3	2
HALLMARK_BILE_ACID_METABOLISM	HALLMARK_BILE_ACID_METABOLISM	6/370	112/4383	0.921341	1	0.880773	RBP1/PRDX5/SOD1/SCP2/IDH2/AR	6
HALLMARK_COMPLEMENT	HALLMARK_COMPLEMENT	12/370	200/4383	0.925211	1	0.880773	S100A9/PFN1/PPP4C/CTSD/GNB2/LGALS3/GRB2/USP16/ANXA5/ATOX1/CSRP1/TIMP1	12
HALLMARK_HYPOXIA	HALLMARK_HYPOXIA	12/370	200/4383	0.925211	1	0.880773	GAPDH/MIF/PRDX5/TPD52/PGK1/ANXA2/ENO1/HDLBP/TPI1/LDHA/MYH9/MT2A	12
HALLMARK_HEME_METABOLISM	HALLMARK_HEME_METABOLISM	11/370	200/4383	0.958627	1	0.880773	BLVRB/BSG/TCEA1/PGLS/MGST3/GLRX5/PRDX2/TOP1/HDGF/CAST/RAD23A	11
HALLMARK_P53_PATHWAY	HALLMARK_P53_PATHWAY	11/370	200/4383	0.958627	1	0.880773	VAMP8/CTSD/S100A10/DCXR/LDHB/HINT1/CD81/PERP/RPS27L/RPS12/TPD52L1	11
HALLMARK_ANGIOGENESIS	HALLMARK_ANGIOGENESIS	1/370	36/4383	0.958759	1	0.880773	TIMP1	1
HALLMARK_HEDGEHOG_SIGNALING	HALLMARK_HEDGEHOG_SIGNALING	1/370	36/4383	0.958759	1	0.880773	MYH9	1
HALLMARK_ESTROGEN_RESPONSE_EARLY	HALLMARK_ESTROGEN_RESPONSE_EARLY	10/370	200/4383	0.979176	1	0.880773	BLVRB/SLC9A3R1/KRT19/AR/FKBP4/CCND1/FASN/KRT8/TPD52L1/TFF3	10
HALLMARK_INTERFERON_GAMMA_RESPONSE	HALLMARK_INTERFERON_GAMMA_RESPONSE	10/370	200/4383	0.979176	1	0.880773	VAMP8/SRI/PSMA2/PSMA3/ISG15/PSME2/PSME1/IFITM2/IFITM3/MT2A	10
HALLMARK_EPITHELIAL_MESENCHYMAL_TRANSITION	HALLMARK_EPITHELIAL_MESENCHYMAL_TRANSITION	9/370	200/4383	0.99057	1	0.880773	MGP/PPIB/IGFBP2/ITGB1/TPM4/TPM1/CALD1/LGALS1/TIMP1	9
HALLMARK_MYOGENESIS	HALLMARK_MYOGENESIS	9/370	200/4383	0.99057	1	0.880773	CKB/TPM3/GABARAPL2/GSN/SPDEF/MYH9/ITGB1/TPD52L1/IGFBP7	9
HALLMARK_UV_RESPONSE_DN	HALLMARK_UV_RESPONSE_DN	5/370	144/4383	0.995256	1	0.880773	ERBB2/ANXA4/ANXA2/SRI/PDLIM5	5
HALLMARK_IL2_STAT5_SIGNALING	HALLMARK_IL2_STAT5_SIGNALING	8/370	199/4383	0.995983	1	0.880773	ANXA4/HOPX/GPX4/RNH1/S100A1/CD81/HUWE1/IFITM3	8
HALLMARK_IL6_JAK_STAT3_SIGNALING	HALLMARK_IL6_JAK_STAT3_SIGNALING	2/370	87/4383	0.996049	1	0.880773	GRB2/CD9	2
HALLMARK_ALLOGRAFT_REJECTION	HALLMARK_ALLOGRAFT_REJECTION	7/370	200/4383	0.998669	1	0.880773	NME1/TPD52/EIF5A/RPS19/RPL39/EIF3D/TIMP1	7
HALLMARK_SPERMATOGENESIS	HALLMARK_SPERMATOGENESIS	3/370	135/4383	0.999467	1	0.880773	TALDO1/PEBP1/GSTM3	3
HALLMARK_TNFA_SIGNALING_VIA_NFKB	HALLMARK_TNFA_SIGNALING_VIA_NFKB	5/370	200/4383	0.9999	1	0.880773	PHLDA2/PDLIM5/LITAF/CCND1/MARCKS	5
HALLMARK_KRAS_SIGNALING_DN	HALLMARK_KRAS_SIGNALING_DN	4/370	200/4383	0.99998	1	0.880773	CALML5/PNMT/IGFBP2/SELENOP	4
HALLMARK_KRAS_SIGNALING_UP	HALLMARK_KRAS_SIGNALING_UP	3/370	200/4383	0.999997	1	0.880773	TSPAN13/RBM4/JUP	3
HALLMARK_INFLAMMATORY_RESPONSE	HALLMARK_INFLAMMATORY_RESPONSE	2/370	200/4383	1	1	0.880773	SRI/TIMP1	2
