# Supplementary material for: Combined Single‐Cell and Spatial Transcriptomics Reveal the Metabolic Evolvement of Breast Cancer during Early Dissemination
Source: Adv Sci (Weinh). 2023 Jan 3;10(6):2205395. doi: 10.1002/advs.202205395 (PMC9951304; doi:10.1002/advs.202205395)
Supplement: Supplementary file 5 — Supplemental Dataset 4 [file ADVS-10-2205395-s003.xlsx]

## Sheet: communication
Data S4. Intercellular interaction between EDCs and immune cells in tumor and paired lymph node.
Source	Target	Ligand	Receptor	Probability	Interaction name	Pathway name	Annotation	Evidence	Dataset
T_cells	T_cells	ADGRE5	CD55	0.229737	ADGRE5_CD55	ADGRE5	Cell-Cell Contact	PMID: 11297558	L
NK_cells	T_cells	ADGRE5	CD55	0.310214	ADGRE5_CD55	ADGRE5	Cell-Cell Contact	PMID: 11297558	L
T_cells	B_cells	ADGRE5	CD55	0.23976	ADGRE5_CD55	ADGRE5	Cell-Cell Contact	PMID: 11297558	L
NK_cells	B_cells	ADGRE5	CD55	0.328188	ADGRE5_CD55	ADGRE5	Cell-Cell Contact	PMID: 11297558	L
NK_cells	NK_cells	ADGRE5	CD55	0.238475	ADGRE5_CD55	ADGRE5	Cell-Cell Contact	PMID: 11297558	T
B_cells	NK_cells	ADGRE5	CD55	0.18188	ADGRE5_CD55	ADGRE5	Cell-Cell Contact	PMID: 11297558	T
NK_cells	B_cells	ADGRE5	CD55	0.263788	ADGRE5_CD55	ADGRE5	Cell-Cell Contact	PMID: 11297558	T
B_cells	B_cells	ADGRE5	CD55	0.196456	ADGRE5_CD55	ADGRE5	Cell-Cell Contact	PMID: 11297558	T
NK_cells	Epi_metastatic	ADGRE5	CD55	0.197483	ADGRE5_CD55	ADGRE5	Cell-Cell Contact	PMID: 11297558	T
NK_cells	Epi_non_metastatic	ADGRE5	CD55	0.197855	ADGRE5_CD55	ADGRE5	Cell-Cell Contact	PMID: 11297558	T
Epi_metastatic	NK_cells	ALCAM	CD6	0.163246	ALCAM_CD6	ALCAM	Cell-Cell Contact	KEGG: hsa04514	T
Epi_metastatic	T_cells	APP	CD74	0.18129	APP_CD74	APP	Cell-Cell Contact	PMID: 19849849	T
Epi_non_metastatic	T_cells	APP	CD74	0.236843	APP_CD74	APP	Cell-Cell Contact	PMID: 19849849	T
Epi_metastatic	NK_cells	APP	CD74	0.203289	APP_CD74	APP	Cell-Cell Contact	PMID: 19849849	T
Epi_non_metastatic	NK_cells	APP	CD74	0.27518	APP_CD74	APP	Cell-Cell Contact	PMID: 19849849	T
Epi_metastatic	B_cells	APP	CD74	0.261633	APP_CD74	APP	Cell-Cell Contact	PMID: 19849849	T
Epi_non_metastatic	B_cells	APP	CD74	0.388396	APP_CD74	APP	Cell-Cell Contact	PMID: 19849849	T
Epi_metastatic	Epi_non_metastatic	APP	CD74	0.174033	APP_CD74	APP	Cell-Cell Contact	PMID: 19849849	T
Epi_non_metastatic	Epi_non_metastatic	APP	CD74	0.224718	APP_CD74	APP	Cell-Cell Contact	PMID: 19849849	T
B_cells	T_cells	CD22	PTPRC	0.388908	CD22_PTPRC	CD22	Cell-Cell Contact	KEGG: hsa04514	L
B_cells	NK_cells	CD22	PTPRC	0.399524	CD22_PTPRC	CD22	Cell-Cell Contact	KEGG: hsa04514	L
B_cells	B_cells	CD22	PTPRC	0.338643	CD22_PTPRC	CD22	Cell-Cell Contact	KEGG: hsa04514	L
NK_cells	Epi_metastatic	CD6	ALCAM	0.163246	CD6_ALCAM	CD6	Cell-Cell Contact	PMID: 23602662	T
NK_cells	NK_cells	CD99	CD99	0.270369	CD99_CD99	CD99	Cell-Cell Contact	KEGG: hsa04514	L
NK_cells	NK_cells	CD99	CD99	0.194525	CD99_CD99	CD99	Cell-Cell Contact	KEGG: hsa04514	T
Epi_metastatic	NK_cells	CD99	CD99	0.168708	CD99_CD99	CD99	Cell-Cell Contact	KEGG: hsa04514	T
NK_cells	Epi_metastatic	CD99	CD99	0.168708	CD99_CD99	CD99	Cell-Cell Contact	KEGG: hsa04514	T
Epi_metastatic	Epi_metastatic	CDH1	CDH1	0.159444	CDH1_CDH1	CDH	Cell-Cell Contact	KEGG: hsa04514	T
Epi_non_metastatic	Epi_metastatic	CDH1	CDH1	0.159147	CDH1_CDH1	CDH	Cell-Cell Contact	KEGG: hsa04514	T
Epi_metastatic	Epi_non_metastatic	CDH1	CDH1	0.159147	CDH1_CDH1	CDH	Cell-Cell Contact	KEGG: hsa04514	T
Epi_non_metastatic	Epi_non_metastatic	CDH1	CDH1	0.158852	CDH1_CDH1	CDH	Cell-Cell Contact	KEGG: hsa04514	T
T_cells	NK_cells	CLEC2B	KLRB1	0.183291	CLEC2B_KLRB1	CLEC	Cell-Cell Contact	PMID: 24223577	L
NK_cells	NK_cells	CLEC2B	KLRB1	0.185986	CLEC2B_KLRB1	CLEC	Cell-Cell Contact	PMID: 24223577	L
T_cells	NK_cells	CD69	KLRB1	0.259355	CLEC2C_KLRB1	CLEC	Cell-Cell Contact	PMID: 24223577	L
NK_cells	NK_cells	CD69	KLRB1	0.264884	CLEC2C_KLRB1	CLEC	Cell-Cell Contact	PMID: 24223577	L
B_cells	NK_cells	CD69	KLRB1	0.255088	CLEC2C_KLRB1	CLEC	Cell-Cell Contact	PMID: 24223577	L
T_cells	NK_cells	CLEC2D	KLRB1	0.219893	CLEC2D_KLRB1	CLEC	Cell-Cell Contact	PMID: 24223577	L
NK_cells	NK_cells	CLEC2D	KLRB1	0.183306	CLEC2D_KLRB1	CLEC	Cell-Cell Contact	PMID: 24223577	L
B_cells	NK_cells	CLEC2D	KLRB1	0.184701	CLEC2D_KLRB1	CLEC	Cell-Cell Contact	PMID: 24223577	L
Epi_metastatic	Epi_metastatic	F11R	F11R	0.144185	F11R_F11R	JAM	Cell-Cell Contact	KEGG: hsa04514	T
T_cells	NK_cells	HLA-E	KLRK1	0.260509	HLA-E_KLRK1	MHC-I	Cell-Cell Contact	PMID: 28484462	L
NK_cells	NK_cells	HLA-E	KLRK1	0.285042	HLA-E_KLRK1	MHC-I	Cell-Cell Contact	PMID: 28484462	L
B_cells	NK_cells	HLA-E	KLRK1	0.27878	HLA-E_KLRK1	MHC-I	Cell-Cell Contact	PMID: 28484462	L
T_cells	NK_cells	HLA-E	KLRK1	0.20427	HLA-E_KLRK1	MHC-I	Cell-Cell Contact	PMID: 28484462	T
NK_cells	NK_cells	HLA-E	KLRK1	0.274838	HLA-E_KLRK1	MHC-I	Cell-Cell Contact	PMID: 28484462	T
B_cells	NK_cells	HLA-E	KLRK1	0.248065	HLA-E_KLRK1	MHC-I	Cell-Cell Contact	PMID: 28484462	T
Epi_metastatic	NK_cells	HLA-E	KLRK1	0.177585	HLA-E_KLRK1	MHC-I	Cell-Cell Contact	PMID: 28484462	T
Epi_non_metastatic	NK_cells	HLA-E	KLRK1	0.230265	HLA-E_KLRK1	MHC-I	Cell-Cell Contact	PMID: 28484462	T
Epi_metastatic	NK_cells	MDK	ITGA4_ITGB1	0.210282	MDK_ITGA4_ITGB1	MK	Secreted Signaling	PMID: 28356350	T
Epi_non_metastatic	NK_cells	MDK	ITGA4_ITGB1	0.197134	MDK_ITGA4_ITGB1	MK	Secreted Signaling	PMID: 28356350	T
Epi_metastatic	T_cells	MDK	NCL	0.241209	MDK_NCL	MK	Secreted Signaling	PMID: 28356350	T
Epi_non_metastatic	T_cells	MDK	NCL	0.224166	MDK_NCL	MK	Secreted Signaling	PMID: 28356350	T
Epi_metastatic	NK_cells	MDK	NCL	0.280186	MDK_NCL	MK	Secreted Signaling	PMID: 28356350	T
Epi_non_metastatic	NK_cells	MDK	NCL	0.257675	MDK_NCL	MK	Secreted Signaling	PMID: 28356350	T
Epi_metastatic	B_cells	MDK	NCL	0.254768	MDK_NCL	MK	Secreted Signaling	PMID: 28356350	T
Epi_non_metastatic	B_cells	MDK	NCL	0.23589	MDK_NCL	MK	Secreted Signaling	PMID: 28356350	T
Epi_metastatic	Epi_metastatic	MDK	NCL	0.255368	MDK_NCL	MK	Secreted Signaling	PMID: 28356350	T
Epi_non_metastatic	Epi_metastatic	MDK	NCL	0.236407	MDK_NCL	MK	Secreted Signaling	PMID: 28356350	T
Epi_metastatic	Epi_non_metastatic	MDK	NCL	0.272628	MDK_NCL	MK	Secreted Signaling	PMID: 28356350	T
Epi_non_metastatic	Epi_non_metastatic	MDK	NCL	0.251222	MDK_NCL	MK	Secreted Signaling	PMID: 28356350	T
Epi_metastatic	Epi_metastatic	MDK	SDC4	0.169578	MDK_SDC4	MK	Secreted Signaling	PMID: 28356350	T
Epi_non_metastatic	Epi_metastatic	MDK	SDC4	0.160881	MDK_SDC4	MK	Secreted Signaling	PMID: 28356350	T
Epi_metastatic	Epi_non_metastatic	MDK	SDC4	0.169481	MDK_SDC4	MK	Secreted Signaling	PMID: 28356350	T
Epi_non_metastatic	Epi_non_metastatic	MDK	SDC4	0.160793	MDK_SDC4	MK	Secreted Signaling	PMID: 28356350	T
Epi_metastatic	T_cells	MIF	CD74_CD44	0.423423	MIF_CD74_CD44	MIF	Secreted Signaling	PMID: 29637711; PMID: 26175090	L
NK_cells	NK_cells	MIF	CD74_CD44	0.369577	MIF_CD74_CD44	MIF	Secreted Signaling	PMID: 29637711; PMID: 26175090	L
B_cells	NK_cells	MIF	CD74_CD44	0.333784	MIF_CD74_CD44	MIF	Secreted Signaling	PMID: 29637711; PMID: 26175090	L
Epi_metastatic	NK_cells	MIF	CD74_CD44	0.577065	MIF_CD74_CD44	MIF	Secreted Signaling	PMID: 29637711; PMID: 26175090	L
T_cells	B_cells	MIF	CD74_CD44	0.353107	MIF_CD74_CD44	MIF	Secreted Signaling	PMID: 29637711; PMID: 26175090	L
NK_cells	B_cells	MIF	CD74_CD44	0.409341	MIF_CD74_CD44	MIF	Secreted Signaling	PMID: 29637711; PMID: 26175090	L
B_cells	B_cells	MIF	CD74_CD44	0.366613	MIF_CD74_CD44	MIF	Secreted Signaling	PMID: 29637711; PMID: 26175090	L
Epi_metastatic	B_cells	MIF	CD74_CD44	0.664507	MIF_CD74_CD44	MIF	Secreted Signaling	PMID: 29637711; PMID: 26175090	L
Epi_metastatic	T_cells	MIF	CD74_CD44	0.337551	MIF_CD74_CD44	MIF	Secreted Signaling	PMID: 29637711; PMID: 26175090	T
Epi_non_metastatic	T_cells	MIF	CD74_CD44	0.307829	MIF_CD74_CD44	MIF	Secreted Signaling	PMID: 29637711; PMID: 26175090	T
NK_cells	NK_cells	MIF	CD74_CD44	0.369714	MIF_CD74_CD44	MIF	Secreted Signaling	PMID: 29637711; PMID: 26175090	T
B_cells	NK_cells	MIF	CD74_CD44	0.343086	MIF_CD74_CD44	MIF	Secreted Signaling	PMID: 29637711; PMID: 26175090	T
Epi_metastatic	NK_cells	MIF	CD74_CD44	0.479546	MIF_CD74_CD44	MIF	Secreted Signaling	PMID: 29637711; PMID: 26175090	T
Epi_non_metastatic	NK_cells	MIF	CD74_CD44	0.425148	MIF_CD74_CD44	MIF	Secreted Signaling	PMID: 29637711; PMID: 26175090	T
NK_cells	B_cells	MIF	CD74_CD44	0.389365	MIF_CD74_CD44	MIF	Secreted Signaling	PMID: 29637711; PMID: 26175090	T
B_cells	B_cells	MIF	CD74_CD44	0.360201	MIF_CD74_CD44	MIF	Secreted Signaling	PMID: 29637711; PMID: 26175090	T
Epi_metastatic	B_cells	MIF	CD74_CD44	0.51079	MIF_CD74_CD44	MIF	Secreted Signaling	PMID: 29637711; PMID: 26175090	T
Epi_non_metastatic	B_cells	MIF	CD74_CD44	0.450442	MIF_CD74_CD44	MIF	Secreted Signaling	PMID: 29637711; PMID: 26175090	T
Epi_metastatic	T_cells	MIF	CD74_CXCR4	0.455996	MIF_CD74_CXCR4	MIF	Secreted Signaling	PMID: 29637711; PMID: 24760155	L
NK_cells	NK_cells	MIF	CD74_CXCR4	0.391838	MIF_CD74_CXCR4	MIF	Secreted Signaling	PMID: 29637711; PMID: 24760155	L
Epi_metastatic	NK_cells	MIF	CD74_CXCR4	0.625556	MIF_CD74_CXCR4	MIF	Secreted Signaling	PMID: 29637711; PMID: 24760155	L
T_cells	B_cells	MIF	CD74_CXCR4	0.42746	MIF_CD74_CXCR4	MIF	Secreted Signaling	PMID: 29637711; PMID: 24760155	L
NK_cells	B_cells	MIF	CD74_CXCR4	0.507842	MIF_CD74_CXCR4	MIF	Secreted Signaling	PMID: 29637711; PMID: 24760155	L
B_cells	B_cells	MIF	CD74_CXCR4	0.446539	MIF_CD74_CXCR4	MIF	Secreted Signaling	PMID: 29637711; PMID: 24760155	L
Epi_metastatic	B_cells	MIF	CD74_CXCR4	0.895293	MIF_CD74_CXCR4	MIF	Secreted Signaling	PMID: 29637711; PMID: 24760155	L
T_cells	Epi_metastatic	NA	NA	NA	NA	NA	NA	NA	L
T_cells	NA	NA	NA	NA	NA	NA	NA	NA	L
NK_cells	Epi_metastatic	NA	NA	NA	NA	NA	NA	NA	L
NK_cells	NA	NA	NA	NA	NA	NA	NA	NA	L
B_cells	Epi_metastatic	NA	NA	NA	NA	NA	NA	NA	L
B_cells	NA	NA	NA	NA	NA	NA	NA	NA	L
Epi_metastatic	Epi_metastatic	NA	NA	NA	NA	NA	NA	NA	L
Epi_metastatic	NA	NA	NA	NA	NA	NA	NA	NA	L
NA	T_cells	NA	NA	NA	NA	NA	NA	NA	L
NA	NK_cells	NA	NA	NA	NA	NA	NA	NA	L
NA	B_cells	NA	NA	NA	NA	NA	NA	NA	L
NA	Epi_metastatic	NA	NA	NA	NA	NA	NA	NA	L
NA	NA	NA	NA	NA	NA	NA	NA	NA	L
Epi_metastatic	T_cells	MIF	CD74_CXCR4	0.338153	MIF_CD74_CXCR4	MIF	Secreted Signaling	PMID: 29637711; PMID: 24760155	T
Epi_non_metastatic	T_cells	MIF	CD74_CXCR4	0.308337	MIF_CD74_CXCR4	MIF	Secreted Signaling	PMID: 29637711; PMID: 24760155	T
T_cells	NK_cells	MIF	CD74_CXCR4	0.290261	MIF_CD74_CXCR4	MIF	Secreted Signaling	PMID: 29637711; PMID: 24760155	T
NK_cells	NK_cells	MIF	CD74_CXCR4	0.381372	MIF_CD74_CXCR4	MIF	Secreted Signaling	PMID: 29637711; PMID: 24760155	T
B_cells	NK_cells	MIF	CD74_CXCR4	0.353249	MIF_CD74_CXCR4	MIF	Secreted Signaling	PMID: 29637711; PMID: 24760155	T
Epi_metastatic	NK_cells	MIF	CD74_CXCR4	0.498031	MIF_CD74_CXCR4	MIF	Secreted Signaling	PMID: 29637711; PMID: 24760155	T
Epi_non_metastatic	NK_cells	MIF	CD74_CXCR4	0.440131	MIF_CD74_CXCR4	MIF	Secreted Signaling	PMID: 29637711; PMID: 24760155	T
T_cells	B_cells	MIF	CD74_CXCR4	0.317558	MIF_CD74_CXCR4	MIF	Secreted Signaling	PMID: 29637711; PMID: 24760155	T
NK_cells	B_cells	MIF	CD74_CXCR4	0.427284	MIF_CD74_CXCR4	MIF	Secreted Signaling	PMID: 29637711; PMID: 24760155	T
B_cells	B_cells	MIF	CD74_CXCR4	0.393034	MIF_CD74_CXCR4	MIF	Secreted Signaling	PMID: 29637711; PMID: 24760155	T
Epi_metastatic	B_cells	MIF	CD74_CXCR4	0.572227	MIF_CD74_CXCR4	MIF	Secreted Signaling	PMID: 29637711; PMID: 24760155	T
Epi_non_metastatic	B_cells	MIF	CD74_CXCR4	0.499766	MIF_CD74_CXCR4	MIF	Secreted Signaling	PMID: 29637711; PMID: 24760155	T
T_cells	T_cells	NA	NA	NA	NA	NA	NA	NA	T
T_cells	Epi_metastatic	NA	NA	NA	NA	NA	NA	NA	T
NK_cells	T_cells	NA	NA	NA	NA	NA	NA	NA	T
B_cells	T_cells	NA	NA	NA	NA	NA	NA	NA	T
B_cells	Epi_metastatic	NA	NA	NA	NA	NA	NA	NA	T
Epi_non_metastatic	Epi_non_metastatic	MPZL1	MPZL1	0.132686	MPZL1_MPZL1	MPZ	Cell-Cell Contact	KEGG: hsa04514	T
T_cells	Epi_non_metastatic	NAMPT	INSR	0.148805	NAMPT_INSR	VISFATIN	Secreted Signaling	PMID: 28490838	T
NK_cells	Epi_non_metastatic	NAMPT	INSR	0.173017	NAMPT_INSR	VISFATIN	Secreted Signaling	PMID: 28490838	T
B_cells	Epi_non_metastatic	NAMPT	INSR	0.162403	NAMPT_INSR	VISFATIN	Secreted Signaling	PMID: 28490838	T
Epi_metastatic	Epi_non_metastatic	NAMPT	INSR	0.191464	NAMPT_INSR	VISFATIN	Secreted Signaling	PMID: 28490838	T
Epi_non_metastatic	Epi_non_metastatic	NAMPT	INSR	0.192432	NAMPT_INSR	VISFATIN	Secreted Signaling	PMID: 28490838	T
Epi_metastatic	NK_cells	NECTIN2	TIGIT	0.170454	NECTIN2_TIGIT	NECTIN	Cell-Cell Contact	KEGG: hsa04514	T
Epi_non_metastatic	NK_cells	NECTIN2	TIGIT	0.159798	NECTIN2_TIGIT	NECTIN	Cell-Cell Contact	KEGG: hsa04514	T
T_cells	B_cells	PTPRC	CD22	0.388908	PTPRC_CD22	CD45	Cell-Cell Contact	PMID: 12115612	L
NK_cells	B_cells	PTPRC	CD22	0.399524	PTPRC_CD22	CD45	Cell-Cell Contact	PMID: 12115612	L
B_cells	B_cells	PTPRC	CD22	0.338643	PTPRC_CD22	CD45	Cell-Cell Contact	PMID: 12115612	L
T_cells	B_cells	SEMA4D	CD72	0.171816	SEMA4D_CD72	SEMA4	Cell-Cell Contact	PMID: 22325954	L
NK_cells	B_cells	SEMA4D	CD72	0.173553	SEMA4D_CD72	SEMA4	Cell-Cell Contact	PMID: 22325954	L
Epi_non_metastatic	Epi_non_metastatic	THBS1	CD47	0.152251	THBS1_CD47	THBS	ECM-Receptor	KEGG: hsa04512	T
Epi_non_metastatic	Epi_metastatic	THBS1	SDC4	0.160787	THBS1_SDC4	THBS	ECM-Receptor	KEGG: hsa04512	T
Epi_non_metastatic	Epi_non_metastatic	THBS1	SDC4	0.160699	THBS1_SDC4	THBS	ECM-Receptor	KEGG: hsa04512	T
NK_cells	Epi_metastatic	TIGIT	NECTIN2	0.170454	TIGIT_NECTIN2	TIGIT	Cell-Cell Contact	PMID: 1313846; PMID:24987108	T
NK_cells	Epi_non_metastatic	TIGIT	NECTIN2	0.159798	TIGIT_NECTIN2	TIGIT	Cell-Cell Contact	PMID: 1313846; PMID:24987108	T
NK_cells	NK_cells	TNF	TNFRSF1B	0.165857	TNF_TNFRSF1B	TNF	Secreted Signaling	KEGG: hsa04060	L
