# Supplementary material for: Combined Single‐Cell and Spatial Transcriptomics Reveal the Metabolic Evolvement of Breast Cancer during Early Dissemination
Source: Adv Sci (Weinh). 2023 Jan 3;10(6):2205395. doi: 10.1002/advs.202205395 (PMC9951304; doi:10.1002/advs.202205395)
Supplement: Supplementary file 6 — Supplemental Dataset 5 [file ADVS-10-2205395-s005.xlsx]

## Sheet: communication
Data S5. The proportion of each cell type in all ST spots
Barcode	B cell	Endothelial cell	Epithelial cell	Fibroblast	NK cell	Plasma cell	T cell
T2-AAACAAGTATCTCCCA	0.141136	0.110277	0.217986	0.292633	0	0.10472	0.133248
T2-AAACACCAATAACTGC	0.131087	0.105818	0	0.25393	0	0.343195	0.16597
T2-AAACAGAGCGACTCCT	0.135365	0.0947583	0.131897	0.149135	0.167196	0.206173	0.115476
T2-AAACAGCTTTCAGAAG	0.110739	0.111564	0	0.137848	0.172499	0.163671	0.303679
T2-AAACAGGGTCTATATT	0.118063	0.135855	0.165297	0.169899	0.125323	0.164731	0.120834
T2-AAACATGGTGAGAGGA	0.147777	0.167054	0.0991065	0.141505	0.12907	0.182278	0.133209
T2-AAACATTTCCCGGATT	0.151816	0.153077	0.139274	0.383966	0	0.171867	0
T2-AAACCGGGTAGGTACC	0.111414	0.163055	0.275974	0.212395	0	0.110672	0.126491
T2-AAACCGTTCGTCCAGG	0.222657	0	0.370397	0.22921	0	0	0.177737
T2-AAACCTAAGCAGCCGG	0	0.636719	0	0.363281	0	0	0
T2-AAACCTCATGAAGTTG	0	0.127378	0.237311	0.147783	0.120871	0.196494	0.170162
T2-AAACGAAGATGGAGTA	0.153085	0.379307	0	0	0.248399	0	0.219209
T2-AAACGAGACGGTTGAT	0.113103	0.168925	0.216944	0.17049	0	0.160066	0.170472
T2-AAACGGGCGTACGGGT	0.103251	0.237299	0.100876	0.368782	0	0	0.189793
T2-AAACGGTTGCGAACTG	0.143362	0.191525	0	0.515068	0.150045	0	0
T2-AAACTCGGTTCGCAAT	0.157945	0.164922	0.27312	0.248164	0	0	0.155849
T2-AAACTGCTGGCTCCAA	0.14385	0.256236	0	0.304153	0.161045	0.134717	0
T2-AAACTTAATTGCACGC	0.161571	0.157295	0.25647	0.296343	0.128321	0	0
T2-AAACTTGCAAACGTAT	0	0.144389	0.274052	0.160742	0	0.220842	0.199974
T2-AAAGAATGACCTTAGA	0.131273	0.153605	0.0979565	0.169212	0.119344	0.159045	0.169564
T2-AAAGACTGGGCGCTTT	0.139326	0.171977	0.164423	0.138249	0	0.198109	0.187915
T2-AAAGGCTACGGACCAT	0	0.216537	0	0.391703	0	0.169598	0.222162
T2-AAAGGCTCTCGCGCCG	0.190663	0.142719	0.097724	0.295785	0.175072	0.0980381	0
T2-AAAGGGATGTAGCAAG	0.128894	0.110321	0	0.128717	0.235862	0.179427	0.21678
T2-AAAGGGCAGCTTGAAT	0.11738	0.130928	0.209211	0.163292	0	0.183626	0.195563
T2-AAAGGTAAGCTGTACC	0.119936	0.126279	0.228648	0.117887	0.118819	0.152082	0.136349
T2-AAAGTAGCATTGCTCA	0.189504	0.107525	0	0.148564	0.248171	0.151072	0.155165
T2-AAAGTCGACCCTCAGT	0.268166	0	0	0	0.355496	0.159541	0.216798
T2-AAAGTGTGATTTATCT	0.152852	0.121454	0.432167	0.130283	0	0	0.163245
T2-AAAGTTGACTCCCGTA	0.129871	0.125927	0.362128	0.154713	0	0.105639	0.121722
T2-AAATAACCATACGGGA	0.17979	0.147621	0	0.111842	0.243335	0.155701	0.161712
T2-AAATACCTATAAGCAT	0.145349	0.117138	0.131061	0.325402	0	0.136964	0.144086
T2-AAATAGCTTAGACTTT	0.102605	0.290614	0	0.230156	0.12299	0.0983614	0.155274
T2-AAATAGGGTGCTATTG	0.126654	0.168035	0.183472	0.30767	0.123351	0.0908184	0
T2-AAATCCGATACACGCC	0.159076	0.185757	0.176354	0.478813	0	0	0
T2-AAATCGCGGAAGGAGT	0.230824	0	0	0.127978	0.358093	0	0.283105
T2-AAATCGTGTACCACAA	0.0979213	0.163083	0.207723	0.184829	0	0.176059	0.170384
T2-AAATCTAGCCCTGCTA	0.122221	0.165772	0.294824	0.296752	0	0.12043	0
T2-AAATGATTCGATCAGC	0.119704	0.203112	0.181276	0.296546	0	0.199362	0
T2-AAATGCTCGTTACGTT	0.105246	0.115034	0.216982	0.124058	0.136264	0.200239	0.102176
T2-AAATGGCATGTCTTGT	0.105874	0.147843	0.134011	0.178106	0.1137	0.156544	0.163922
T2-AAATGGCCCGTGCCCT	0.141783	0.203815	0	0.189844	0.181969	0.107375	0.175215
T2-AAATGGTCAATGTGCC	0	0.401589	0	0.159106	0.12285	0.136566	0.179888
T2-AAATGTATCTTATCCC	0.10913	0.143525	0.216659	0.156515	0	0.197765	0.176406
T2-AAATTAACGGGTAGCT	0.12112	0.154005	0.213973	0.162889	0	0.17744	0.170574
T2-AAATTAATAAGCGCGA	0	0.104836	0.171137	0.153162	0.165801	0.166849	0.238216
T2-AAATTACACGACTCTG	0.112032	0.117684	0.178962	0.0954911	0.165015	0.164918	0.165898
T2-AAATTACCTATCGATG	0.109851	0.156215	0	0.192039	0.231996	0.11842	0.191479
T2-AAATTGATAGTCCTTT	0.225832	0.0969004	0	0.121995	0.343768	0	0.211504
T2-AAATTTGCGGGTGTGG	0.163892	0.18463	0	0.169032	0.154491	0.179283	0.148673
T2-AACAACTGGTAGTTGC	0.0923647	0.121932	0.263229	0.17176	0	0.170351	0.180364
T2-AACAATACATTGTCGA	0	0.347251	0	0.447229	0.205521	0	0
T2-AACAATTACTCTACGC	0.124485	0.11889	0.213075	0.150697	0	0.1995	0.193354
T2-AACACACGCTCGCCGC	0.106453	0.171313	0.195012	0.379413	0	0	0.147809
T2-AACACGAGACGCGGCC	0.177946	0.138156	0	0.197221	0.205766	0.117015	0.163897
T2-AACAGCTGTGTGGCAA	0.214437	0.288777	0	0.378903	0	0.117882	0
T2-AACAGGAAATCGAATA	0.116378	0.145677	0.191675	0.124921	0.0969848	0.169297	0.155068
T2-AACAGGATGGGCCGCG	0.233095	0.0981937	0.102336	0.151038	0.105158	0.155698	0.154481
T2-AACATATCAACTGGTG	0.128006	0	0	0.161586	0.254375	0.177347	0.278686
T2-AACATCGATACGTCTA	0	0.188655	0.165655	0.207269	0.138614	0.1712	0.128608
T2-AACATTGTGACTCGAG	0.245404	0.172462	0	0.437493	0.144641	0	0
T2-AACCAAGACTTCTCTG	0	0.129091	0.292848	0.152584	0	0.22375	0.201727
T2-AACCATAGGGTTGAAC	0.124399	0.127002	0.17263	0.225477	0.114757	0.123974	0.111761
T2-AACCATGGGATCGCTA	0.214533	0.148526	0	0.165197	0.147149	0.324595	0
T2-AACCCAGAGACGGAGA	0.130002	0.168657	0	0.17617	0	0.278504	0.246668
T2-AACCCATCCCATGATC	0.191586	0.135901	0	0.121476	0.428956	0	0.122081
T2-AACCCTACTGTCAATA	0.158944	0.131289	0.291234	0.257516	0	0	0.161017
T2-AACCGAGCTTGGTCAT	0.134265	0.136324	0.143552	0.14579	0.102426	0.184472	0.153171
T2-AACCGCTAAGGGATGC	0.183123	0	0.441947	0.206606	0	0	0.168324
T2-AACCGTTGTGTTTGCT	0.118643	0.150123	0.214148	0.17872	0	0.159308	0.179058
T2-AACCTCGCTTTAGCCC	0.197663	0.200565	0	0.326068	0	0	0.275704
T2-AACCTTTAAATACGGT	0.112849	0.183298	0.116668	0.376005	0	0.0989673	0.112213
T2-AACCTTTACGACGTCT	0.104401	0.110522	0.186954	0.109195	0.102333	0.194351	0.192245
T2-AACGAAAGTCGTCCCA	0.258946	0.119725	0	0	0.419153	0.100322	0.101854
T2-AACGATAATGCCGTAG	0.158634	0	0.516619	0.181795	0	0.142952	0
T2-AACGATAGAAGGGCCG	0.131971	0.113928	0.25198	0.132812	0	0.170971	0.198338
T2-AACGATATGTCAACTG	0.129548	0.0956832	0.116907	0.187599	0.163453	0.203808	0.103001
T2-AACGCATGATCTGGGT	0	0	0.30423	0.198544	0	0.242761	0.254465
T2-AACGCGACCTTGGGCG	0.171724	0.210709	0	0.414678	0	0.202889	0
T2-AACGCGGTCTCCAGCC	0	0.124564	0	0.136213	0.36729	0.157422	0.214511
T2-AACGCTGTTGCTGAAA	0.102999	0.410761	0.110325	0.252791	0	0	0.123125
T2-AACGGACGTACGTATA	0.128753	0.155109	0.277093	0.213032	0	0.100796	0.125217
T2-AACGGCCATCTCCGGT	0	0.125372	0	0.193996	0.105867	0.416747	0.158018
T2-AACGTACTGTGGGTAC	0.275046	0.141898	0	0.159843	0.28444	0.138773	0
T2-AACGTCAGACTAGTGG	0.135418	0.109186	0.152584	0.125895	0.125619	0.182478	0.168819
T2-AACGTGATGAAGGACA	0.145248	0.165263	0	0.15674	0.177277	0.211937	0.143534
T2-AACGTGCGAAAGTCTC	0.118498	0.111885	0.264462	0.140432	0	0.160488	0.204236
T2-AACGTTATCAGCACCT	0	0.126996	0.141749	0.283884	0.098376	0.165019	0.183976
T2-AACTAGGCTTGGGTGT	0.120424	0.237942	0	0.323281	0	0.135867	0.182485
T2-AACTCAAGTTAATTGC	0.0953927	0.149375	0	0.134134	0.271488	0.156941	0.192668
T2-AACTCCAGAGCGTGTT	0.137521	0	0.122613	0.367825	0.216202	0.155838	0
T2-AACTCCTAATCCCATG	0.109301	0.122358	0.213487	0.121214	0.110371	0.185356	0.137914
T2-AACTCTCAATAGAGCG	0.203766	0.146145	0	0.148031	0.157595	0.178472	0.165992
T2-AACTCTCAGTGTGCTC	0.105742	0.17048	0.250313	0.221998	0	0.115414	0.136053
T2-AACTGATATTAGGCCT	0.133369	0.153512	0.212558	0.162038	0	0.177033	0.161489
T2-AACTGGGTCCCGACGT	0.104526	0.096547	0.186597	0.134213	0.0934807	0.18527	0.199367
T2-AACTTCTGCGTCTATC	0	0.181181	0.239337	0.139387	0	0.22982	0.210275
T2-AACTTGCCCGTATGCA	0	0.158434	0.224535	0.173169	0	0.194725	0.249138
T2-AACTTTACGGGAGCTT	0.112054	0.161438	0	0.143914	0.205568	0.146466	0.23056
T2-AAGACCAAATAACTCA	0.1543	0.113062	0.364297	0.222274	0	0	0.146067
T2-AAGACCCAACTGAACA	0	0.20447	0.110612	0.342775	0	0.174455	0.167688
T2-AAGACTGCAAGCTACT	0.115192	0.125929	0.181009	0.149687	0.144538	0.158492	0.125153
T2-AAGAGATGAATCGGTA	0.0985694	0.122353	0.119129	0.155216	0.096502	0.283148	0.125082
T2-AAGAGCTCTTTATCGG	0.0996582	0.148109	0.201423	0.138424	0.0952608	0.168172	0.148953
T2-AAGAGGATGTACGCGA	0.242937	0.15679	0	0.12887	0.188458	0.0975832	0.185362
T2-AAGAGGCATGGATCGC	0.12282	0.0997391	0.292921	0.143271	0	0.15277	0.188479
T2-AAGATGGCACCGGACC	0	0.215516	0.164011	0.456855	0	0	0.163618
T2-AAGATTGGCGGAACGT	0	0.238708	0	0.386668	0.192734	0	0.181891
T2-AAGCACCCTGCGTATC	0.173983	0	0.299955	0.41739	0	0.108672	0
T2-AAGCATACTCTCCTGA	0.118001	0.162384	0.144925	0.362098	0.0973803	0	0.115212
T2-AAGCCGCCGTGAAATC	0.106651	0.2562	0	0.309609	0	0.165687	0.161853
T2-AAGCGCAGGGCTTTGA	0.163219	0	0.462121	0.251024	0	0.123637	0
T2-AAGCGGCGTCATGGGT	0.0982224	0.131417	0.158285	0.157816	0.108694	0.169709	0.175858
T2-AAGCGTCCCTCATCGA	0	0.160835	0.352478	0.333742	0	0	0.152945
T2-AAGCTAGATCGAGTAA	0.114684	0.129374	0.104685	0.267276	0.0933637	0.106551	0.184066
T2-AAGCTCGTGCCAAGTC	0.113276	0.0941148	0.270305	0.136019	0	0.193002	0.193283
T2-AAGCTCTTTCATGGTG	0	0.222919	0.193624	0.440763	0	0	0.142694
T2-AAGGAGCGGTTGGTGC	0.121239	0.136422	0.259476	0.129557	0	0.200264	0.153042
T2-AAGGATGAGGGACCTC	0.128792	0.105451	0.191828	0.142444	0	0.2175	0.213985
T2-AAGGCGCGTAAAGCTT	0.107306	0	0	0.204281	0.27199	0.20148	0.214942
T2-AAGGCTGTGCTCATCG	0.137666	0.13059	0.196562	0.132164	0.112245	0.171311	0.119463
T2-AAGGGAACGACTGGCT	0	0.190972	0.142183	0.368646	0.144775	0.153423	0
T2-AAGGGACAGATTCTGT	0.108545	0.181734	0	0.153718	0.214512	0.113546	0.227946
T2-AAGGGACTATGCATTC	0	0.115321	0.292097	0.261713	0.116407	0	0.214461
T2-AAGGGTTTGATTTCAG	0.255462	0.111969	0	0.153113	0.166125	0.0999742	0.213358
T2-AAGGTATCCTAATATA	0.115076	0.121558	0.122586	0.253149	0.107057	0.13652	0.144054
T2-AAGGTGATAAACCAGC	0.102704	0	0.363386	0.13617	0.142519	0.134153	0.121069
T2-AAGTAGAAGACCGGGT	0.145222	0.152547	0	0.157373	0.214755	0.152754	0.17735
T2-AAGTAGTGACGCGAGG	0.126245	0.176409	0.147538	0.218773	0	0.195222	0.135813
T2-AAGTCAATTGTCGTCA	0.113441	0.153604	0.167258	0.286913	0.116671	0.162114	0
T2-AAGTCTTCTGTGGCCT	0.128589	0.119568	0	0.189716	0.240941	0.178582	0.142604
T2-AAGTGACGACCGAATT	0	0.136558	0.180499	0.267878	0.134262	0.110356	0.170448
T2-AAGTGAGTCGGGTTTA	0	0.210876	0	0.618898	0	0	0.170225
T2-AAGTGCAAAGGTAGAC	0.125373	0.145007	0.15699	0.175818	0.0987225	0.129578	0.168511
T2-AAGTGCCTTGACTGTA	0.130842	0.183626	0.174812	0.255677	0	0.139403	0.115639
T2-AAGTGCGTTAGAATCT	0.139238	0.164433	0.0958587	0.177376	0.134958	0.195948	0.0921884
T2-AAGTGTTTGGAGACGG	0	0.271361	0.185431	0.402393	0.140814	0	0
T2-AAGTTCACTCCAAGCT	0.132662	0.198555	0.137764	0.419615	0	0	0.111404
T2-AAGTTCAGTCTGCGTA	0.103495	0.192103	0.199407	0.131634	0	0.183152	0.190209
T2-AAGTTCGGCCAACAGG	0.162531	0	0.405459	0.192149	0.1291	0	0.11076
T2-AAGTTTATGGGCCCAA	0.274481	0.220793	0	0.310243	0.194482	0	0
T2-AATAACAACGCTCGGC	0.15321	0.113723	0	0.173835	0.224081	0.148647	0.186503
T2-AATAACACTAGAACAA	0.14426	0.226905	0	0.231778	0.155905	0.144772	0.0963785
T2-AATACAATGTTTCAGG	0.10288	0.119714	0.275192	0.146688	0	0.178911	0.176616
T2-AATACCGGAGGGCTGT	0	0.186288	0.151153	0.396188	0.137278	0	0.129094
T2-AATACCTGATGTGAAC	0.183782	0.238131	0.223191	0.247672	0	0	0.107223
T2-AATAGAACAGAGTGGC	0.151353	0.160421	0.262437	0.226719	0	0	0.19907
T2-AATAGAATCTGTTTCA	0.148176	0	0.405649	0.149368	0	0.116621	0.180186
T2-AATAGCTACCGCGTGC	0	0.114963	0.249997	0.179755	0	0.201587	0.253697
T2-AATAGTCCGTCCCGAC	0.130939	0.270804	0	0.419305	0	0.178952	0
T2-AATAGTCGCGAGTCGG	0.136426	0.113571	0.134704	0.153331	0.0972697	0.177601	0.187098
T2-AATATCCTAGCAAACT	0.177809	0.141556	0	0.121477	0.111125	0.185254	0.262779
T2-AATATCGAGGGTTCTC	0.126723	0.108146	0.11183	0.197439	0.117713	0.200031	0.138118
T2-AATATTGGAGTATTGA	0.102829	0.130059	0.298133	0.118808	0	0.216438	0.133732
T2-AATCATGTAAAGACTC	0.133895	0.188249	0.310571	0.367285	0	0	0
T2-AATCCAAGGGCCTGAG	0.134313	0.174227	0.120317	0.17235	0	0.29121	0.107583
T2-AATCGCCTCAGCGCCA	0.137058	0.111063	0.216758	0.140422	0.124122	0.151641	0.118936
T2-AATCGTGAGCCGAGCA	0	0.250808	0.11999	0.417582	0	0	0.21162
T2-AATCTAGGTTTACTTG	0.207206	0	0	0.161118	0.310775	0.110668	0.210233
T2-AATCTCTACTGTGGTT	0.176618	0.134235	0	0.174533	0.217175	0.152322	0.145117
T2-AATCTGCGTTGGGACG	0.143335	0.120857	0	0.176051	0.283109	0.102974	0.173674
T2-AATCTGGCTTTCTAGT	0.123652	0.224932	0.165057	0.159839	0	0.168207	0.158313
T2-AATGACAGCAATGTCT	0.855904	0.144096	0	0	0	0	0
T2-AATGACGTAGGATGTC	0.14851	0.234872	0	0.370949	0.134299	0.11137	0
T2-AATGACTGTCAGCCGG	0.121776	0.159563	0.24554	0.156891	0	0.148239	0.16799
T2-AATGAGTTCGCATATG	0.101448	0.196265	0.196124	0.192024	0.121165	0.192974	0
T2-AATGATGATACGCTAT	0.167626	0.127184	0	0.0937387	0.296753	0.116695	0.198003
T2-AATGATGCGACTCCTG	0.142828	0	0.257941	0.188001	0	0.212017	0.199213
T2-AATGCAACCGGGTACC	0.0921023	0.116034	0	0.22038	0.197554	0.18753	0.186399
T2-AATGCACCAAGCAATG	0.111542	0.142351	0.15218	0.173515	0.105978	0.181823	0.132611
T2-AATGGTCCACCGTTCA	0.124027	0.120364	0	0.124074	0.288436	0.149518	0.19358
T2-AATGGTTCTCACAAGC	0.134135	0.117059	0.207808	0.130813	0.0920969	0.19506	0.123027
T2-AATGTATGGCACTGTA	0.1773	0.165595	0.174596	0.144182	0.0963039	0.129171	0.112852
T2-AATGTGCCCGAGGTGT	0.122847	0	0.158911	0.269968	0.168489	0.161315	0.11847
T2-AATGTGCTAATCTGAG	0.201067	0.211658	0.16157	0.204655	0.107216	0.113835	0
T2-AATGTTAAGACCCTGA	0.132027	0.126281	0.131273	0.246366	0	0.158202	0.205851
T2-AATTAAAGGTCGGCGT	0.138017	0.120947	0.23731	0.141557	0	0.174442	0.187727
T2-AATTAACGGATTTCCA	0.112351	0.212193	0	0.418541	0	0.127211	0.129705
T2-AATTACGAGACCCATC	0.258932	0.116418	0	0.165911	0.148443	0.11474	0.195556
T2-AATTAGCGCTGCAGCG	0	0.295333	0	0.248983	0.125859	0.12492	0.204905
T2-AATTCATAAGGGATCT	0.129407	0.103303	0.162301	0.17994	0.123671	0.163079	0.1383
T2-AATTCATTGTCATGCA	0.160883	0	0.428825	0.278741	0	0	0.131551
T2-AATTCCAAGCATGTAC	0	0.22909	0	0.593961	0	0.176948	0
T2-AATTCGATTCGAGGAT	0.146957	0	0.319823	0.339534	0	0	0.193685
T2-AATTCTAGAGTTAGGC	0.147404	0.195654	0	0.28074	0.25962	0	0.116582
T2-AATTGAACGCTCTGGT	0.168614	0.178481	0.216312	0.305112	0	0	0.131481
T2-AATTTGGGACATAGTA	0.118677	0.177309	0	0.1335	0.251353	0.184625	0.134537
T2-AATTTGGTTCCAAAGA	0.119169	0	0.364542	0.165048	0	0.177107	0.174134
T2-ACAAACCATGCGTCCT	0.149257	0.211516	0.197194	0.291819	0.150213	0	0
T2-ACAAAGAAGGTAGGCC	0.208136	0	0	0.114109	0.251665	0.0984569	0.327633
T2-ACAAAGCATGACCTAG	0	0.492585	0	0.378709	0	0	0.128706
T2-ACAAATCGCACCGAAT	0.129656	0.364395	0.163336	0.342613	0	0	0
T2-ACAAATGGTAGTGTTT	0.130392	0.12552	0.179537	0.351707	0.114352	0	0.0984918
T2-ACAACAGCATGAGCTA	0.133712	0.102748	0.240367	0.131279	0	0.177458	0.214436
T2-ACAACGGTCCCTGCGA	0.119518	0.150364	0.218517	0.167048	0	0.177786	0.166766
T2-ACAAGCAGTGCCTAGC	0.12265	0.1277	0.240026	0.142498	0	0.168856	0.198271
T2-ACAAGCTATATGGAAG	0.149921	0.160382	0	0.159009	0.131101	0.188382	0.211206
T2-ACAAGGAAATCCGCCC	0	0.151106	0.148244	0.43684	0.144396	0.119414	0
T2-ACAAGGACAAGAGGTT	0.105219	0.110929	0.201351	0.154298	0.110254	0.15645	0.161499
T2-ACAAGGATGCTTTAGG	0	0.371954	0	0.288927	0.11776	0.112052	0.109307
T2-ACAAGGGCAGGCTCTG	0	0.479503	0	0.407823	0	0	0.112675
T2-ACAATAGTCGTACGTT	0	0.146022	0.320583	0.15148	0	0.202344	0.179572
T2-ACAATCCATTTAAACC	0.189298	0.111307	0	0.169091	0.176582	0.169328	0.184394
T2-ACAATGAATACGGAGA	0.208096	0.265764	0	0.322373	0.203767	0	0
T2-ACAATTGTGTCTCTTT	0	0.106439	0.232839	0.256633	0.172535	0.125243	0.106311
T2-ACAATTTAGGAGGCTC	0.130976	0.14567	0.195909	0.145345	0	0.228486	0.153614
T2-ACAATTTGAGCAGTGG	0.111309	0.0936127	0.207406	0.146992	0.104959	0.165385	0.170337
T2-ACACAAAGACGGGTGG	0.174912	0.119	0	0.151416	0.183854	0.184942	0.185876
T2-ACACACCAGGACCAGT	0.14867	0	0.385101	0.187423	0	0.102142	0.176664
T2-ACACACTTTCTACACG	0	0.171167	0.223665	0.214521	0	0.156354	0.234292
T2-ACACATGATCAAATCT	0.176209	0.165193	0	0.245123	0.208022	0.205453	0
T2-ACACCCAGCATGCAGC	0.215252	0	0	0.119988	0.269105	0.196432	0.199223
T2-ACACCCGAGAAATCCG	0.107892	0.11155	0.158797	0.155107	0.14957	0.192506	0.124579
T2-ACACCGGTCTGACCGC	0.178968	0.182346	0.191325	0.278444	0.168917	0	0
T2-ACACCTTAAGTAGGGC	0.15459	0.113291	0.147337	0.166112	0.116155	0.18907	0.113445
T2-ACACGAGACTCCTTCT	0.151661	0	0.298764	0.172065	0	0.180756	0.196754
T2-ACACGGGAACTTAGGG	0	0.164524	0.181272	0.236255	0	0.256634	0.161315
T2-ACACTCCAATGTCACT	0.103994	0.0950145	0.23923	0.0966542	0.0904603	0.1813	0.193347
T2-ACACTGATCAAGGTGT	0.128447	0.110737	0.286092	0.201354	0	0.105951	0.167419
T2-ACAGAACTGAGAACAA	0	0.37033	0	0.136701	0.270857	0	0.222112
T2-ACAGCGACATTCTCAT	0.140731	0.150741	0.196985	0.29044	0	0.10526	0.115843
T2-ACAGCGCACCCGCAGC	0.120026	0.108458	0.291929	0.132286	0	0.161604	0.185698
T2-ACAGGCTTGCCCGACT	0	0	0.223216	0.308884	0.11326	0.182714	0.171926
T2-ACAGGTGGAGGTGAGG	0.124723	0.194113	0	0.255525	0.138408	0.0947031	0.192528
T2-ACAGGTGTGTTGTTGC	0.165762	0.130558	0	0.147631	0.151928	0.199465	0.204656
T2-ACAGTAATACAACTTG	0.118745	0.125451	0.154893	0.172752	0.120403	0.165495	0.142261
T2-ACATAAGTCGTGGTGA	0.183645	0.15675	0	0.225845	0.25192	0	0.18184
T2-ACATAATAAGGCGGTG	0.145206	0.113732	0.202065	0.127506	0.118995	0.155415	0.137081
T2-ACATACAATCAAGCGG	0.125021	0.205561	0.219893	0.258237	0.191288	0	0
T2-ACATCAGCTGGGACGC	0.134145	0.109072	0	0.178161	0.26821	0.140643	0.169768
T2-ACATCCCGGCCATACG	0.123142	0.248616	0	0.414948	0.213295	0	0
T2-ACATCCTGGTAACTGT	0.151971	0.143064	0.109071	0.23721	0	0.210378	0.148306
T2-ACATCGATCGTTTACC	0.115005	0.124698	0.110992	0.117292	0.228621	0.173131	0.13026
T2-ACATCGGTCAGCCGCG	0.103389	0.168724	0	0	0.326015	0.180779	0.221093
T2-ACATCGTATGCAATGG	0.12584	0.214014	0.138209	0.288845	0.131552	0.10154	0
T2-ACATCGTTAACCTAGT	0.113027	0	0.33676	0.129564	0	0.2267	0.193948
T2-ACATGGCGCCAAAGTA	0.111067	0.137884	0.139342	0.225866	0.110925	0.139312	0.135605
T2-ACATTAGTTTATATCC	0.204276	0.230161	0	0.242521	0	0.167192	0.155851
T2-ACCAACACCACACACT	0	0.119979	0.282238	0.168652	0	0.188046	0.241085
T2-ACCAACCGCACTCCAC	0.117507	0.111968	0.18867	0.42551	0	0.156344	0
T2-ACCAACGCTTATTTAT	0.125413	0.152144	0.279466	0.169176	0.113705	0.160096	0
T2-ACCAAGAACGCGTGTC	0	0	0	0.224932	0.302614	0.306923	0.165532
T2-ACCAATATGCAAGTTA	0.125581	0.151495	0.149875	0.32757	0.149167	0.0963121	0
T2-ACCACAACTCAGAACA	0.0936117	0.239532	0.113851	0.151082	0.0981214	0.178923	0.124879
T2-ACCACAAGTTTCTATC	0.152395	0.113696	0.144175	0.155447	0.121891	0.159682	0.152715
T2-ACCACACGGTTGATGG	0.0950305	0.310467	0.112757	0.165304	0	0.19401	0.122431
T2-ACCACCAATGTAACAA	0.120335	0.141966	0.123845	0.22927	0.104559	0.124	0.156025
T2-ACCACGTGCAGCTATA	0.164191	0	0.106172	0.440353	0.1619	0.127384	0
T2-ACCAGACCATAACAAC	0.122678	0.112379	0.0950341	0.124553	0.203148	0.157311	0.184897
T2-ACCAGTGCCCGGTCAA	0.121254	0.143819	0.211976	0.13956	0	0.214093	0.169297
T2-ACCAGTGCGGGAGACG	0.14997	0.108113	0.332264	0.227456	0	0	0.182197
T2-ACCATATCCGCAATAA	0.0979915	0.114785	0.268955	0.136774	0	0.204261	0.177234
T2-ACCATCCGCCAACTAG	0.16559	0.115351	0.151523	0.133865	0.13215	0.175803	0.125719
T2-ACCATCGTATATGGTA	0	0	0	0	0.444348	0.120599	0.435053
T2-ACCCAACGCCCGTGGC	0.135482	0.111688	0.209985	0.175266	0	0.180422	0.187158
T2-ACCCACCTACATGCTC	0.0971042	0.135086	0.262987	0.145362	0	0.191753	0.167708
T2-ACCCATCTTGAGGGTA	0.10486	0.107918	0.212798	0.145476	0.128221	0.167772	0.132954
T2-ACCCATTTGTCCCTCT	0.162213	0.18722	0.190242	0.301302	0	0.159024	0
T2-ACCCGAGCGAAATTAC	0.130338	0.55181	0	0.317852	0	0	0
T2-ACCCGGAAACTCCCAG	0.0989634	0.200349	0.128213	0.352492	0	0.11082	0.109162
T2-ACCCGGATGACGCATC	0	0.215883	0	0.262294	0.224085	0.11177	0.185968
T2-ACCCGGTTACACTTCC	0.0962935	0.118897	0	0.205701	0.212575	0.19453	0.172003
T2-ACCCGTGTCATCAGTA	0.240944	0.24957	0	0.386933	0	0	0.122553
T2-ACCCTATGCCATATCG	0.171722	0.413943	0.15213	0.262205	0	0	0
T2-ACCCTCCCTTGCTATT	0.145731	0	0.485084	0.174982	0	0	0.194203
T2-ACCCTTCATCTGCGAA	0.0997178	0.117882	0.129947	0.232092	0.145408	0.15719	0.117764
T2-ACCGAAGAGTCTGGTT	0.193731	0.127187	0	0.126287	0.259495	0.142882	0.150418
T2-ACCGACACATCTCCCA	0.144871	0.2664	0	0.46645	0.12228	0	0
T2-ACCGACTGAGTCCCAC	0.140665	0.107263	0.240179	0.131566	0	0.201579	0.178748
T2-ACCGAGTCTCCTTATT	0.13572	0.10588	0.298284	0.269646	0	0	0.19047
T2-ACCGATGGTAGCATCG	0.1371	0.120899	0	0.226663	0.227549	0.167514	0.120275
T2-ACCGCAATAACTGCCT	0.118937	0	0.305084	0.333269	0.125751	0	0.116959
T2-ACCGCGGTGGAAGTCG	0.0909301	0.156827	0.117167	0.296603	0.109018	0.0974002	0.132054
T2-ACCGGGCCTTTGTTGA	0	0.276343	0.147191	0.25035	0.0992084	0.10455	0.122357
T2-ACCGGTCAGGTACACC	0.202423	0.148656	0	0.42777	0.112191	0.10896	0
T2-ACCGTCCACTGGGCCC	0.114416	0	0.361364	0.152874	0.14442	0.10259	0.124335
T2-ACCGTGACCACGTGGG	0.162013	0.313538	0	0.410297	0	0	0.114152
T2-ACCTAAGTACCTTTCA	0.171258	0	0	0.147133	0.269983	0.148152	0.263473
T2-ACCTAATCGACTTCCT	0	0.139416	0.279843	0.134082	0	0.243356	0.203303
T2-ACCTACTATAAATCTA	0	0.165467	0.153523	0.308171	0.1068	0.266039	0
T2-ACCTCCGCCCTCGCTG	0.102971	0.102343	0.287475	0.246982	0.141483	0.118746	0
T2-ACCTCGAACTTATGCT	0.130657	0.173139	0.114234	0.232576	0.195468	0.153927	0
T2-ACCTGCGTGTCATGTT	0.124684	0.158806	0.204822	0.165233	0	0.226108	0.120347
T2-ACGAAATGGGCGGCAC	0.123586	0.125994	0.124485	0.131583	0.227543	0.137882	0.128926
T2-ACGACTGGTCATACTC	0.0960655	0.140518	0	0.391794	0.096591	0.155123	0.119908
T2-ACGAGATATTTGCTTA	0.108358	0.254645	0.158838	0.167009	0	0.147833	0.163317
T2-ACGAGGATACCACTCT	0.10928	0.138643	0	0.130512	0.19259	0.194243	0.234733
T2-ACGAGGTTTACAACGT	0	0.288857	0	0.216383	0.299986	0	0.194774
T2-ACGAGTACGGATGCCC	0	0.142255	0.145561	0.19941	0.118911	0.195643	0.19822
T2-ACGATACATAGAACTA	0.105827	0	0.2919	0.140723	0.102429	0.186054	0.173067
T2-ACGATACCTATCCTGA	0.138812	0	0	0.109377	0.370381	0.153321	0.228109
T2-ACGATCATACATAGAG	0.130194	0.359237	0	0.152848	0.137841	0.107517	0.112365
T2-ACGATCATCTTGTAAA	0.167826	0.233091	0.12147	0.217878	0.123956	0.135779	0
T2-ACGATGCATATGTTAT	0	0.148333	0.117898	0.202807	0.231922	0.172886	0.126153
T2-ACGATGGATCCGATGC	0	0.155175	0.311502	0.17087	0	0.174098	0.188355
T2-ACGCAAACTAATAGAT	0.209377	0.2909	0	0.499723	0	0	0
T2-ACGCAATCACTACAGC	0	0.135429	0.230575	0.204885	0	0.187792	0.241319
T2-ACGCATACGTTTACTA	0.144626	0.125075	0.274213	0.244642	0.110275	0.101169	0
T2-ACGCATTCGTGAGTAC	0	0.171451	0.220935	0.14321	0.102325	0.211184	0.150894
T2-ACGCCAGATGATTTCT	0	0.203766	0.199702	0.199199	0	0.205554	0.191778
T2-ACGCCGCTAGACGACC	0.124056	0.207349	0	0.232449	0.229769	0	0.206377
T2-ACGCGAAGTCAGACGA	0.15626	0	0	0	0.399072	0.145706	0.298962
T2-ACGCGCTACACAGGGT	0.169436	0.103162	0.260604	0.148302	0.174531	0	0.143964
T2-ACGCGGGCCAAGGACA	0	0.141287	0.25615	0.117922	0.138347	0.198505	0.147789
T2-ACGCGTTTCTTAAGAG	0	0.117014	0.111418	0.169653	0.199544	0.157612	0.244759
T2-ACGCTAGTGATACACT	0.102162	0.127596	0.125482	0.153643	0.151571	0.163583	0.175963
T2-ACGCTGTGAGGCGTAG	0.103948	0.0945047	0	0.151858	0.229564	0.171251	0.248874
T2-ACGGAACACGAGTGCC	0.106443	0.204818	0.209309	0.209544	0	0.119034	0.150852
T2-ACGGAATTTAGCAAAT	0.106418	0.151942	0.166684	0.147325	0.116653	0.20926	0.101717
T2-ACGGACTCTCAAAGCG	0.167016	0.105825	0	0.32383	0.154728	0.248601	0
T2-ACGGAGCGCAAATTAC	0.125463	0	0.274853	0.199174	0	0.211528	0.188982
T2-ACGGATGGTGCGGATA	0.163653	0.160342	0.221508	0.332273	0.122224	0	0
T2-ACGGCACTTGCTTGGG	0.142479	0.173802	0.158738	0.316382	0.208599	0	0
T2-ACGGCCAACATGGACT	0	0.283161	0	0.411099	0	0.165348	0.140391
T2-ACGGCGACGATGGGAA	0.174735	0.41102	0.116151	0.298094	0	0	0
T2-ACGGCTGGATGTAGAA	0.127927	0.37102	0	0.306247	0	0	0.194806
T2-ACGGGAGTGTCGGCCC	0.154413	0.266534	0	0.300715	0.135302	0.143036	0
T2-ACGTACAGATTTCTCT	0.126022	0.113737	0.281263	0.127647	0	0.186797	0.164536
T2-ACGTAGATTGCTGATG	0.121064	0.128995	0.165218	0.15847	0.12377	0.187696	0.114786
T2-ACGTAGGAGAGTCGCT	0.198039	0.184216	0	0.261523	0	0.156189	0.200033
T2-ACGTATTACTCCGATC	0	0	0.402832	0.248851	0	0.164135	0.184182
T2-ACGTCTCGTTCCGGGA	0.18699	0.160876	0	0.184201	0.177828	0	0.290104
T2-ACGTGACAAAGTAAGT	0.313959	0.101994	0	0.249445	0.218481	0.116122	0
T2-ACGTGCGCCTCGTGCA	0	0.337252	0.13034	0.200087	0	0.154143	0.178178
T2-ACGTTAATGTCGAAGA	0.122096	0.34517	0	0.119267	0.161534	0.11501	0.136923
T2-ACGTTAGATTTGCCCG	0.183921	0	0	0	0.556481	0	0.259598
T2-ACGTTATTGGTCACTC	0.0981197	0.124464	0.207083	0.124456	0.0910354	0.181279	0.173564
T2-ACGTTCGTTCAGGAAA	0.13402	0.247026	0	0.444407	0.174547	0	0
T2-ACGTTCTGTACAAGTC	0	0.177048	0.155574	0.316572	0	0.149613	0.201193
T2-ACGTTTAGTTGTGATC	0.102199	0.0936596	0.200217	0.131598	0.136824	0.238109	0.0973932
T2-ACTAATACGTCAGGCG	0.132202	0.166649	0.188572	0.157351	0	0.194087	0.161139
T2-ACTACATCCCGACAAG	0.157497	0.140884	0.233988	0.355428	0.112203	0	0
T2-ACTACCAGCTCTCTGG	0.0984065	0.151263	0.275486	0.128813	0	0.180115	0.165915
T2-ACTACGCGTTAGAATT	0.15156	0.190426	0	0.359902	0.141225	0.156887	0
T2-ACTAGTTGCGATCGTC	0.0978171	0.134933	0.194219	0.221644	0.11199	0.105467	0.133929
T2-ACTATATGCTGTGTTC	0.136581	0.113775	0.23971	0.137776	0	0.165364	0.206794
T2-ACTATCCAGGGCATGG	0.106227	0.120108	0.154553	0.226896	0.101786	0.166438	0.123993
T2-ACTATGTCCAGCTGCC	0.210553	0.43245	0	0.356997	0	0	0
T2-ACTATTCGTCCGTGGT	0	0.107601	0.272971	0.128421	0.122261	0.193175	0.17557
T2-ACTATTTCCGGGCCCA	0.171404	0.293219	0	0.535377	0	0	0
T2-ACTCAAGTGCAAGGCT	0.171336	0.265862	0.117465	0.445338	0	0	0
T2-ACTCAATAAAGGCACG	0.142435	0.137445	0.202697	0.163489	0	0.207335	0.146598
T2-ACTCCAATATCATCAT	0.216505	0.317513	0	0.465983	0	0	0
T2-ACTCCCATTCCTAAAG	0.129988	0.122108	0.17303	0.132959	0.132756	0.158522	0.150637
T2-ACTCCCGAATTCGTTT	0.113401	0.125634	0.177745	0.169819	0.115514	0.160972	0.136913
T2-ACTCCCTAATGCTAAA	0.139963	0.177262	0.153136	0.529639	0	0	0
T2-ACTCCCTAGAATAGTA	0.139435	0.14389	0.104792	0.34836	0	0.117821	0.145701
T2-ACTCGATGTATTTCAT	0	0.173413	0.205796	0.162203	0.121248	0.236216	0.101124
T2-ACTCGTAACCCGTCCT	0.169768	0.389214	0	0.144345	0.164771	0	0.131901
T2-ACTCGTCAGTAATCCC	0.0920373	0.131365	0.191119	0.16872	0.111095	0.171984	0.133678
T2-ACTCTAAACCTGGGAT	0.101575	0	0.254166	0.161796	0.0989679	0.20658	0.176915
T2-ACTCTCTGACTTAGGT	0.198302	0.128292	0.108275	0.283345	0.14432	0.137467	0
T2-ACTCTCTTATACACGA	0	0.250424	0	0.235338	0.16687	0.121987	0.225381
T2-ACTCTTGTATAGTAAC	0.151193	0.121392	0.123265	0.129661	0.138451	0.185063	0.150976
T2-ACTGAAACGCCGTTAG	0.11631	0.189273	0.18232	0.309513	0	0.102651	0.0999336
T2-ACTGAATGGCGAAAGT	0.128422	0	0.407667	0.179788	0.121858	0	0.162264
T2-ACTGCCGTCGTAACTC	0	0.173231	0.240852	0.149468	0	0.197156	0.239293
T2-ACTGCTCGGAAGGATG	0	0.375718	0	0.183189	0.219823	0	0.221269
T2-ACTGTACGATACACAT	0	0.115947	0.339753	0.134326	0	0.231558	0.178416
T2-ACTGTAGCACTTTGGA	0.101038	0.112309	0.236195	0.128686	0.099617	0.176918	0.145237
T2-ACTGTCCAGGATTATA	0.104752	0.134246	0.247281	0.19243	0	0.18219	0.1391
T2-ACTGTCTTCTTTAGAA	0.130409	0.117615	0.111443	0.195746	0.0946815	0.154939	0.195166
T2-ACTTACCGGGCGCGCA	0.112533	0.134385	0.186829	0.208939	0	0.209517	0.147798
T2-ACTTACGCATCCACGC	0.109991	0	0.145688	0.363777	0	0.194091	0.186453
T2-ACTTAGTACGACAAGA	0.127088	0.132912	0.17238	0.141025	0.110846	0.21019	0.105557
T2-ACTTATACTTACCCGG	0.117961	0.117633	0.148747	0.145156	0.203392	0.120444	0.146667
T2-ACTTATTAGGATCGGT	0.0993826	0.0941784	0.283304	0.11023	0.131149	0.140825	0.140931
T2-ACTTATTTATGTGCCA	0.146326	0	0.489078	0.189538	0	0	0.175057
T2-ACTTCAGGCTGATCCC	0	0.208469	0.179702	0.491885	0.119944	0	0
T2-ACTTCCAGTGGAAGCT	0.158193	0.168141	0	0.118875	0	0.11751	0.43728
T2-ACTTCCATGCGGGACA	0.121721	0.210814	0	0.391652	0.100694	0.17512	0
T2-ACTTCGCCATACGCAC	0.157243	0.130068	0.184302	0.193643	0	0.156212	0.178532
T2-ACTTGACTCCCTCTTT	0.200358	0.130996	0	0.223564	0.277429	0.167653	0
T2-ACTTGGGACCCGGTGG	0.150287	0.164364	0.182351	0.169805	0	0.163475	0.169717
T2-ACTTGTAGTCCCTTCA	0	0	0	0	0.493709	0.160287	0.346004
T2-ACTTTACCCTCATGAA	0.113421	0.153432	0.172423	0.191662	0	0.194526	0.174537
T2-ACTTTCCTATAGCTTC	0.111696	0.102504	0	0.184944	0.168887	0.230048	0.201921
T2-ACTTTGACTGCATCCT	0	0.111378	0	0.120248	0.337424	0.125775	0.305176
T2-ACTTTGGTCGTGCTCC	0.127095	0.290207	0	0.429363	0.153335	0	0
T2-AGAACCCTCAATTGGG	0.124952	0.257079	0	0.325459	0	0.158853	0.133656
T2-AGAACGTGGTACATTC	0.113262	0.0995466	0.137648	0.154956	0	0.339816	0.154771
T2-AGAACTGTACTTTGTA	0.134585	0.105729	0.215278	0.361003	0.183405	0	0
T2-AGAAGAGCGCCGTTCC	0.118291	0	0.257215	0.109843	0.364297	0.150354	0
T2-AGAAGGTACACTTCAC	0.166264	0.148449	0.0958666	0.179904	0.125764	0.135848	0.147905
T2-AGAAGGTTGCCGAATT	0.165587	0	0	0	0.369686	0.116999	0.347728
T2-AGAAGGTTGTAGGTCG	0	0	0	0.1699	0.303481	0.422486	0.104132
T2-AGAAGTGATTCGTGAT	0.192913	0.228493	0	0.221921	0.188023	0.16865	0
T2-AGAATAAATCTTCAGG	0	0.197829	0	0.115633	0.274465	0.144468	0.267605
T2-AGAATACAGGCTATCC	0.105145	0.144491	0.144185	0.26541	0.19592	0	0.144848
T2-AGAATGCGGGTTCGGA	0.10237	0.103173	0.240776	0.143562	0	0.179243	0.230876
T2-AGAATTATGGATTCGA	0.103386	0.180401	0	0.219035	0.13316	0.194826	0.169192
T2-AGAATTGTTTGACATA	0	0.164574	0.28854	0.180509	0	0.20896	0.157416
T2-AGACAGCTCAGAATCC	0.124267	0.123928	0.202517	0.158114	0.109008	0.150916	0.131249
T2-AGACCAAACCACACCT	0.144714	0	0	0.144078	0.427462	0	0.283746
T2-AGACCATGGGATACAA	0	0.14579	0.233135	0.199961	0	0.205654	0.21546
T2-AGACCCACCGCTGATC	0	0.230975	0	0.243929	0.215606	0.144692	0.164798
T2-AGACCCGCCCTCCTCG	0.168794	0.120984	0	0.126443	0.260126	0.208241	0.115412
T2-AGACCGGGAAACCCTG	0.117105	0.172217	0.232473	0.170032	0	0.17031	0.137863
T2-AGACGAAGTGCCGGTC	0.114879	0.483126	0	0.212601	0	0	0.189394
T2-AGACGACGATGCCGCT	0.172266	0.102319	0	0.126657	0.319284	0.12135	0.158124
T2-AGACGGGCCGATTTAA	0.092116	0.131513	0.200672	0.128107	0.115043	0.198676	0.133872
T2-AGACTAGCCTTCCAGA	0.103527	0.22047	0.201369	0.124342	0	0.169193	0.1811
T2-AGACTGTTACCGGGTC	0.116372	0.295275	0	0.588353	0	0	0
T2-AGAGAACCGTCTAGGA	0.100814	0.118291	0	0.176522	0.193403	0.198835	0.212134
T2-AGAGAAGGAGTACAAT	0.14046	0	0.433512	0.234147	0	0	0.191881
T2-AGAGATCTCTAAAGCG	0	0.167626	0.222866	0.205212	0	0.213909	0.190386
T2-AGAGCAGTTATGAGAC	0	0.249511	0	0.28252	0.149804	0.13607	0.182095
T2-AGAGCGGGCTAATCAT	0	0.138108	0.391759	0	0	0.232802	0.23733
T2-AGAGCGTACAAGCTCG	0.1519	0.12139	0.23342	0.129648	0	0.249377	0.114265
T2-AGAGGCTTCGGAAACC	0	0.18332	0.293403	0.278553	0.117473	0	0.127251
T2-AGAGTAAACTTCACTA	0.145388	0	0.271781	0.287316	0.118369	0	0.177145
T2-AGATAACTTCAGGGCC	0.14101	0.121241	0.192481	0.187175	0	0.176512	0.181579
T2-AGATACCGGTGTTCAC	0.216402	0	0	0.125717	0.315637	0.127183	0.215062
T2-AGATACGACTTCATAT	0.109423	0.13057	0.196249	0.179602	0	0.229587	0.154568
T2-AGATACTCAAGATCGA	0.160901	0.125471	0.245996	0.352884	0.114747	0	0
T2-AGATATAATACGACTA	0.134055	0.155009	0.193977	0.364938	0.152021	0	0
T2-AGATCGTGCATAAGAT	0.114102	0.108181	0.128321	0.135666	0.135795	0.178741	0.199195
T2-AGATCTCAGGTGTGAT	0.128602	0.106351	0.25543	0.135841	0	0.178992	0.194785
T2-AGATGACTCGCCCACG	0.153209	0.12107	0.193305	0.108103	0.132265	0.190216	0.101831
T2-AGATGAGGGTTGCGAT	0.101611	0.118859	0.168965	0.130225	0.13326	0.180734	0.166347
T2-AGATGATGGAGTCTGG	0.105191	0.108755	0.161627	0.192932	0.153187	0.155665	0.122643
T2-AGATGCAAGACGTGCA	0.109704	0.126292	0.152188	0.306271	0.110778	0.101778	0.0929886
T2-AGATGCATCCTGTGTC	0.139685	0.219755	0	0.149059	0.143794	0.110776	0.236932
T2-AGATTATAGGACGTTT	0.100615	0.30729	0	0.162229	0.152349	0.148659	0.128858
T2-AGATTCACAACCGATA	0.105598	0.151537	0.152772	0.190971	0.0969618	0.171438	0.130722
T2-AGCAAAGGCCGCTAGT	0.12726	0.125744	0.145939	0.343733	0	0.138508	0.118816
T2-AGCAACATATCTTATT	0.119027	0.196262	0.32531	0.219792	0	0	0.139609
T2-AGCAACCGAAAGTAAT	0.186585	0.184481	0	0.237239	0.207512	0.184183	0
T2-AGCACCAGTACTCACG	0.112902	0.130875	0.169304	0.18433	0	0.206644	0.195946
T2-AGCACTACCGGCCTGT	0	0.30241	0	0.117958	0.18514	0.173019	0.221474
T2-AGCACTACCTCACCAG	0.142503	0.256901	0.193883	0.406714	0	0	0
T2-AGCACTTAAGGACGCC	0.134226	0.0959692	0.14134	0.122602	0.142588	0.189197	0.174078
T2-AGCAGAAGGAGAAAGA	0.118379	0	0.320814	0.184505	0.133808	0.0991202	0.143374
T2-AGCAGCCAGATGAATA	0.163889	0.14264	0	0.404045	0	0.167767	0.121659
T2-AGCATATCAATATGCT	0.10185	0.160512	0.217762	0.267905	0	0.119682	0.132288
T2-AGCATCATTTCGAAAG	0.195957	0.112826	0	0.223181	0.191783	0.159211	0.117042
T2-AGCATCGTCGATAATT	0.303699	0.178927	0	0.128415	0.287476	0.101482	0
T2-AGCCAAGCTTTGTGTC	0	0.106982	0	0.510289	0.119696	0.142076	0.120957
T2-AGCCACAGGTTACCCG	0.128064	0.123191	0.198751	0.41874	0	0.131254	0
T2-AGCCACTCCCGTGCTT	0.104821	0.114913	0.255571	0.142195	0	0.171364	0.211136
T2-AGCCATATAGTATGTG	0.124083	0.212152	0.201615	0.21007	0	0.102164	0.149917
T2-AGCCCATACATGTAAG	0.113058	0.154154	0.162418	0.228203	0	0.191785	0.150382
T2-AGCCCGCAACAAGCAG	0.224286	0.173194	0	0.384264	0	0.218255	0
T2-AGCCCGGCATTAGAGG	0.234259	0.207572	0	0.444156	0	0.114014	0
T2-AGCCCGGTAGCCTGTA	0	0.2923	0	0.452415	0.140608	0	0.114677
T2-AGCCCTAAGCGAAGTT	0.10215	0.107764	0.291747	0.117199	0	0.150562	0.230579
T2-AGCCCTTCTAATCCGA	0.121625	0.117619	0.230802	0.145634	0	0.177972	0.206348
T2-AGCCGCAAATTCAAAT	0	0.199168	0	0.170055	0.289527	0.132226	0.209023
T2-AGCCGTGGCTAAATGT	0.223902	0.116968	0	0.186556	0.174344	0.103583	0.194647
T2-AGCCTAATACCCACGT	0.132531	0.112388	0.25255	0.136531	0	0.197477	0.168522
T2-AGCCTTAAAGCGGAAG	0	0.151334	0.243291	0.156484	0.128586	0.183881	0.136425
T2-AGCGACAGGAACGGTC	0.143987	0.161682	0	0.209658	0.242989	0.101568	0.140115
T2-AGCGACATCCCATTCA	0.139926	0.116946	0.239392	0.161999	0	0.16897	0.172767
T2-AGCGACCAACGATATT	0.265223	0	0	0.111918	0.240304	0.199036	0.183519
T2-AGCGCATAATGAATCG	0.119671	0.206672	0.0985145	0.334861	0	0.134769	0.105513
T2-AGCGCGGGTGCCAATG	0.148117	0.10739	0	0.252685	0.180515	0.130536	0.180757
T2-AGCGCTTATGGGCAAG	0.154414	0.107937	0.255003	0.13503	0	0.194792	0.152824
T2-AGCGGACACTTCGTAG	0	0.126653	0	0.526829	0.231336	0	0.115181
T2-AGCGGCGGTTAGCGGT	0.127872	0.0956718	0.186004	0.13138	0.119917	0.168345	0.17081
T2-AGCGGGAAGGGTCCAT	0.134567	0.147821	0.149654	0.161741	0.114044	0.157433	0.13474
T2-AGCGGGTCTGACACTC	0.189117	0	0.424021	0.207048	0	0	0.179814
T2-AGCGTGGTATTCTACT	0.152016	0.289026	0	0.252233	0.136993	0.169733	0
T2-AGCTAACAAGCAATGT	0.172235	0.254802	0	0.415261	0	0.157701	0
T2-AGCTAAGTACGCAGGC	0	0.267908	0.12544	0.335823	0	0.101232	0.169597
T2-AGCTAGAAGCAGAAGT	0.134878	0.118441	0.250108	0.126182	0	0.225571	0.144819
T2-AGCTATTTAATCCAAC	0.118986	0.171376	0.197662	0.136094	0	0.188721	0.187161
T2-AGCTCCTTCGCACATC	0	0.178104	0.196462	0.309158	0.116845	0.19943	0
T2-AGCTCTAGACGTTCCA	0.105519	0.131036	0.214077	0.119742	0.104183	0.183882	0.141562
T2-AGCTCTTCCCAGTGCA	0.130556	0.10986	0.217941	0.143787	0	0.195498	0.202358
T2-AGCTCTTCGTAACCTT	0.149898	0.181305	0.167777	0.222123	0	0.162525	0.116372
T2-AGCTCTTTACTCAGTT	0.145594	0.142396	0	0	0.280994	0.130836	0.300181
T2-AGCTGAAGTAAACCAA	0.14819	0.176953	0.10105	0.164584	0.133861	0.158235	0.117128
T2-AGCTGTAACCTCAATC	0.256788	0.204571	0	0.263493	0	0.175257	0.09989
T2-AGCTTGATCTTAACTT	0.0971206	0.132127	0.129001	0.230875	0.148535	0.145145	0.117196
T2-AGGAAGCTGTCCGCCG	0	0.211866	0	0.469748	0.318386	0	0
T2-AGGACAGTCGAATCCC	0.115585	0.115648	0.244944	0.287996	0.118596	0.117231	0
T2-AGGACATCGCACGTCG	0.105686	0.140712	0.111288	0.158313	0	0.199391	0.28461
T2-AGGACGACCCATTAGA	0.246519	0.113137	0	0	0.357183	0.110597	0.172564
T2-AGGACGCTCGATGTTG	0	0.12412	0.302438	0.163817	0	0.202323	0.207302
T2-AGGAGGCCTTCGCGCG	0.149516	0.195707	0.28263	0.257901	0	0.114247	0
T2-AGGATAAAGTCGGGAT	0.154474	0.182321	0.140367	0.308275	0	0.109712	0.104851
T2-AGGATATAGGGATTTA	0	0.15681	0.270137	0.280574	0.159858	0.132621	0
T2-AGGATCACGCGATCTG	0.194464	0.137113	0.104732	0.130661	0.232359	0.10637	0.0943008
T2-AGGCAGATGCGTAAAC	0.106819	0.130608	0	0.149647	0.203242	0.163647	0.246037
T2-AGGCAGGGAGCGTACT	0	0.416426	0	0.344623	0	0.121624	0.117327
T2-AGGCATTGTCGTAGGG	0.134816	0.152738	0.224596	0.242578	0.126503	0	0.11877
T2-AGGCCACCCGTTATGA	0.11351	0.117779	0.191718	0.156088	0.105399	0.147114	0.168392
T2-AGGCCCATTGTACAGG	0.0968822	0.134734	0.215757	0.187093	0	0.203275	0.162259
T2-AGGCCCTAGAACGCCA	0.243457	0.13802	0	0.273729	0.153202	0.191592	0
T2-AGGCCTGAGAATCTCG	0.146399	0.16811	0.100527	0.436777	0	0.148187	0
T2-AGGCGGTTTGTCCCGC	0.139834	0.111881	0	0.334763	0	0.30461	0.108912
T2-AGGCGTCTATGGACGG	0.10232	0.165993	0.109273	0.227112	0.124206	0.128634	0.142462
T2-AGGCTATGGTTAGCTT	0.114379	0.137111	0.23419	0.208076	0	0.161475	0.144769
T2-AGGCTTCCCGAAGAAG	0.155032	0.123153	0.285101	0.175504	0.149061	0.112149	0
T2-AGGCTTGCTAGACACC	0.116404	0.196001	0.146503	0.158148	0	0.21468	0.168263
T2-AGGGAAACGAGGTACT	0.101483	0	0	0.154139	0.36954	0.178369	0.196468
T2-AGGGACTCTACGCGAC	0	0.261512	0	0.364732	0	0.178097	0.195659
T2-AGGGCAGCGGCGTGGT	0.115463	0.174763	0.175631	0.194924	0	0.148244	0.190974
T2-AGGGCGAGCAGCTGAT	0.140673	0.132389	0.146937	0.181568	0.115737	0.136337	0.146359
T2-AGGGCGTGATCGGCTA	0.108233	0.15805	0	0.184393	0.159763	0.19762	0.191942
T2-AGGGCTGCAGTTACAG	0	0.140066	0.279923	0.15743	0	0.217777	0.204804
T2-AGGGTCAGAGCACTCG	0.173932	0.15424	0.122959	0.236095	0.11114	0.101558	0.100076
T2-AGGGTCGATGCGAACT	0.149843	0.266333	0	0.28985	0.154841	0	0.139133
T2-AGGGTGCCGTTCTTTA	0	0	0	0.506625	0.160533	0.188807	0.144034
T2-AGGGTGCTCTCGAGGG	0.163696	0	0	0	0.379086	0.129847	0.327371
T2-AGGGTGGATAGTGCAT	0.136047	0.15043	0.238029	0.136748	0	0.187315	0.151432
T2-AGGGTTCCCTTTGGTT	0.116892	0.105868	0.246175	0.164541	0	0.20405	0.162474
T2-AGGGTTTAGTTCGGGA	0.185978	0.146703	0.0933466	0.121371	0.143255	0.174062	0.135285
T2-AGGTAACCTCCTATTC	0	0.203514	0.206879	0.164076	0.115368	0.194032	0.11613
T2-AGGTACGATATTGCCA	0.111972	0.135078	0.216976	0.191209	0.152904	0.191861	0
T2-AGGTAGATCGAGATAT	0.161959	0.225773	0	0.328948	0	0.142263	0.141057
T2-AGGTAGGTACAAAGCT	0.111825	0.256289	0	0.224668	0.235099	0	0.172119
T2-AGGTCAGGTGAGAGTG	0.0939026	0.113849	0.199807	0.127512	0.0932537	0.244959	0.126717
T2-AGGTCGCGGAGTTACT	0.111167	0.121619	0.216983	0.180382	0	0.20766	0.162189
T2-AGGTGCACGTCCACAT	0.124097	0.224365	0.283173	0.247404	0.120961	0	0
T2-AGGTGGTGACCTTCGC	0	0.161569	0	0.617035	0.116558	0	0.104838
T2-AGGTGTATCGCCATGA	0	0.10598	0.113008	0.141725	0.240118	0.135943	0.263226
T2-AGGTTGAGGCACGCTT	0.104393	0.225844	0.152793	0.169708	0	0.144036	0.203226
T2-AGGTTTCACACACCTT	0.159951	0	0	0.16943	0.277426	0.154892	0.238302
T2-AGTAATGTCTTGCCGC	0.0912908	0.108256	0.227972	0.1082	0.129862	0.163777	0.170642
T2-AGTACAGAAGCTTATA	0.147252	0.133923	0.162618	0.28712	0	0.100227	0.16886
T2-AGTACGGCCCGTATCG	0.141697	0.144765	0.107288	0.168151	0.310739	0	0.12736
T2-AGTACGGGCACCTGGC	0.12491	0.11617	0.211399	0.158207	0.090808	0.135808	0.162698
T2-AGTACTCTTATGCCCA	0	0.263672	0.128039	0.36036	0.145462	0	0.102467
T2-AGTAGAAGGCGCCTCA	0.144991	0.45947	0	0.238878	0.156661	0	0
T2-AGTAGGAAGGAAGTTG	0	0.117054	0.341046	0.128944	0	0.216681	0.196275
T2-AGTAGGTAACATACAT	0.114291	0.193817	0.221862	0.13562	0	0.193257	0.141153
T2-AGTATAATACTAGGCA	0.107351	0.133423	0.252391	0.136445	0	0.196857	0.173534
T2-AGTATACACAGCGACA	0.112221	0.22193	0	0.402552	0	0.119094	0.144203
T2-AGTATGCTGGAGACCA	0.113445	0	0.263646	0.170432	0.306197	0	0.14628
T2-AGTATTTGGCACGACC	0	0.131034	0.135885	0.487153	0.245929	0	0
T2-AGTCAAATGATGTGAT	0	0.134714	0.181326	0.225809	0.157819	0.175012	0.12532
T2-AGTCAACACCACCATC	0.173448	0.136429	0	0.10283	0.281051	0.173004	0.133238
T2-AGTCAAGATGACACTT	0.167944	0	0.427499	0.143439	0.11802	0	0.143098
T2-AGTCACTAGCTCTCGA	0.0964884	0.130722	0.214777	0.284093	0	0.121132	0.152787
T2-AGTCAGCCACCGCCTG	0	0.159753	0.234922	0.200513	0	0.173429	0.231382
T2-AGTCCATTGGCTGATG	0.101465	0.204924	0.207178	0.213431	0.14789	0.125113	0
T2-AGTCCCGCCTTTAATT	0.099352	0.114725	0.266162	0.122719	0	0.187448	0.209594
T2-AGTCGACGGTCTCAAG	0.307258	0	0	0.174431	0.205158	0.153202	0.159951
T2-AGTCGGCCCAAACGAC	0.0973586	0.119176	0.258683	0.134451	0	0.20275	0.187581
T2-AGTCGGCTCAACTTTA	0.129343	0.312903	0	0.119904	0.204097	0	0.233754
T2-AGTCGTATAAAGCAGA	0.118391	0.300115	0	0.250228	0	0.16354	0.167725
T2-AGTCGTCGACCACCAA	0.151186	0.117508	0.155657	0.443485	0	0.132164	0
T2-AGTCGTGGGCATTACG	0.276117	0.102949	0	0.209417	0.277888	0.133629	0
T2-AGTCTCACAAGACTAC	0.157421	0.215472	0	0.190079	0.243154	0	0.193874
T2-AGTCTGGACATCCTTG	0.111824	0.152119	0.242416	0.139238	0	0.180087	0.174317
T2-AGTCTTCTCCTCAAAT	0.154141	0.197549	0	0.155014	0.203971	0.176978	0.112347
T2-AGTCTTTAAAGTGTCC	0.14477	0.153107	0.159	0.29404	0	0.146408	0.102674
T2-AGTGAACAAACTTCTC	0.185545	0.155719	0.176901	0.243138	0	0.111235	0.12746
T2-AGTGACCTACTTTACG	0	0.212593	0.253442	0.147469	0	0.222209	0.164287
T2-AGTGACTGTGACACAA	0.119654	0.187499	0.110612	0.240465	0.118024	0.133415	0.0903316
T2-AGTGAGACTTCCAGTA	0.134664	0.117452	0.20764	0.160776	0	0.163851	0.215618
T2-AGTGAGCCTCGCCGCC	0.12193	0.154539	0.13006	0.173618	0.149087	0.137878	0.132888
T2-AGTGAGGGTTTCTGAC	0.123108	0.139388	0.231475	0.145895	0	0.216429	0.143705
T2-AGTGATAACCTGCGCG	0	0.151072	0.200219	0.420158	0	0	0.228551
T2-AGTGATATGAGTAGTT	0.1376	0.132696	0.209377	0.159601	0.184784	0.175942	0
T2-AGTGATTCAAGCAGGA	0.125349	0.118431	0.247538	0.127201	0	0.206962	0.17452
T2-AGTGCACGCTTAAGAA	0.110512	0.156603	0.246443	0.366282	0	0.120159	0
T2-AGTGCGTAGCTCGTAA	0.228355	0	0	0.141669	0.30803	0.173098	0.148849
T2-AGTGCTAAACACAGCA	0.189313	0.152873	0.111284	0.546531	0	0	0
T2-AGTGCTTGCACGAATA	0.198936	0.146977	0.270733	0.230696	0	0	0.152658
T2-AGTGGCGGCAATTTGA	0.120612	0.0985477	0.271264	0.139041	0	0.167053	0.203482
T2-AGTGGCGTCTGAAGGT	0.145883	0.105892	0.0993802	0.431407	0.121962	0	0.095476
T2-AGTGGCTCCGTCGGCC	0.171947	0.1156	0	0	0.310625	0.205696	0.196132
T2-AGTGGTGTTACCCGTG	0.265002	0.10153	0	0	0.305975	0.107837	0.219656
T2-AGTGGTTGCGTATAGG	0	0.120002	0.329931	0.128583	0	0.264127	0.157357
T2-AGTGTATTGCGCATTG	0.105769	0.132855	0.243238	0.10494	0.0986519	0.177685	0.13686
T2-AGTGTGGTCTATTGTG	0	0.126515	0.286203	0.164226	0	0.204276	0.21878
T2-AGTTAAACACTTGCGA	0.318053	0	0	0	0.292154	0.118204	0.271589
T2-AGTTAAGCGGTCCCGG	0.0945952	0.118411	0.259156	0.129648	0	0.21874	0.17945
T2-AGTTAAGTCAACCGCT	0.189285	0.138675	0	0.182733	0.249132	0	0.240175
T2-AGTTACCCTTAAGACT	0.145295	0.159298	0.166993	0.155596	0.136729	0.23609	0
T2-AGTTACCGCACATGGT	0	0.152232	0.177563	0.194249	0.109993	0.199169	0.166794
T2-AGTTACTCTATCGTGG	0.102935	0.144341	0.105375	0.116669	0.191554	0.114171	0.224955
T2-AGTTCACCGGTTGGAC	0.112062	0.145529	0.225022	0.208049	0	0.184439	0.124899
T2-AGTTCCTACAGAATTA	0.121445	0.130537	0.162389	0.132538	0.137306	0.153091	0.162695
T2-AGTTCCTATTTATGTT	0.138091	0.125113	0	0	0.201419	0.237	0.298378
T2-AGTTGACGGTCCTTGC	0.133101	0.275079	0	0.418114	0	0	0.173705
T2-AGTTGCTGACTGATAT	0	0.204551	0.321435	0	0	0.244453	0.229561
T2-AGTTTCGCAGGTCGGA	0.107786	0.253804	0	0.218321	0.110147	0.195791	0.114152
T2-AGTTTGCACCTGCCTC	0.151251	0.252235	0.181883	0.41463	0	0	0
T2-AGTTTGGCACGGGTTG	0.129882	0.122702	0.225131	0.257	0	0.11149	0.153794
T2-AGTTTGGCCAGACCTA	0.171641	0.107984	0	0.178346	0.310056	0.117746	0.114227
T2-ATAAACGGACCCGTAA	0.157065	0.148186	0	0	0.378123	0	0.316626
T2-ATAAACGTTGCACCAC	0.117448	0.132937	0.241532	0.306269	0	0.201814	0
T2-ATAAAGGCTCGGTCGT	0.130029	0.185596	0.197704	0.156707	0	0.180837	0.149127
T2-ATAAATATTAGCAGCT	0.209609	0.105027	0	0.156618	0.205729	0.114147	0.208869
T2-ATAACGCCGGAGGGTC	0	0	0.371681	0.166821	0	0.257912	0.203585
T2-ATAACGGAGTCCAACG	0.0989023	0.139092	0.188816	0.144844	0.0948743	0.153919	0.179552
T2-ATAAGGTGGAGAACAT	0.163409	0.568014	0	0.268576	0	0	0
T2-ATAAGTAGGATTCAGA	0.125947	0.102459	0.132373	0.189523	0.103925	0.155428	0.190345
T2-ATAAGTAGGGCGACTC	0.117528	0.147739	0.140989	0.229937	0.147624	0.118609	0.0975755
T2-ATAAGTTACCGCGACG	0.112537	0.200265	0.13739	0.215317	0	0.18234	0.152151
T2-ATAATACCGTTAGCCG	0	0.145481	0.23713	0.124375	0.129688	0.221348	0.141979
T2-ATAATAGCTGTTGAAT	0	0.14878	0	0	0.416522	0	0.434698
T2-ATAATAGTGTAGGGAC	0.10239	0.140604	0.211677	0.20642	0	0.156118	0.182791
T2-ATAATCTTGGAGAACC	0.128204	0	0	0.415153	0.141441	0.177922	0.137279
T2-ATAATTAGCTAAGTAG	0	0.253742	0.142991	0.45596	0	0.147307	0
T2-ATACAGGCCCTCCAAT	0.11449	0.186161	0.165304	0.361338	0	0.172707	0
T2-ATACCACGGGCAACTT	0.178852	0.158072	0	0.193364	0.154407	0.194753	0.120552
T2-ATACCTAACCAAGAAA	0	0.181613	0.172926	0.304905	0	0.164114	0.176442
T2-ATACGCCGGCGAAACC	0.132334	0.251077	0	0.188229	0.137191	0.139285	0.151884
T2-ATACGGAACGTCGTTT	0.194477	0.125428	0	0.248663	0.181568	0.137333	0.112532
T2-ATACGGGTTTCGATTG	0	0.114185	0.324013	0.1465	0	0.203077	0.212226
T2-ATACGGTGAAGATGCA	0.134048	0.115999	0.103321	0.17179	0.154003	0.15828	0.16256
T2-ATACGTACTTAGCCAC	0	0.112432	0.192743	0.408543	0	0.126684	0.159598
T2-ATACGTCCACTCCTGT	0.150666	0.11903	0.318026	0.22122	0	0	0.191057
T2-ATACGTTATGCACGGA	0	0.195946	0	0.636377	0	0	0.167676
T2-ATACTACCCGTACCAC	0.104311	0	0.223684	0.314385	0.105278	0.112036	0.140306
T2-ATACTAGCATGACCCT	0.120104	0.119843	0.133413	0.176374	0.154291	0.164693	0.131282
T2-ATACTGCCTTACACCG	0.209267	0.189043	0.187604	0.414086	0	0	0
T2-ATACTTGTTCTCGAGC	0.0972883	0.146825	0.186127	0.128274	0.0926776	0.152797	0.196012
T2-ATAGACAACGGGACCT	0.136908	0.104462	0.258752	0.14146	0	0.175191	0.183227
T2-ATAGACGAAGAGAAAG	0.0977677	0.12	0.134357	0.174555	0.135161	0.162824	0.175335
T2-ATAGAGTACTGGGACA	0.141706	0.165039	0.156386	0.184512	0	0.134622	0.217735
T2-ATAGAGTTATCAACTT	0	0.119354	0.192369	0.149402	0.15147	0.169605	0.217799
T2-ATAGCAACTAGGGAAG	0.122218	0.200625	0.209409	0.343138	0.12461	0	0
T2-ATAGCCTCAGTACCCA	0	0.106983	0.231383	0.132595	0.101389	0.246369	0.181282
T2-ATAGGCGGCTATAGAA	0.173718	0.316707	0	0.294906	0.0985049	0	0.116164
T2-ATAGGCTAGCTTCGCA	0.115053	0.0928805	0.279796	0.156856	0	0.156996	0.198419
T2-ATAGGGATATCCTTGA	0.138116	0.115286	0.151595	0.179511	0.130933	0.184623	0.0999354
T2-ATAGGTTGGGCAGATG	0.181221	0.107778	0.160853	0.170208	0.114727	0.168683	0.0965303
T2-ATAGTGAAGCGTTCTC	0.10322	0.101909	0.273151	0.137551	0	0.199489	0.18468
T2-ATAGTTCCACCCACTC	0.112571	0.157516	0.122311	0.258682	0.0909713	0.164508	0.0934419
T2-ATATAAAGCGCTCGTG	0.108381	0.265785	0.163649	0.462185	0	0	0
T2-ATATAAATGTAGCTGC	0.124507	0.121318	0.181373	0.358302	0.104186	0	0.110314
T2-ATATAACACGGGCGCA	0.105202	0.109327	0.199562	0.280801	0	0.10817	0.196938
T2-ATATACATGTATGGTA	0.139401	0.131786	0.140636	0.11124	0.124281	0.159179	0.193478
T2-ATATAGAGTATTGGTC	0.116126	0.112528	0.341576	0.268558	0	0	0.161212
T2-ATATCAACCTACAGAG	0.115605	0.190504	0.125649	0.195742	0.114299	0.156618	0.101584
T2-ATATCAATTCCAGCCT	0.159557	0.226851	0	0.150071	0.256262	0.0911434	0.116117
T2-ATATCGTTCCTCGAAC	0.127595	0.201438	0.138005	0.310664	0.107438	0	0.114859
T2-ATATCTCCCTCGTTAA	0.120727	0.134923	0.187099	0.164899	0	0.209619	0.182733
T2-ATATCTTAGGGCCTTC	0.118334	0.112131	0.252719	0.154488	0	0.179104	0.183225
T2-ATATGGGATAGCAACT	0.0959542	0.151618	0.0999971	0.223595	0.120153	0.176774	0.131908
T2-ATATGTCTCCCTAGCC	0.104836	0.151861	0	0.220044	0.176607	0.16813	0.178522
T2-ATATTCAGTTAAACCT	0.198973	0	0	0.122577	0.311489	0.124858	0.242103
T2-ATATTCCACATAGTGA	0	0.174166	0.255104	0.294118	0.146967	0.129645	0
T2-ATATTCCCACAGGTCA	0	0.308965	0	0.244365	0.134682	0.19085	0.121139
T2-ATATTGCTGTCAAAGT	0	0.147982	0.295961	0.124122	0	0.235501	0.196434
T2-ATATTTAACCCTCAAG	0.122085	0	0.296664	0.146438	0	0.230878	0.203935
T2-ATCAAACGAAGGTTTG	0.14379	0.132235	0.184207	0.17469	0.15825	0	0.206828
T2-ATCAAGATCCCAGGAC	0.138814	0.170912	0.112572	0.25724	0	0.111584	0.208877
T2-ATCAATCTGGGCTGCA	0.123051	0.136573	0.134474	0.208164	0.143403	0.158573	0.0957617
T2-ATCAATGCCGTGGCTG	0.132754	0	0.391884	0.190011	0	0.109748	0.175604
T2-ATCACATTAGAATATC	0.127516	0.129561	0.217509	0.163185	0	0.167589	0.194641
T2-ATCACGTGCTAATTAA	0	0.158587	0.194627	0.276864	0.162103	0	0.207819
T2-ATCACTTCATCCTCGC	0.167208	0.142144	0.20643	0.153324	0	0.203617	0.127276
T2-ATCAGACGGCACGCCG	0.336168	0.116426	0	0	0.26379	0.132223	0.151393
T2-ATCAGCCTCATGCTGC	0.125628	0.164416	0.143477	0.398396	0	0.168083	0
T2-ATCAGCTCGTCCACTA	0.123763	0.13921	0.105252	0.127579	0.128319	0.204193	0.171684
T2-ATCAGGTCGCCATTGC	0	0.111254	0.25743	0.142313	0.104307	0.21099	0.173705
T2-ATCAGTAGGCAGGGAT	0.123512	0.121619	0.21933	0.135771	0	0.195532	0.204236
T2-ATCATCCAATATTTGT	0.0906342	0.112277	0.261522	0.105513	0.120665	0.149468	0.159921
T2-ATCATTGTACCGCATT	0.163656	0.11958	0.117808	0.17767	0.132542	0.187953	0.100792
T2-ATCCAACGCAGTCATA	0.122065	0.125393	0.217575	0.165084	0	0.176775	0.193108
T2-ATCCAATGGAGGGTCC	0	0.166818	0.144929	0.292195	0.144961	0.131861	0.119236
T2-ATCCAATGGTACCGAA	0	0.124495	0.275508	0.117454	0.119937	0.203825	0.158782
T2-ATCCACATCGACAGAA	0.121105	0.448492	0	0.295277	0	0.135126	0
T2-ATCCAGAGCAACAACC	0.186674	0.102388	0	0.209323	0.2407	0.141642	0.119272
T2-ATCCAGGATTCGTGAA	0	0.110323	0.165634	0.12602	0.190318	0.167868	0.239837
T2-ATCCCATCCACAGCGC	0	0.206656	0	0.304724	0.238147	0.127103	0.12337
T2-ATCCCATTTCCGTGGG	0.177996	0.287761	0.102361	0.20982	0	0.108771	0.113291
T2-ATCCTACCTAAGCTCT	0.113198	0.114585	0.227349	0.135039	0.119601	0.163672	0.126555
T2-ATCCTGAATCGCTGCG	0.10597	0	0	0.213636	0.178841	0.305453	0.1961
T2-ATCCTGCGTGGAATGG	0.109909	0.107679	0.106097	0.172409	0.228658	0.14992	0.125327
T2-ATCGACCCAATACAGA	0.121209	0.121885	0	0.208935	0.196919	0.198517	0.152535
T2-ATCGACTCTTTCCGTT	0.206378	0	0	0.106734	0.340475	0.154214	0.192199
T2-ATCGCACGCCGGGAGA	0.149438	0	0	0.13419	0.161931	0.408669	0.145773
T2-ATCGCCAGTCAACATT	0	0.154903	0.138702	0.270338	0.108296	0.127484	0.200276
T2-ATCGCTGCGTGCAGCA	0.105784	0.139202	0.15345	0.192438	0.114467	0.201338	0.0933213
T2-ATCGGAGACAGACGGC	0	0.107253	0.32452	0.268721	0	0.110845	0.188661
T2-ATCGGCAAGCAGTCCA	0.133385	0.111406	0.168849	0.112185	0.108401	0.187905	0.177869
T2-ATCGGTTACCTAGTAA	0.131175	0.127455	0	0.135164	0.251378	0.172523	0.182305
T2-ATCGTATTCCGAGAAC	0.10997	0.124201	0.126362	0.115727	0.208054	0.123534	0.192152
T2-ATCGTGGAAAGTCTGG	0.125268	0.24057	0	0.329553	0.115655	0.188955	0
T2-ATCGTTAGCTAGCGGA	0.106688	0.138667	0.204987	0.274439	0.139492	0	0.135727
T2-ATCGTTCACTTTCGCC	0.107563	0.148526	0.127229	0.211424	0.127591	0.158538	0.11913
T2-ATCTAATATCCTACGG	0.203347	0.261304	0	0.323316	0	0.212034	0
T2-ATCTACCATCTGCTCC	0.110519	0.462916	0	0.289246	0	0	0.137319
T2-ATCTAGCTTGTGAGGG	0.103722	0.129227	0.219945	0.307725	0	0.104099	0.135281
T2-ATCTCCCTGCAATCTA	0	0.13345	0.274332	0.144104	0	0.24618	0.201935
T2-ATCTGCACCTCTGCGA	0.169697	0.155365	0.0993399	0.247113	0	0.196487	0.131998
T2-ATCTGCTGTTATCGCC	0.16356	0.150074	0	0.402006	0	0.184673	0.0996876
T2-ATCTGGGCTGTTCTTG	0	0.214168	0.116763	0.385234	0	0.135299	0.148536
T2-ATCTGGTTAAGACTGT	0.100559	0.12705	0.266101	0.125426	0	0.191883	0.18898
T2-ATCTGTAATTGTACCC	0.185542	0	0	0.245231	0.165985	0.259147	0.144096
T2-ATCTTGACCTGCAACG	0.095928	0.109652	0.299147	0.113614	0	0.198211	0.183449
T2-ATGAAGCCAAGGAGCC	0.137744	0.126436	0.0907526	0.137084	0.184857	0.13742	0.185707
T2-ATGAAGTGGACCCAGC	0.095267	0.123045	0.269075	0.139227	0	0.183533	0.189853
T2-ATGACGCCGGCTCTAA	0.116889	0.153288	0.100495	0.182313	0.109396	0.194074	0.143545
T2-ATGACGCGTTCTATCC	0.244903	0.145624	0	0.149923	0.169464	0.142856	0.14723
T2-ATGACTATCAGCTGTG	0.130885	0.177349	0	0.435983	0	0.108042	0.147741
T2-ATGACTATGCGACATT	0.132519	0	0.323324	0.174459	0.119232	0.114545	0.135921
T2-ATGAGGAGTGTTAATC	0.119241	0.197547	0.133074	0.251635	0	0.154046	0.144457
T2-ATGATCGGGAATAGAC	0	0.154391	0.263214	0.150923	0	0.207294	0.224179
T2-ATGATGCAATGGTACA	0.0937625	0.107527	0.238057	0.13646	0.104165	0.191602	0.128426
T2-ATGCACCTTCCTTAAT	0	0.292191	0.165391	0.225023	0	0.175245	0.14215
T2-ATGCACGCGCTGTTCA	0.182336	0.208727	0	0.297003	0	0.132768	0.179167
T2-ATGCACTACCGCATTG	0.120503	0.139309	0.229061	0.172151	0	0.187571	0.151406
T2-ATGCATGATCCAGGAT	0.151169	0.226302	0	0.266928	0.170034	0.185567	0
T2-ATGCCAATCGCTCTGC	0.153716	0.100754	0	0.0954835	0.241188	0.128158	0.280701
T2-ATGCCATTTGCGACCA	0.129057	0	0.399975	0.192127	0	0.110171	0.168669
T2-ATGCCGGTCTTGCATA	0.116087	0	0.343106	0.12464	0	0.205004	0.211163
T2-ATGCCGGTTGATGGGA	0.139578	0.116374	0.238582	0.164848	0	0.168331	0.172288
T2-ATGCGACAATTGGTCC	0.107501	0.102249	0.247537	0.149812	0	0.182481	0.21042
T2-ATGCGACAGTCCCATT	0.148155	0.11661	0.251675	0.122855	0	0.183969	0.176737
T2-ATGCGAGTCCCACCAC	0.12999	0.238991	0.132294	0.283587	0	0.0986499	0.116488
T2-ATGCTCAGTGTTGCAT	0.104593	0.102501	0.264731	0.1272	0	0.204969	0.196006
T2-ATGCTCTGGCGCGGTA	0.127973	0.111213	0.133239	0.627575	0	0	0
T2-ATGGAAATTTAAGGAG	0.122968	0.184302	0	0.118532	0.392356	0	0.181842
T2-ATGGAGCAGGCCGTGA	0	0.14788	0.256004	0.194299	0	0.242391	0.159425
T2-ATGGATCCGGCGTCCG	0	0.122858	0.161719	0.187006	0.114286	0.171606	0.242525
T2-ATGGATTGACCAAACG	0.183908	0.104296	0	0.176709	0.174541	0.221538	0.139008
T2-ATGGCAGCATTACGAT	0.14353	0.188448	0.241244	0.295702	0	0	0.131077
T2-ATGGCAGCCGAGAAAC	0.118314	0.109586	0	0.160618	0.246444	0.190987	0.174051
T2-ATGGCTGGAAATGGCC	0.124417	0.103331	0.276238	0.155616	0	0.170751	0.169647
T2-ATGGGACCTGCTGAAC	0.118232	0.330367	0	0.332524	0	0.103211	0.115666
T2-ATGGGCCTCGGCCTCT	0.129886	0	0.480147	0.121897	0	0.104359	0.163712
T2-ATGGGTGTATACCTCC	0.119526	0.265089	0	0.320428	0.125564	0	0.169394
T2-ATGGTCGCGTGGTTTC	0	0.147427	0.209706	0.45502	0.187848	0	0
T2-ATGTACGATGACGTCG	0	0.194333	0.175291	0.412635	0	0	0.217742
T2-ATGTAGCGCGCGTAGG	0.175292	0.16186	0.16706	0.161893	0.165903	0	0.167992
T2-ATGTGAAAGCCTAATG	0.203222	0.149478	0	0.11668	0.392578	0.138043	0
T2-ATGTGCATCCGACGCA	0.140087	0.143313	0.0934664	0.135281	0.253279	0.1436	0.0909732
T2-ATGTGGACATCTTGAT	0.146086	0.220417	0	0.328237	0.193833	0.111427	0
T2-ATGTTACGAGCAATAC	0.126019	0.123061	0.231276	0.140743	0.16271	0.216191	0
T2-ATGTTCGTCGACCCAC	0.149127	0.0952854	0	0.131402	0.300352	0.110512	0.213322
T2-ATGTTGATTAGAGACT	0	0.148438	0.21095	0.298466	0.155317	0	0.18683
T2-ATGTTGTAGTCTGTTT	0.113016	0.152119	0.113612	0.621253	0	0	0
T2-ATTAAACATGCGGACC	0.102866	0.127074	0.259034	0.126202	0	0.214296	0.170529
T2-ATTAATACTACGCGGG	0.118469	0.0986163	0.220826	0.145398	0.0987834	0.164948	0.152959
T2-ATTAATGAACCAGTCG	0	0.0996562	0.181013	0.198037	0.14609	0.178017	0.197187
T2-ATTAATTCGGTCACTC	0.116843	0.138915	0.192253	0.171245	0.121998	0.163053	0.0956931
T2-ATTACAACTACCGGCC	0.109285	0.129706	0.209767	0.165995	0	0.21646	0.168786
T2-ATTACGCGCTGGCAGG	0.180777	0.139131	0	0.116356	0.182649	0.164415	0.216672
T2-ATTACTAGCCTCTTGC	0.154293	0.110989	0	0.168298	0.196739	0.190253	0.179428
T2-ATTACTTACTGGGCAT	0.155942	0.135596	0.232377	0.123398	0.0982614	0.147507	0.10692
T2-ATTAGATTCCTCAGCA	0.120251	0.144827	0.253344	0.118477	0	0.219279	0.143822
T2-ATTAGATTGATAGCGG	0	0.342971	0	0.304765	0.139898	0.0983677	0.113998
T2-ATTAGGCGATGCTTTC	0.113546	0.11269	0.187756	0.133714	0.0980762	0.151466	0.202752
T2-ATTATACTTTGCTCGT	0.110784	0.111548	0.182384	0.147918	0.121779	0.161937	0.163649
T2-ATTATCGGAATGTACG	0.16432	0.293891	0.114474	0.260219	0.167097	0	0
T2-ATTATGCCATAGGGAG	0.272419	0	0	0	0.522408	0	0.205172
T2-ATTATTATGTCCGTCA	0.202698	0.198808	0.146175	0.329599	0	0.122719	0
T2-ATTATTCAGAGTCACT	0.143186	0.187211	0.138692	0.380661	0.150251	0	0
T2-ATTCAACCATTTAAGG	0.150133	0.121315	0.336531	0.275916	0	0	0.116105
T2-ATTCACTGATGTTGGA	0	0.140423	0.376209	0.267465	0	0	0.215903
T2-ATTCAGGACCTATTTC	0.112603	0.0931045	0.256955	0.142085	0	0.170712	0.22454
T2-ATTCAGTAGCAGGGTC	0.129564	0.125373	0.262271	0.139871	0	0.202831	0.140089
T2-ATTCATATACTGTCCA	0.164503	0.135882	0	0.142472	0.202317	0.152751	0.202074
T2-ATTCATCGTTGAGGCA	0.150275	0.224646	0.125716	0.499363	0	0	0
T2-ATTCCCACATAAACAA	0	0.185544	0.214012	0.24103	0	0.187214	0.1722
T2-ATTCCCGAAGGTACAG	0	0.198516	0	0.165271	0.195381	0.225247	0.215586
T2-ATTCCTAAGACGTGGA	0.186613	0	0	0.126561	0.323171	0.140083	0.223573
T2-ATTCCTCCGCCAGTGC	0.120164	0.100783	0.125432	0.133399	0.153865	0.165755	0.200602
T2-ATTCGACGCCGGGCCT	0.195096	0.138028	0	0.180836	0.213709	0.156401	0.11593
T2-ATTCTCGTCTCTTTAG	0.140507	0.151437	0.139408	0.148196	0	0.276688	0.143764
T2-ATTCTTCGTACTTATG	0.126702	0.126744	0.218282	0.118071	0.0978601	0.200302	0.112039
T2-ATTGAAGATCTTAGTG	0.0960372	0.137096	0.162671	0.158146	0.138767	0.162132	0.14515
T2-ATTGATCACCACATTT	0.123922	0.112476	0	0	0.503194	0.12084	0.139567
T2-ATTGATGAGTCCTAAC	0.157634	0.153375	0.104844	0.219561	0.110876	0.161923	0.0917864
T2-ATTGCCTTTATGTTTG	0	0.590296	0	0.247824	0	0	0.161881
T2-ATTGCGATCAGTAACT	0.113623	0.183461	0.270042	0.302671	0	0.130203	0
T2-ATTGCTGCTCCTCCAT	0.112842	0.141653	0.138842	0.217229	0.0932394	0.165784	0.13041
T2-ATTGGATTACAGCGTA	0.124867	0.165672	0.304214	0.232821	0	0.172426	0
T2-ATTGGGAATATCTTGG	0.143896	0.115407	0.156785	0.183768	0	0.234494	0.16565
T2-ATTGGTAGGATCCGCT	0.111316	0.128102	0.180975	0.135142	0.114097	0.16464	0.165728
T2-ATTGTACAACTCGGCT	0.127448	0.236071	0.101061	0.191436	0.0990965	0.142174	0.102713
T2-ATTGTCGCAATACCTT	0.108514	0.121499	0.0917044	0.142863	0.206701	0.16519	0.163529
T2-ATTGTGACTTCGCTGC	0.115271	0.123912	0	0.126967	0.304653	0.144259	0.184938
T2-ATTTAACTCGTATTAC	0.0947189	0.150264	0.251576	0.150563	0	0.129053	0.223825
T2-ATTTACAGTTTACTGG	0.14275	0.147159	0.230821	0.152189	0	0.185657	0.141424
T2-ATTTCATTATTTCGCG	0.0911752	0.125708	0.117052	0.177377	0.218944	0.13516	0.134583
T2-ATTTCCGGGTTCTGCG	0.188942	0.304295	0	0.241195	0.148368	0	0.1172
T2-ATTTGCGCGAGTAGCT	0.236619	0.12183	0	0.19229	0.169191	0.107083	0.172987
T2-ATTTGGAGATTGCGGT	0.220374	0	0	0.187675	0.342773	0.116727	0.132451
T2-ATTTGTCTTGGGAGCT	0.140715	0.0988816	0	0.232492	0.149679	0.217442	0.16079
T2-ATTTGTTCCAGGGCTC	0.120445	0.128404	0.0956452	0.224741	0.117939	0.185826	0.126999
T2-CAAACCAGGTCTGCAT	0.240676	0.163978	0	0.144183	0.336093	0.11507	0
T2-CAAACCCTCCGGCGGG	0.14143	0.263953	0.148503	0.294949	0.151164	0	0
T2-CAAACGAGTATCGCAG	0.20053	0	0	0.173008	0.31827	0.171203	0.136989
T2-CAAACGGTCGCACTTT	0.132079	0.10422	0.145174	0.201734	0.0907498	0.15688	0.169164
T2-CAAACTACGATAGAGA	0.172367	0.238046	0	0.24877	0.192599	0.148217	0
T2-CAAACTATTGAGCTTC	0.127365	0.102735	0.280726	0.133857	0	0.18271	0.172607
T2-CAAAGATTATTGGGCC	0.240795	0.100511	0	0.227951	0.269024	0.161719	0
T2-CAAATCTCTCACAAGG	0.214576	0	0	0.116309	0.356159	0.18363	0.129326
T2-CAAATGTCCTTCCGTG	0.0933038	0.112414	0.256261	0.128129	0	0.211854	0.198038
T2-CAAATTGTCAGCAAGC	0.104539	0.121493	0.28053	0.122382	0	0.152237	0.218818
T2-CAACCTACCGAGCAGT	0.144054	0.125897	0.31074	0.253543	0	0	0.165766
T2-CAACGACCCGTTTACA	0.262061	0.100918	0	0.132505	0.360337	0	0.144179
T2-CAACGGTTCTTGATAC	0	0.16397	0.256061	0.140971	0	0.21016	0.228838
T2-CAACTATATCGAATGC	0.119912	0.133145	0.17595	0.116509	0.0934318	0.195653	0.165401
T2-CAACTCCTTGATCCCG	0.107912	0.247964	0	0.145613	0.149723	0.150695	0.198094
T2-CAACTGCTCATCCGAT	0.103816	0.605794	0	0.29039	0	0	0
T2-CAAGAGGGCGGAGTAC	0.16733	0.226849	0	0.45905	0	0	0.146771
T2-CAAGATATTATAACGT	0.141273	0	0.394668	0.147829	0	0.106946	0.209283
T2-CAAGCAACGTCGGAGT	0.141644	0.132548	0.202163	0.166123	0	0.190622	0.166901
T2-CAAGCACCAAATGCCT	0.13059	0.108148	0.271688	0.130745	0	0.202783	0.156046
T2-CAAGCGGCACATAATT	0.205544	0	0.340926	0.307013	0	0	0.146517
T2-CAAGGATCGCATGTTC	0.104527	0.0938118	0	0.116906	0.339927	0.172258	0.17257
T2-CAAGGCCAGTGGTGCA	0.108603	0.160595	0.261767	0.332779	0	0	0.136256
T2-CAAGTAAGTGATAGAC	0.152046	0.141853	0.12066	0.271754	0.165199	0.148488	0
T2-CAAGTGTGGTTGCAAA	0.186245	0.172795	0.187926	0.312695	0	0	0.14034
T2-CAATAAACCTTGGCCC	0.110141	0.161095	0.179939	0.204272	0	0.161077	0.183476
T2-CAATACGCTCTGAGGC	0.13899	0.100041	0.129875	0	0.241003	0.175161	0.21493
T2-CAATATTCTTGACCTA	0.134062	0.126064	0.385464	0.237613	0.116797	0	0
T2-CAATCCCTATACCAGC	0.105908	0.121989	0	0.132639	0.293399	0.223121	0.122944
T2-CAATGCGAGAAGTATC	0.151683	0.178522	0.21393	0.455865	0	0	0
T2-CAATGGAATCTACATA	0.122653	0.0973633	0.135004	0.166635	0.106754	0.199496	0.172095
T2-CAATGGATCTCTACCA	0.113467	0.111009	0.252757	0.139209	0	0.17765	0.205908
T2-CAATTAAGGGTGATGA	0.108249	0.190358	0.107736	0.115893	0.203154	0.141553	0.133058
T2-CAATTGGGCCGCACTC	0.171192	0.34366	0	0.119933	0.140342	0	0.224872
T2-CAATTTCGTATAAGGG	0	0.121329	0.177687	0.166024	0.139641	0.205607	0.189713
T2-CACAAGAAAGATATTA	0.126467	0.142317	0	0.181837	0.224413	0.163411	0.161555
T2-CACAATGAGCTGCTAT	0.112798	0.139415	0.218864	0.130243	0.101268	0.174118	0.123294
T2-CACACACGCTAACGAG	0	0.242994	0.206519	0.253627	0	0.153057	0.143803
T2-CACACAGGGATAGATT	0.120338	0.131471	0.216075	0.191356	0	0.169627	0.171134
T2-CACACGCGCTGTCTTA	0.152941	0.102899	0	0.206377	0.211756	0.178804	0.147224
T2-CACAGAGACGAGGACG	0	0.295874	0.161424	0.339045	0	0	0.203657
T2-CACAGCACCCACGGCA	0.113954	0.101662	0.244057	0.151252	0	0.187845	0.201229
T2-CACAGCTAGGGAGTGA	0.117599	0.152021	0.234683	0.128429	0	0.182332	0.184937
T2-CACAGGGCCATATAGT	0.133584	0.18336	0.254204	0.294472	0	0	0.134381
T2-CACAGGGCCGTTGTCA	0	0.244106	0	0.524352	0	0.231542	0
T2-CACATATTAGCAGGAT	0.139689	0.123572	0.13217	0.24713	0.127974	0.102043	0.127422
T2-CACATCGTGCACGCGC	0.104086	0.307026	0	0.436692	0	0	0.152197
T2-CACATCTCACCGACGA	0.120934	0.213503	0.211952	0.318198	0	0.135413	0
T2-CACATGATTCAGCAAC	0.125009	0.117573	0.146341	0.1238	0.205126	0.169581	0.11257
T2-CACATTCTTTCGATGG	0.160029	0.105832	0.220378	0.136809	0	0.175524	0.201428
T2-CACCAATCATCCGTCT	0.148978	0.11198	0	0.170649	0.384116	0	0.184276
T2-CACCACGCCACACAGA	0.123545	0.0905055	0.172922	0.10439	0.147111	0.174172	0.187355
T2-CACCAGTCAGCATGCA	0.104779	0	0.348543	0.158423	0.116065	0.150239	0.121952
T2-CACCATCGGAGGAGAC	0.104041	0.166354	0.129915	0.174672	0.115493	0.164804	0.144721
T2-CACCCAAATCTTATGT	0.0921471	0.140243	0.16394	0.213156	0.126908	0.145362	0.118244
T2-CACCCACACGTCACCC	0.130141	0.190381	0	0.166609	0.23311	0.163418	0.116342
T2-CACCCACGAGGCAATT	0	0.152038	0.267797	0.153622	0	0.206636	0.219907
T2-CACCCGGTTTGTGACT	0.160811	0.258174	0.163768	0.30307	0.114177	0	0
T2-CACCCTAACAAGATCT	0.144092	0.137183	0.248953	0.469773	0	0	0
T2-CACCCTTGGTGAGACC	0.171484	0.132169	0.169738	0.19535	0	0.20223	0.129028
T2-CACCGATACACCGAGC	0.122996	0.125207	0.258863	0.120451	0	0.186598	0.185885
T2-CACCGCCAGAAGGTTT	0	0	0	0.241397	0.259476	0.355253	0.143873
T2-CACCGCCGACCAGCGA	0.107295	0.226226	0.188423	0.148847	0	0.189968	0.139241
T2-CACCGCGTCCACTCTA	0.154728	0.112828	0.0949855	0.119522	0.0935722	0.150227	0.274138
T2-CACCGGAGATATCTCC	0.144607	0.155845	0.13715	0.171429	0	0.233296	0.157674
T2-CACCGTATCCCATCCG	0.129661	0.15808	0.197075	0.269484	0.100138	0.145562	0
T2-CACCGTTAGGGATCAC	0	0.1475	0	0.322755	0.151109	0.143181	0.235456
T2-CACCGTTGCGCGATAT	0.187	0.189489	0	0.187886	0.232304	0.106891	0.0964305
T2-CACCTAATAGAGTCGT	0.102056	0.125231	0.198736	0.183603	0	0.17689	0.213484
T2-CACCTAATCAGTTTAC	0	0.131778	0.212541	0.144955	0.156479	0.210107	0.14414
T2-CACCTCGATGGTGGAC	0.12468	0.1579	0.199614	0.191871	0	0.189432	0.136502
T2-CACCTTGCGAAACTCG	0.108723	0.131299	0.144378	0.174609	0.114191	0.150313	0.176488
T2-CACCTTGGCGCCTTTG	0.107056	0.132941	0.137682	0.23793	0.123719	0.137912	0.12276
T2-CACGAAAGTTAGTCCC	0.111385	0.116031	0.265859	0.134798	0	0.189275	0.182651
T2-CACGCACAGCGCAGCT	0.12695	0.120852	0.113939	0.127339	0.167151	0.151342	0.192428
T2-CACGCAGCGAGGCTTT	0	0	0.266528	0.154498	0.151905	0.208379	0.218691
T2-CACGCGGAACTGTTGC	0.144283	0	0.333024	0.266097	0.136512	0	0.120084
T2-CACGGCGCGCCAAAGG	0.204945	0	0	0.119233	0.243533	0.141746	0.290543
T2-CACGGGATTGAGGGTT	0.107644	0.115319	0.211234	0.129627	0.115622	0.183012	0.137542
T2-CACGTCGGCAACCTCT	0.107913	0.297967	0	0.216579	0.153899	0.0946613	0.128981
T2-CACGTCTATGATGTGG	0.128432	0.122251	0.295498	0.103623	0.137384	0.212812	0
T2-CACGTTCGTGCTCTAG	0	0.153576	0.362781	0.126286	0	0.192214	0.165143
T2-CACGTTTCGTACACAC	0	0.467411	0	0.263446	0.139875	0	0.129267
T2-CACTAAAGTTGCCTAT	0	0.265714	0	0.23693	0.172327	0.190522	0.134506
T2-CACTCAAGAGCTATGG	0.114214	0.136867	0.207258	0.144123	0.120558	0.174325	0.102655
T2-CACTCAGCTCTTGAGG	0	0.144301	0.262877	0.100054	0.103989	0.177352	0.211427
T2-CACTCCTATGTAAGAT	0.105425	0.105092	0.279912	0.229508	0.12069	0.159373	0
T2-CACTCCTCTCGGTCGG	0.104825	0.115343	0.132301	0.131003	0.146411	0.160013	0.210105
T2-CACTCGAGCTGAACAA	0.258424	0.170825	0	0.291085	0.279666	0	0
T2-CACTCGGTTAGGAGGA	0.14855	0	0	0.156316	0.267548	0.239139	0.188446
T2-CACTCTCAAGCATCGA	0.113617	0.14123	0.180156	0.267492	0	0.193963	0.103542
T2-CACTCTTCTGCTAGCC	0.118247	0.183017	0.251384	0.306821	0	0	0.140531
T2-CACTGACGATTGTGGA	0.135243	0.140863	0.102778	0.393425	0	0.121205	0.106486
T2-CACTGTCCAAGTGAGA	0.115443	0.111178	0	0.10512	0.329062	0.12689	0.212306
T2-CACTTAATCAGACGGA	0.0991408	0.127571	0.183184	0.132754	0.128318	0.176425	0.152607
T2-CACTTCGCCACAGGCT	0.117662	0.148331	0.161159	0.252174	0	0.152792	0.167882
T2-CAGAACTTAGCCCTCT	0	0.118855	0.21351	0.300653	0	0.172544	0.194439
T2-CAGACACCGATCGCTG	0.205717	0.168799	0.200811	0.309019	0	0.115654	0
T2-CAGACCTGTAAGTGTT	0.166308	0.139391	0.146275	0.158691	0.121252	0.141062	0.127021
T2-CAGACGAACCTGATAC	0.13943	0.123136	0	0.223028	0.166	0.163604	0.184802
T2-CAGAGACGGTCACCCA	0	0.258945	0	0.307961	0.213552	0	0.219542
T2-CAGAGCATGAGCTTGC	0.114566	0.115452	0.28397	0.125169	0	0.199303	0.16154
T2-CAGAGGCGATGCATGA	0.137017	0.0996385	0.258871	0.224464	0.155271	0.124739	0
T2-CAGAGTGATTTAACGT	0.0991071	0.167465	0.119434	0.173643	0.147421	0.157918	0.135012
T2-CAGATAATGGGCGGGT	0.159384	0.150497	0.175529	0.27008	0	0.118358	0.126151
T2-CAGATACTAACATAGT	0.124331	0.141056	0.243805	0.156976	0	0.171389	0.162444
T2-CAGATCATTTAAAGTC	0	0.136341	0.289688	0.154922	0	0.207478	0.211572
T2-CAGATCCTGGTTTGAA	0.17825	0.123586	0	0.180387	0.237683	0.160514	0.11958
T2-CAGATGTTTGTCCCAA	0.170076	0.125967	0	0.185144	0.218169	0.150658	0.149986
T2-CAGCAGCCCGTTCCTT	0.148352	0.124068	0	0.160401	0.182403	0.214392	0.170385
T2-CAGCAGTCCAGACTAT	0.131105	0.160819	0.220393	0.277957	0	0.209726	0
T2-CAGCAGTCTGTGCTGC	0.120745	0.294539	0	0.138175	0.202209	0.126197	0.118135
T2-CAGCCGGGCCCTCTAT	0.136307	0.146093	0.224263	0.225581	0.0985638	0.169193	0
T2-CAGCCTCCTGCAGAGG	0.125473	0.228334	0	0.208465	0.127061	0.137286	0.173381
T2-CAGCCTCTCCTCAAGA	0.0999069	0.145847	0.198674	0.139925	0	0.215491	0.200156
T2-CAGCGATTCCCTTCAA	0.195252	0.122447	0.30029	0.273418	0	0.108592	0
T2-CAGCGCCAACACGATA	0.11992	0.180073	0.208816	0.177149	0.117051	0.196989	0
T2-CAGCTCACTGAGACAT	0.117703	0.170281	0.193527	0.165732	0	0.175795	0.176962
T2-CAGCTCGACAAGTTAA	0.118543	0.102035	0.277659	0.127826	0	0.167931	0.206006
T2-CAGCTCGTGCTTGTGT	0.104918	0.205005	0	0.195901	0.180545	0.198327	0.115305
T2-CAGCTGGCGTAACCGT	0.207679	0.143968	0	0.208353	0.208268	0.121667	0.110065
T2-CAGCTTAGTAGGTAGC	0.114889	0.110471	0.20583	0.152125	0.115467	0.149084	0.152134
T2-CAGGAAGACTTTATAT	0.0954376	0.125263	0.0965234	0.109847	0.239492	0.161917	0.171519
T2-CAGGATATATCGTTGT	0	0.205821	0.202764	0.161283	0.114216	0.158352	0.157564
T2-CAGGCAGTCTTACCAG	0	0.344399	0	0.546846	0.108755	0	0
T2-CAGGCCGTTTGGGTGT	0.214966	0.184269	0	0.117468	0.221872	0.100821	0.160604
T2-CAGGCGCACGGTGGTC	0.305531	0.107513	0	0.199896	0.192967	0.194094	0
T2-CAGGCGCCATGCTAGG	0.105795	0.238388	0	0.318061	0.220562	0.117194	0
T2-CAGTAACTATTTATTG	0.119186	0.121517	0.237571	0.146909	0	0.18821	0.186607
T2-CAGTAAGGGACGTCTC	0.151685	0.10823	0.204124	0.212247	0.175475	0.148239	0
T2-CAGTAATCCCTCCCAG	0	0.126854	0.293488	0.13795	0	0.246266	0.195443
T2-CAGTACATTCTCTAAA	0.0999629	0.121001	0.260485	0.145481	0	0.206636	0.166433
T2-CAGTACCAGTTTACGT	0.147157	0.237599	0	0.121092	0.244115	0.100069	0.149969
T2-CAGTAGCCCACGCGGT	0.137968	0.13169	0.179718	0.205176	0.0910314	0.124341	0.130075
T2-CAGTCGAGGATGCAAT	0.127652	0.0964582	0.252336	0.149652	0	0.192149	0.181753
T2-CAGTCGGCCTAGATAT	0.154204	0.127268	0	0.119251	0.245283	0.149224	0.20477
T2-CAGTCTGTATACTGGG	0.288459	0	0	0	0.441771	0.167473	0.102298
T2-CAGTGAATAAATGACT	0.126351	0.107717	0.221241	0.159756	0	0.187042	0.197894
T2-CAGTGGTTGCACATGA	0	0.103287	0.267412	0.105142	0.10222	0.252118	0.169821
T2-CAGTGTCCGCAGAATG	0	0.154324	0	0.205006	0.236779	0.193442	0.21045
T2-CAGTGTCGGCTGGCCC	0	0.174243	0.294042	0.374387	0.157328	0	0
T2-CAGTTCAAATTGACAC	0.105075	0.148512	0.180211	0.1373	0.119016	0.152678	0.157208
T2-CAGTTCCGCGGGTCGA	0	0.131624	0.305048	0.146262	0	0.195268	0.221799
T2-CAGTTCGAGGACCCGA	0.14846	0.224745	0.117371	0.223378	0	0.116679	0.169366
T2-CATAACGGACAGTCGT	0.121248	0.1912	0	0.246288	0.287824	0.15344	0
T2-CATAAGAAGCTTGGCT	0.106046	0.207317	0.140112	0.443193	0	0	0.103332
T2-CATAAGCTCTCCGTCT	0	0.230582	0.102055	0.15717	0.143894	0.145738	0.220561
T2-CATACAAAGCCGAACC	0.122277	0.129012	0.118176	0.229894	0	0.260647	0.139994
T2-CATACACAAAGTCAGC	0.210898	0.11345	0	0.122193	0.231412	0.182491	0.139555
T2-CATACACGGTTCCCAC	0.0976772	0.147127	0	0.38173	0.153492	0.113542	0.106432
T2-CATACCCGTACCCAGT	0.215117	0	0	0.145233	0.280725	0.143617	0.215309
T2-CATACGAACTAGCTGG	0.113163	0.172559	0.201621	0.368343	0.144315	0	0
T2-CATACGGCGTCTGGGC	0.162542	0.106783	0	0.203304	0.287346	0.13407	0.105954
T2-CATACTATGTAATTGT	0.110847	0.107845	0.140958	0.162748	0.209857	0.13758	0.130164
T2-CATACTTCTTTCTCCG	0.185705	0.162917	0.109596	0.378021	0	0.163761	0
T2-CATAGAGGAGATACTA	0.123659	0.154929	0.269925	0.312661	0	0.138826	0
T2-CATAGCCGCCCGGGAT	0.131184	0.142614	0.233576	0.175165	0	0.162059	0.155403
T2-CATAGCGTTGCCCACC	0.161596	0.175598	0.260773	0.284811	0	0	0.117222
T2-CATAGTACATTGAGAG	0.121487	0.163966	0.235764	0.163118	0	0.173824	0.141841
T2-CATAGTAGCATAGTAG	0.139057	0.12242	0.122021	0.110724	0.181268	0.143173	0.181336
T2-CATAGTCAAATACATA	0.10032	0.22748	0.161703	0.292461	0	0	0.218036
T2-CATAGTCCACAAGAAC	0.104119	0.236224	0.162141	0.231568	0	0.120142	0.145806
T2-CATATACTACTGATAA	0.152756	0.12612	0.213736	0.169623	0	0.178094	0.159671
T2-CATATAGGTACAGTCA	0.0994703	0.125878	0.251093	0.145304	0	0.196532	0.181721
T2-CATATGTCAGGCTACG	0.173183	0.129977	0	0.129368	0.342273	0.12784	0.0973588
T2-CATATTATTTGCCCTA	0.0998259	0.102844	0.341818	0	0.103952	0.199859	0.151701
T2-CATCATCTACCCGGAC	0.132726	0.15346	0.225559	0.152629	0	0.151961	0.183665
T2-CATCATTACCCTGAGG	0.108815	0.134878	0.292201	0.325676	0	0	0.13843
T2-CATCCTCTCAAAGATC	0	0.212603	0.220837	0.402665	0	0	0.163895
T2-CATCGCCCGCGGCCAA	0.100613	0.168594	0	0.187648	0.214552	0.187255	0.141337
T2-CATCGGACGGGTTAAT	0	0.156317	0.105487	0.153133	0.148037	0.239194	0.197833
T2-CATCGTCCGGTTACTA	0	0.163634	0.157261	0.221897	0.106354	0.151354	0.199501
T2-CATCTATCCCGTGTCT	0	0.115505	0.307895	0.14312	0	0.227582	0.205898
T2-CATCTGCAGGATCATT	0.120812	0.127399	0.184574	0.129323	0.113857	0.165427	0.158608
T2-CATCTTACACCACCTC	0.131588	0.186988	0	0.311914	0.140704	0.104853	0.123952
T2-CATGACTTCGCTGAAT	0.161475	0.149865	0.175509	0.23634	0	0.176609	0.100202
T2-CATGAGATGCACTCTC	0.151461	0.279356	0.210875	0.2281	0.130208	0	0
T2-CATGATGCACAATTCT	0.143618	0.16065	0.113741	0.172924	0.148326	0.16056	0.100181
T2-CATGATGGAAGTTAGC	0.132968	0	0.210625	0.287434	0	0.227326	0.141647
T2-CATGCCAACTCGCAAA	0.113873	0.16022	0	0.193406	0.185597	0.11453	0.232373
T2-CATGCGACCAGTTTAA	0.14233	0.15105	0	0.218747	0.205797	0.140363	0.141714
T2-CATGCGTTAGACAGAA	0	0.108786	0.290816	0.141559	0.101716	0.184378	0.172744
T2-CATGCTGGCTCCAATT	0.151023	0.177311	0	0.183186	0.202812	0.285668	0
T2-CATGGATTGTCTTCCG	0.160598	0.181851	0.283703	0.213773	0	0	0.160075
T2-CATGGCAGGAAGATCG	0.151915	0.212688	0.194312	0.166654	0	0.157534	0.116896
T2-CATGGCTCCCTATGTC	0.161733	0.196062	0	0.177236	0.127126	0.170256	0.167586
T2-CATGGGTATGCCTTAT	0	0.625842	0	0.254915	0	0.119242	0
T2-CATGGGTCGGGTGTGG	0.0972581	0.185697	0.119221	0.183767	0.142563	0.154741	0.116753
T2-CATGGTAAGTAGCGTT	0	0.18566	0.122882	0.315827	0	0.205552	0.17008
T2-CATGGTATTAGTTTGT	0.193159	0.190816	0	0.140151	0.214024	0.114882	0.146968
T2-CATGGTCTAGATACCG	0.122915	0.110027	0.172803	0.147199	0.152068	0.163788	0.131199
T2-CATGGTTTATTAATCA	0.10454	0	0.164539	0.35667	0	0.158804	0.215446
T2-CATGTAAGAGACATTT	0	0.140661	0.242428	0.271386	0.0980018	0.122058	0.125466
T2-CATGTAGGAGCGCCAA	0.116725	0.111477	0.276734	0.143881	0	0.197304	0.153879
T2-CATGTCTCATTTATGG	0	0.112515	0.331313	0.21468	0.152616	0.188876	0
T2-CATGTGGGCTCATCAC	0.25134	0	0.234735	0.513925	0	0	0
T2-CATTACGTCGGCCCGT	0.132876	0.122717	0.275785	0.122073	0	0.183362	0.163187
T2-CATTATGCTTGTTGTG	0.193958	0	0	0.110166	0.28893	0.210418	0.196528
T2-CATTGCGAAATGGGCG	0.182749	0.15225	0	0.134393	0.147378	0.206869	0.176361
T2-CATTTAGCGGACCATG	0	0.164465	0.13226	0.229349	0.153377	0.139925	0.180624
T2-CATTTCTAGCAGACTA	0	0.148146	0.309646	0.144954	0	0.235673	0.161582
T2-CATTTGAGTGGTACGT	0.12812	0.223183	0	0.209971	0.243538	0	0.195187
T2-CCAAACAGAACCCTCG	0.205341	0.125495	0	0.13457	0.147812	0.216487	0.170295
T2-CCAACGATGCACTGAT	0.146258	0.140129	0.167309	0.218133	0	0.162301	0.165871
T2-CCAACGCTTGCCAGGG	0.120383	0.115957	0.209318	0.123828	0.105743	0.156396	0.168375
T2-CCAAGAAAGTGGGCGA	0.122068	0.211342	0	0.384298	0	0.14424	0.138051
T2-CCAAGACTTCTGCGAA	0.112542	0.0995872	0.257924	0.159746	0	0.177625	0.192575
T2-CCAAGCGTAACTCGTA	0.118089	0.123316	0.263534	0.153202	0	0.159172	0.182686
T2-CCAAGGAACAGAGAGG	0.109472	0.141564	0	0.131986	0.17591	0.275565	0.165503
T2-CCAATAGATTTCATCT	0.104459	0.130217	0.14637	0.157089	0.100138	0.194805	0.166923
T2-CCAATAGTGCCGTCGA	0.101137	0.117099	0.250968	0.129879	0	0.197404	0.203513
T2-CCAATCGGTAGATCGA	0.113851	0.160848	0	0.257272	0.194816	0.142793	0.13042
T2-CCAATGTCACAGCAAG	0.136386	0.171551	0.139095	0.161022	0.138326	0.127213	0.126407
T2-CCAATTACGGGTCGAG	0.171944	0.142295	0	0.139989	0.20659	0.126967	0.212215
T2-CCAATTGAATGTTAAT	0.108408	0.341083	0	0.134836	0.165167	0.122593	0.127914
T2-CCACAATGTACGTCTT	0.126428	0.107933	0.245978	0.150493	0	0.169784	0.199384
T2-CCACACTGAGATATTA	0.103198	0.135725	0.179682	0.115635	0.13609	0.186356	0.143316
T2-CCACAGTACCCATCCT	0.13887	0	0.417954	0.124906	0	0.123877	0.194392
T2-CCACATGGCTCTTTAT	0.111432	0.19677	0	0.0930835	0.198251	0.112874	0.28759
T2-CCACCAACTTTACTGT	0.138701	0.128056	0.225984	0.223571	0	0.116528	0.167159
T2-CCACCCAAGGAAAGTG	0.113123	0.116776	0.264666	0.154911	0	0.174437	0.176087
T2-CCACGAGAAGAGAATC	0	0.167563	0.264426	0.154075	0	0.235185	0.178752
T2-CCACGGAGCCATAAGA	0.103343	0.170369	0.145337	0.216624	0.10528	0.15372	0.105326
T2-CCACGGTGCCCGGTAG	0	0.155985	0.166568	0.193565	0.117339	0.201054	0.16549
T2-CCACTCAGATCCGCAA	0.216781	0.196318	0.132443	0.341692	0	0	0.112766
T2-CCACTGGTGGCTGGTT	0	0.113484	0.333412	0.150558	0	0.200511	0.202036
T2-CCAGAAAGCAACTCAT	0.141568	0.117955	0	0.142344	0.279653	0.167095	0.151385
T2-CCAGAGACAAAGCCGG	0.101259	0.196093	0.193727	0.20195	0	0.177343	0.129627
T2-CCAGATAGTTGAGTGA	0	0.136282	0.305949	0.138828	0	0.218015	0.200925
T2-CCAGCCTGGACCAATA	0.156759	0.127279	0.200228	0.152964	0	0.203799	0.158971
T2-CCAGCTCGAACGCATT	0.18008	0.178345	0.166733	0.474843	0	0	0
T2-CCAGCTGATGGTACTT	0	0.113647	0.310248	0.129137	0	0.22668	0.220288
T2-CCAGCTTCCGCCCGCA	0.157623	0	0	0.147005	0.160456	0.319857	0.215059
T2-CCAGGGACGTGGCCTC	0.0904789	0.121512	0.118574	0.133647	0.19916	0.163709	0.17292
T2-CCAGTAGTCTGATCCA	0	0.148065	0.252403	0.171454	0	0.18233	0.245749
T2-CCAGTCAAATCTCTTA	0.197025	0	0	0.175653	0.301722	0.14478	0.180821
T2-CCAGTCTAGACGGCGC	0.137461	0.1224	0.192809	0.171297	0	0.165721	0.210313
T2-CCAGTCTTGTCATAGA	0.133015	0.213946	0	0.333994	0	0.162031	0.157015
T2-CCATAAACAACCCGAC	0.121479	0.125971	0.241536	0.136076	0.0915808	0.162382	0.120975
T2-CCATAACCTGTGCAGT	0.163152	0.0953435	0	0.148312	0.16802	0.105506	0.319667
T2-CCATACCTTTACTTGT	0.104218	0.121702	0.161794	0.15688	0.160827	0.178008	0.116571
T2-CCATACTCGCCTCTCC	0	0.142856	0	0	0.530544	0	0.3266
T2-CCATAGAGGCTGCCAG	0.217267	0.195144	0	0.30783	0.143279	0.136481	0
T2-CCATAGGTTGGCGTGG	0.121495	0.138766	0.274267	0.170869	0	0.142138	0.152465
T2-CCATATGGAAACTATA	0.123587	0.131474	0.25526	0.272113	0.114097	0.103468	0
T2-CCATCCATACCAAGTC	0.142068	0.131275	0.169798	0.121527	0.124404	0.195192	0.115737
T2-CCATCGCAGTTAAACT	0.120992	0.166291	0	0.241822	0.177922	0.146346	0.146626
T2-CCATCTCACCAGTGAA	0.185133	0.487078	0	0.208948	0	0	0.11884
T2-CCATGCCCTAGATTTC	0.167435	0.144952	0.237893	0.44972	0	0	0
T2-CCATGCCTGTTTAGTA	0	0.165644	0.242137	0.146253	0.113929	0.157823	0.174214
T2-CCATGCTCTGCAGGAA	0.152575	0.119402	0.23509	0.149088	0	0.154461	0.189384
T2-CCATGGCCCTTGTACC	0.0996751	0.132586	0.249591	0.1565	0	0.202992	0.158655
T2-CCATTAGCGATAATCC	0.143347	0.17155	0.175615	0.178116	0	0.167275	0.164095
T2-CCATTCCCTGCCCACA	0.128928	0.12563	0.212189	0.147771	0	0.205932	0.17955
T2-CCATTTCTACCTATTA	0	0	0.276647	0.31513	0.148092	0.142121	0.11801
T2-CCCAAACATGCTGCTC	0.14522	0.0968156	0.114876	0.139849	0.141162	0.192637	0.16944
T2-CCCAACATACGTCGCG	0.228496	0.235557	0	0.106934	0.237746	0	0.191267
T2-CCCAATGAGATTTGCA	0	0.26399	0.11215	0.449483	0	0.174376	0
T2-CCCAATTTCACAACTT	0.209775	0.100656	0	0.13523	0.21494	0.121071	0.218328
T2-CCCACTCCACGGTATC	0.094303	0.134195	0.181879	0.101418	0.169416	0.17154	0.147248
T2-CCCAGAGGAGGGCGTA	0	0.134259	0.259973	0.145856	0	0.221251	0.238661
T2-CCCAGGAAGAATTCGA	0.108873	0.145873	0.251039	0.150891	0.145716	0.197609	0
T2-CCCAGTAAACTTGGGA	0.120717	0.13612	0.264396	0.133941	0	0.202418	0.142407
T2-CCCAGTTAAGGCGCCG	0.1145	0.289304	0.276592	0.319604	0	0	0
T2-CCCGAAGTTTCGCGAA	0.143682	0.108474	0.12254	0.159224	0.175136	0.127953	0.16299
T2-CCCGACCATAGTCCGC	0.146985	0.126053	0.238956	0.17794	0	0.173938	0.136129
T2-CCCGCAGCGCGAACTA	0.176397	0.174925	0	0.346292	0.152309	0.150078	0
T2-CCCGCAGGGCCCAAAG	0	0.133155	0.207399	0.191133	0.105711	0.242208	0.120393
T2-CCCGCCATGCTCCCGT	0.1036	0.103017	0.307846	0.102259	0	0.234967	0.148312
T2-CCCGCGCAATGCACCC	0.113477	0.125366	0.258968	0.170571	0	0.168512	0.163106
T2-CCCGGGTCGTTCAGGG	0.122656	0.192873	0	0.367972	0	0.177873	0.138626
T2-CCCGGTGGAAGAACCT	0.116336	0.126152	0.248655	0.151337	0	0.198686	0.158835
T2-CCCGGTGTATCGGAAT	0.132569	0.132506	0	0.167546	0.385076	0	0.182303
T2-CCCGTAAGTCTAGGCC	0.21194	0.0983067	0	0.15239	0.114269	0.245218	0.177877
T2-CCCGTAGCTGGGAAGA	0	0.154028	0.286709	0.308608	0	0.112753	0.137902
T2-CCCGTCAGCGTCTGAC	0.208713	0	0	0.168409	0.287846	0.179618	0.155414
T2-CCCGTGAGGGCGGTGA	0.142598	0.102025	0	0.176335	0.188186	0.136101	0.254755
T2-CCCGTTTCGCAGATGT	0.126896	0	0.341623	0.379745	0	0.151736	0
T2-CCCTACTTGAACAATG	0.140945	0.212345	0	0.415706	0	0.102233	0.128772
T2-CCCTAGGCAACAAGAG	0.152745	0.0993277	0	0.127533	0.186536	0.136448	0.29741
T2-CCCTATGTAGAGCAGA	0	0.14375	0.491096	0.191646	0	0	0.173508
T2-CCCTCAAGCTCTTAGT	0	0.142058	0.199764	0.192423	0.128244	0.191724	0.145787
T2-CCCTCATTCTGGAATT	0.0978174	0.103215	0.182129	0.109033	0.127296	0.191572	0.188938
T2-CCCTCCTCGCTCGTAT	0.192282	0	0.369813	0.244437	0	0	0.193468
T2-CCCTGAAATGAGTTGA	0.127006	0.132423	0	0.307406	0	0.211563	0.221603
T2-CCCTGACTAACAAATT	0.191244	0	0	0	0.318062	0.184487	0.306207
T2-CCCTGCCCAATCCGCT	0	0.203732	0.2048	0.230144	0	0.196477	0.164847
T2-CCCTGCGCTACGCATA	0	0.142852	0.273194	0.15055	0	0.244984	0.18842
T2-CCCTGGCTGTTCCTTC	0.248798	0.119251	0	0.108594	0.155013	0.102447	0.265897
T2-CCCTTTGACAGGTCTT	0.169019	0.102374	0	0.141293	0.324246	0.115667	0.1474
T2-CCGAAAGTGGTGAGCA	0	0.151228	0.208477	0.253437	0	0.200569	0.186289
T2-CCGAACACTGGGCCTC	0.100915	0.132086	0.184836	0.199835	0	0.196885	0.185443
T2-CCGAACCTTCCCGGCC	0.202467	0.313287	0	0.241687	0.130387	0	0.112171
T2-CCGAAGCATTGACCAA	0.168506	0.179166	0.101706	0.242509	0.199764	0.108349	0
T2-CCGAAGTATATTGTTC	0.112784	0.144052	0.259301	0.157587	0	0.174453	0.151822
T2-CCGACAAAGGGAGTGC	0	0.14921	0.097083	0.118338	0.307966	0.132777	0.194625
T2-CCGACGGGCATGAGGT	0.163766	0.138248	0	0.222394	0.222722	0.0973282	0.155541
T2-CCGACGTAAACACAAC	0.118499	0.141179	0.119359	0.207135	0.135596	0.161422	0.11681
T2-CCGAGCTGTGCTTGTC	0	0.163551	0.100352	0.310772	0.128784	0.159535	0.137006
T2-CCGATCTCAACCTTAT	0.116326	0.154008	0.0934129	0.246078	0.0907643	0.143613	0.155799
T2-CCGATTCGAGGGACCC	0.107892	0.108683	0.26867	0.137727	0	0.169092	0.207936
T2-CCGCACAAAGACCAAC	0.103643	0.10288	0.282238	0.144984	0	0.168812	0.197444
T2-CCGCACGTGACCTCGG	0	0.13129	0.290129	0.149037	0	0.21693	0.212614
T2-CCGCATGTGGTACGAT	0.111251	0.118206	0.31027	0.234707	0.113794	0	0.111771
T2-CCGCCGGAACTTCTCG	0.112169	0.159307	0.110029	0.148392	0.13517	0.182789	0.152144
T2-CCGCCGGTCAACACAC	0	0.218162	0.197368	0.221867	0	0.164246	0.198357
T2-CCGCCTGCGAATTGGT	0.1149	0	0.312155	0.144953	0	0.227895	0.200097
T2-CCGCCTTGCGATGTCG	0.22181	0.112518	0	0.153519	0.134245	0.155452	0.222457
T2-CCGCGATTTGGTAGGT	0.17048	0.164902	0	0.193034	0.215857	0.117158	0.138568
T2-CCGCGCAAGATACCCA	0.101863	0.164552	0.135159	0.212477	0.124503	0.158169	0.103278
T2-CCGCGGAATGCGTCAC	0	0.263776	0.216233	0.278514	0	0.112733	0.128745
T2-CCGCGGGTACGAAGAA	0.126064	0.120425	0.222882	0.152492	0	0.209825	0.168311
T2-CCGCGTAGGTAAGGGC	0	0.101169	0.309969	0.11946	0.135696	0.203973	0.129733
T2-CCGCTATCAGCACCAG	0.113409	0.211807	0	0.223969	0.163267	0.171343	0.116205
T2-CCGCTCCAGGGCGATC	0.127425	0.168324	0.213118	0.254684	0.131336	0.105113	0
T2-CCGCTCTTCCGAACTA	0.100017	0.253211	0.164541	0.263435	0.120624	0	0.0981717
T2-CCGCTTACCTCACTCT	0	0.530283	0	0.208756	0.106863	0	0.154097
T2-CCGGAATGGTTTCAGT	0.126948	0	0.291018	0.179602	0	0.196854	0.205578
T2-CCGGAGCGTACTTTCT	0.137794	0.227054	0	0.298748	0.23253	0.103875	0
T2-CCGGCCGCGAGCATAT	0.28414	0	0	0.200987	0.245493	0	0.26938
T2-CCGGCGCATATTGGAT	0	0.16614	0.146969	0.361223	0	0.178007	0.147661
T2-CCGGCGTGAGACTCTG	0.208102	0	0	0.163198	0.246485	0.164681	0.217533
T2-CCGGGACCCGCAGAGA	0	0.141668	0.23265	0.15259	0.113458	0.189893	0.169741
T2-CCGGGCGGTCTCGTCA	0.0975351	0.117664	0.273705	0.146833	0	0.189232	0.175031
T2-CCGGGCTGCTCCATAC	0.144316	0	0.309804	0.152414	0	0.194454	0.199012
T2-CCGGGTTCGAGGTTAC	0.231548	0	0	0	0.456013	0	0.31244
T2-CCGGTTTGTAATTGTG	0	0.154529	0.255971	0.328491	0.137739	0.12327	0
T2-CCGTAAGTTGGTCCCA	0.0989842	0.126292	0.239271	0.204938	0	0.175779	0.154736
T2-CCGTAGGAAATCCCTG	0.1431	0.154852	0.13855	0.400463	0	0.163035	0
T2-CCGTAGGGTTGTTTAC	0.106017	0.163158	0.251886	0.240576	0	0.115102	0.123261
T2-CCGTATCTCGTCGTAG	0.296057	0	0	0.152244	0.207423	0.179899	0.164376
T2-CCGTATTAGCGCAGTT	0.128844	0.141067	0.244808	0.146819	0	0.186765	0.151697
T2-CCGTGCCCATGACGGC	0	0.202954	0.108322	0.253677	0.116893	0.183989	0.134164
T2-CCGTGGAACGATCCAA	0.143263	0.104757	0.178657	0.133363	0.100604	0.163264	0.176092
T2-CCGTGTTAAATTCCAT	0	0.295357	0	0.236642	0.128158	0.125379	0.214464
T2-CCGTTACGTTAGAACA	0	0.130615	0.159504	0.173628	0.155832	0.216006	0.164415
T2-CCGTTCCGAATCTCGG	0.158215	0.172983	0.242661	0.214473	0	0.211668	0
T2-CCTAAAGGCTGACGCT	0.153662	0.142069	0	0.17666	0.20054	0.166267	0.160801
T2-CCTAAATTAACGGTTC	0.144546	0.153741	0	0.143373	0.199511	0.181501	0.177328
T2-CCTAACCCAAACAAGT	0	0	0.405783	0.271851	0.186981	0	0.135385
T2-CCTAACTAAGGCTCTA	0.139048	0.138886	0	0.116451	0.221987	0.158839	0.224789
T2-CCTACAAGTCCGGAAT	0.094531	0.133268	0.167241	0.139422	0.136612	0.16596	0.162966
T2-CCTACATTCACAGACG	0.128787	0.281599	0	0.190774	0	0.16969	0.229149
T2-CCTACGGCTCAGTCGA	0	0.118776	0.266257	0.115995	0.128631	0.188434	0.181907
T2-CCTACTGCTTACACTT	0	0.159409	0.263382	0.190615	0	0.194356	0.192238
T2-CCTAGGCGTAGCGATC	0.10458	0.105699	0.283305	0.145779	0	0.187194	0.173443
T2-CCTAGGTAAAGGTAGC	0.157777	0.117025	0.0940405	0.155408	0.149113	0.198544	0.128094
T2-CCTAGTTAGTCGCATG	0	0.141073	0.290761	0.121929	0.107138	0.174329	0.164771
T2-CCTATAATGAGTGCCC	0	0.180766	0.167726	0.481308	0	0	0.1702
T2-CCTATACCGTCCTGTC	0.242272	0.151012	0	0.243077	0.148888	0.21475	0
T2-CCTATATCGTGTCACG	0.22219	0.333917	0	0.328365	0.115528	0	0
T2-CCTATATTTGTCCTGG	0.0941742	0.14846	0	0.383548	0.135943	0.139576	0.098299
T2-CCTATCTATATCGGAA	0.0991608	0.149187	0.189684	0.183305	0	0.161265	0.217398
T2-CCTATGGCTCCTAGTG	0.121833	0.258289	0	0.376093	0.108945	0.13484	0
T2-CCTATGGGTTACCGTC	0.0989532	0.140291	0.106721	0.134746	0.15791	0.225719	0.135659
T2-CCTATGGTCAAAGCTG	0.108828	0.214856	0.22807	0.18233	0	0.109594	0.156323
T2-CCTATGTCCACTCCAC	0.128957	0.417802	0	0.345511	0	0	0.10773
T2-CCTCAACGATCGCTGT	0.223743	0.152161	0	0.240795	0.155303	0	0.227998
T2-CCTCACCAATCTTGAC	0.148278	0.161825	0.177766	0.172285	0	0.154724	0.185123
T2-CCTCACCTGAGGGAGC	0.12052	0.119235	0.10819	0.194335	0.162007	0.152937	0.142776
T2-CCTCACCTTAGCATCG	0	0.143056	0	0.15475	0.347687	0.115006	0.2395
T2-CCTCCGACAATTCAAG	0.17918	0.154431	0	0.16	0.165392	0.181683	0.159314
T2-CCTCCTGAGCCCACAT	0.147238	0.11195	0	0.153891	0.223045	0.156876	0.207
T2-CCTCCTGTTGTGTCGT	0.150838	0.155188	0.169933	0.414826	0	0	0.109215
T2-CCTCGAAGTGGACGGG	0.0936003	0.12044	0.256385	0.136265	0	0.199138	0.194172
T2-CCTCGCCAGCAAATTA	0.104812	0.129094	0.218254	0.170262	0	0.175033	0.202544
T2-CCTCGCGCGATATAGG	0.121457	0.108783	0.154043	0.131745	0.107525	0.161115	0.215332
T2-CCTCGCGCTGTGCGAT	0.121261	0.224241	0	0.395119	0.136014	0.123364	0
T2-CCTCGGACCGGGATAG	0	0.301438	0	0.358662	0	0.154454	0.185446
T2-CCTCGGATGCTACCTG	0.0957028	0.127888	0.134077	0.147394	0.147321	0.171414	0.176203
T2-CCTCTAATCTGCCAAG	0.136358	0.116657	0.111644	0.199633	0.107098	0.163944	0.164667
T2-CCTCTATCGATTAGCA	0.120368	0	0	0	0.501684	0	0.377948
T2-CCTCTCTCCCATCTAG	0.146313	0.120971	0	0.187463	0.191532	0.151294	0.202427
T2-CCTCTGGCCTAGACGG	0.145755	0.152642	0.197825	0.184771	0	0.16299	0.156017
T2-CCTCTGTACTATTCTA	0	0.339631	0	0.341789	0	0.150556	0.168023
T2-CCTGAACGATATATTC	0.10775	0.0951678	0.156688	0.180829	0.129653	0.163889	0.166023
T2-CCTGAATATTTACATA	0.107258	0.189478	0	0.164614	0.174556	0.148125	0.215969
T2-CCTGACCACCGATGGT	0.108752	0.171087	0.15228	0.22599	0	0.160873	0.181017
T2-CCTGCCCGTTGTCTAG	0.110367	0.128065	0.230401	0.139003	0.102284	0.188424	0.101455
T2-CCTGCGTTCTACGCTT	0.122383	0	0	0.166947	0.157367	0.315937	0.237366
T2-CCTGCTATTTGAGAAG	0.0965132	0.170201	0.181196	0.162686	0.10359	0.150213	0.135601
T2-CCTGGCTAGACCCGCC	0.100124	0.136211	0.23874	0.146855	0	0.184084	0.193987
T2-CCTGGTCGAATGTGGG	0	0.525653	0	0.474347	0	0	0
T2-CCTGTAAGACATGATA	0	0.160405	0.144701	0.184528	0.149624	0.190299	0.170442
T2-CCTGTACTCACGCCCA	0.151396	0.219231	0	0.226033	0.129246	0.178014	0.0960795
T2-CCTGTCACCCGGGCTC	0.142466	0.129613	0.0981803	0.110685	0.218028	0.195935	0.105093
T2-CCTGTCGCCCGTAAAT	0.0986889	0.205471	0.132776	0.129066	0.110739	0.16776	0.1555
T2-CCTGTGAAACCGTAAC	0	0.190079	0	0.203633	0.275063	0.12737	0.203855
T2-CCTGTTTGAAGACACG	0.187291	0.127871	0.147467	0.411109	0	0.126262	0
T2-CCTTAAGTACGCAATT	0	0.169589	0.214308	0.224134	0	0.174023	0.217947
T2-CCTTCAGTTAAAGTGA	0	0.434363	0	0.432997	0	0	0.132641
T2-CCTTCGTATAGAATCC	0.119034	0.116601	0.256141	0.315469	0	0	0.192754
T2-CCTTCTCAGCGTTCCT	0.166174	0.148876	0	0.15459	0.221821	0.172853	0.135687
T2-CCTTCTTGATCCAGTG	0.108941	0.113942	0.166531	0.194604	0.0946128	0.178364	0.143006
T2-CCTTTAAGGGAGCACT	0.228799	0.174055	0	0.451044	0.146102	0	0
T2-CCTTTCAATGAAGAAA	0.138986	0.207499	0.151593	0.198479	0	0.142208	0.161236
T2-CCTTTGAATTATGGCT	0.144935	0.508333	0	0	0.194154	0	0.152578
T2-CGAAACATAGATGGCA	0.102272	0.107775	0.184645	0.178107	0.0909189	0.150057	0.186226
T2-CGAAACGCAATTCATG	0.144194	0	0.266983	0.203413	0.129503	0.132199	0.123708
T2-CGAACAGTATGGGCGT	0.146621	0.322904	0.189385	0.210533	0	0	0.130557
T2-CGAACCCGCATGCGTC	0.136133	0.148404	0	0.264911	0.158491	0.0934958	0.198565
T2-CGAACGCCCAGTGCCG	0.102254	0.129786	0.265738	0.148197	0	0.152326	0.2017
T2-CGAACGGCCGGACAAC	0.187874	0.12512	0.0975886	0.179198	0.170131	0.135112	0.104977
T2-CGAAGACGGTGAGTGC	0.220663	0.0938639	0	0.116292	0.219877	0.190731	0.158574
T2-CGAAGATCAGTTTCAT	0.128661	0.202206	0.225993	0.192637	0.105329	0	0.145173
T2-CGAAGCTATAAATTCA	0.110559	0.0960831	0.240353	0.153329	0	0.186753	0.212922
T2-CGAAGTTGCTCTGTGT	0.162326	0.125409	0.113525	0.16252	0.131383	0.15571	0.149127
T2-CGAATCTGCTCGACGC	0.135217	0.175194	0	0.358209	0	0.20726	0.12412
T2-CGAATGAAGTCATTGC	0.115334	0.103893	0.327227	0.169285	0.0996341	0.184626	0
T2-CGAATGACGCATAATG	0.138788	0.181943	0	0.543227	0	0.136042	0
T2-CGACAATTTGATCTAA	0.110665	0	0.392848	0.1363	0.153354	0.206834	0
T2-CGACACGCTCCGACAG	0.107971	0.125205	0.36905	0.288243	0	0	0.10953
T2-CGACAGTTCGCGTTAT	0	0.132729	0.261067	0.196137	0	0.185672	0.224394
T2-CGACCCTTAACGCCGG	0.105254	0.0935344	0	0.167444	0.226767	0.149136	0.257864
T2-CGACCTACTAGACAAT	0.124108	0.139921	0.148439	0.112484	0.170995	0.149644	0.154409
T2-CGACGCATCCGTACCT	0.173744	0.173171	0	0	0.289092	0	0.363993
T2-CGACTCAGGATGTTAT	0.132959	0	0.239681	0.169752	0	0.218953	0.238656
T2-CGAGACCCTAGAGTGT	0.17822	0.14983	0	0.167601	0.29667	0.207679	0
T2-CGAGAGATGTGAACCT	0	0.111599	0.327893	0.137754	0	0.21076	0.211993
T2-CGAGAGCGCGTAGATA	0.174842	0.102491	0	0.111297	0.239556	0.105019	0.266796
T2-CGAGAGCTTTCACTAC	0	0.142983	0.182193	0.498321	0	0	0.176502
T2-CGAGAGGGTAGCCGCG	0.163963	0.183917	0.261971	0.277759	0	0.112389	0
T2-CGAGCACTTCAAGTTT	0	0.161438	0.307366	0.150498	0	0.207235	0.173463
T2-CGAGCGTTGATCAGCC	0.180828	0.144208	0	0.227211	0.194118	0.146445	0.107189
T2-CGAGCTGGGCTTTAGG	0.10397	0.142534	0.279211	0.114739	0	0.194875	0.164671
T2-CGAGGCTAAATATGGC	0.105618	0.138472	0.208538	0.182696	0	0.166456	0.198221
T2-CGAGGGACTGCGGTCG	0.106204	0.1016	0.282302	0.147541	0	0.20853	0.153822
T2-CGAGGGTATCCAGGTG	0.126065	0.21212	0	0.661815	0	0	0
T2-CGAGTACTAAAGAGGA	0.139452	0.161712	0	0.195958	0.142055	0.247026	0.113796
T2-CGAGTGAAGGTACCAG	0.300423	0	0	0.240648	0.244486	0.214443	0
T2-CGAGTTCTGTCCCACC	0.145147	0.114886	0.16043	0.141055	0.0995997	0.1516	0.187283
T2-CGAGTTTATCGGACTG	0	0.224688	0	0.260631	0.180882	0.194362	0.139436
T2-CGATACCTCGCGGACA	0.133082	0.113701	0.105971	0.196763	0.185569	0.138876	0.126037
T2-CGATAGTCGTACTGCA	0	0.159597	0.119501	0.363341	0	0.103741	0.253819
T2-CGATCCGACCCAGTGC	0.11015	0.121848	0.118328	0.174539	0.118178	0.158124	0.198834
T2-CGATCTGTTGGAGGAC	0.174786	0.0973885	0	0.156662	0.278095	0.153322	0.139747
T2-CGATGGACCCTACGCC	0.143267	0.134788	0.14471	0.1467	0.0927326	0.183894	0.153908
T2-CGATGTTGTTATCTAC	0.152378	0	0	0.164633	0.228839	0.233755	0.220394
T2-CGATTAAATATCTCCT	0.109079	0.144543	0	0.381471	0.231488	0.133419	0
T2-CGATTCGCCTGGCTGC	0	0.3396	0.16359	0.496811	0	0	0
T2-CGCAAACACGAGTTAC	0.104672	0.112128	0.200138	0.167385	0.112591	0.154976	0.14811
T2-CGCAATCGATCATTAG	0.115983	0.177521	0	0.172532	0.223779	0.133465	0.176721
T2-CGCAATTACTTTCGGT	0.131729	0.115635	0.264682	0.121259	0	0.246368	0.120327
T2-CGCAATTAGGGTAATA	0.113402	0.103138	0.246344	0.137833	0	0.216326	0.182957
T2-CGCAATTCTACAATAA	0.114866	0.143145	0.188109	0.197398	0	0.188788	0.167694
T2-CGCACATGTCCACTAC	0.174925	0.115519	0.0932125	0.131294	0.159717	0.148603	0.176729
T2-CGCACGTGCGCTATCA	0.124211	0.226556	0	0.361754	0	0.107087	0.180392
T2-CGCAGGCGATCCAAAC	0.110079	0.1516	0.318206	0.2703	0	0	0.149816
T2-CGCATCATGGCTTCAG	0.130368	0.123033	0.323309	0.127089	0.149265	0.146937	0
T2-CGCATGCCGAATGCGT	0.152486	0.170029	0.152227	0.276007	0	0	0.249251
T2-CGCATGGTGCGATGCT	0.166147	0.0930126	0	0.157227	0.249457	0.180092	0.154063
T2-CGCATTAGCTAATAGG	0.212919	0.124205	0	0	0.281281	0.214087	0.167508
T2-CGCCAAGAAGCCGAGT	0.129273	0.115158	0	0.125321	0.232644	0.181878	0.215725
T2-CGCCACAGGTCGCGAT	0.194998	0	0	0.160195	0.3475	0	0.297307
T2-CGCCATCCGATTATGA	0.112121	0.110717	0.238307	0.15597	0	0.190905	0.191981
T2-CGCCCAGCACGCCTAG	0.169925	0.208922	0	0.499257	0.121896	0	0
T2-CGCCCAGCGTTTCACG	0.259695	0	0.180925	0.412774	0	0	0.146606
T2-CGCCCGCTTCCGTACA	0.108398	0.103501	0.274717	0.126838	0	0.194232	0.192313
T2-CGCCCTTGAAGGCTGA	0.108966	0.137405	0.241248	0.163174	0	0.160522	0.188685
T2-CGCCGACTATTCGCTA	0	0.113927	0.180941	0.144387	0.253209	0.192433	0.115103
T2-CGCCGCCCATGCCTGT	0.119989	0.0926826	0.156249	0.132843	0.174394	0.120565	0.203277
T2-CGCCGTTCAGCATAGT	0	0.154282	0.219078	0.26845	0.108941	0.117308	0.131941
T2-CGCCTCCCTCCTCTAT	0.14061	0	0	0.200837	0.33144	0.131769	0.195344
T2-CGCCTGGCCTACGTAA	0.149847	0.12454	0.306783	0.212484	0	0.104889	0.101456
T2-CGCGAAGTGGCATACT	0.119818	0.131456	0.166475	0.366038	0	0.0934253	0.122788
T2-CGCGACACTGCGCAGC	0	0.307839	0	0.366529	0	0.175242	0.15039
T2-CGCGACCGCGACAGAT	0	0.54207	0	0.2404	0.21753	0	0
T2-CGCGAGAGGGACTTGT	0	0.112885	0.322194	0.13976	0	0.230945	0.194215
T2-CGCGAGTCTGCCGGGT	0.23512	0.129183	0	0.200303	0.153023	0.1381	0.144271
T2-CGCGCAAATGTCCAGA	0	0.0998633	0.33482	0.32663	0.12434	0	0.114347
T2-CGCGCATGTTTGATTG	0.122327	0.133345	0	0.153831	0.234126	0.144128	0.212242
T2-CGCGCCCGACTTAATA	0.137574	0.11757	0.197039	0.117724	0.13019	0.190765	0.109139
T2-CGCGGCTCAACTTGAA	0.181438	0	0.469573	0.166547	0	0	0.182441
T2-CGCGGGAATTAGGCAG	0.131328	0.266283	0	0.151729	0.146387	0.156062	0.148211
T2-CGCGGTCACAAACCAA	0.108994	0.113051	0.23252	0.168595	0	0.172744	0.204097
T2-CGCGTTCATGAAATAC	0.170016	0.122801	0.138676	0.137481	0.133173	0.176479	0.121375
T2-CGCTACGGGACATTTA	0.0979306	0.139888	0	0.140726	0.22476	0.192323	0.204373
T2-CGCTAGAGACCGCTGC	0.131502	0.166661	0	0.282467	0	0.149912	0.269458
T2-CGCTATACCGCCCACT	0.125063	0	0	0.174799	0.221492	0.478646	0
T2-CGCTATTCAATGTATG	0.110113	0.131754	0.180809	0.13051	0.152255	0.20136	0.0931998
T2-CGCTATTCTTAGGCTC	0	0.134255	0.307025	0.129341	0	0.228697	0.200682
T2-CGCTCGACATAATGAT	0.0907108	0.112957	0.181594	0.122602	0.170846	0.135659	0.185632
T2-CGCTCTCCGTAGATTA	0.12139	0.109929	0.174869	0.146621	0.123149	0.187907	0.136135
T2-CGCTGGTGACTACCCT	0	0.223321	0.153689	0.304831	0.150133	0	0.168026
T2-CGCTGTGACGCCGCAC	0.162023	0.139797	0.224364	0.160104	0	0.151486	0.162226
T2-CGCTGTGTGGATGTTG	0.119835	0.19832	0.250612	0.431232	0	0	0
T2-CGCTTAGTATTGATAC	0.186615	0.202373	0	0.405298	0.205715	0	0
T2-CGCTTATTCCCGGTCG	0.141536	0	0.268642	0.229939	0.116583	0.105407	0.137892
T2-CGCTTCCACTGAAATC	0	0.104947	0	0.156205	0.228652	0.238568	0.271628
T2-CGCTTCGGTCTAAGAC	0.124528	0.184105	0.20341	0.200283	0	0.175894	0.11178
T2-CGCTTTCATACCGGTG	0	0.122267	0.2105	0.126669	0.151134	0.19097	0.198461
T2-CGCTTTCCGCCAAGGT	0.19163	0	0.252877	0.416967	0	0	0.138526
T2-CGCTTTCTTGCATTCG	0.118676	0.120552	0.238188	0.155961	0	0.160499	0.206123
T2-CGGAAAGAATCAAACG	0.120196	0.117678	0.170507	0.275838	0	0.150506	0.165275
T2-CGGAACGTAAACATAG	0.251755	0.126305	0	0.167437	0.30957	0.144933	0
T2-CGGACCTTTACGTCCC	0.116528	0.168349	0.140179	0.247899	0.092962	0.109336	0.124746
T2-CGGACGTTACTTGAAG	0.135365	0.135969	0	0.147617	0.208142	0.157447	0.215459
T2-CGGAGCAATTTAATCG	0.131866	0.240227	0	0.355056	0.142333	0.130517	0
T2-CGGAGCATGGCGATCC	0.131547	0.130461	0.136749	0.211843	0.102705	0.175822	0.110873
T2-CGGAGCTTATAACACC	0.149369	0	0.252343	0.198935	0	0.207341	0.192011
T2-CGGAGTTTGAGAGACA	0	0.149864	0.243848	0.21057	0	0.222497	0.17322
T2-CGGATAAGCGGACATG	0.10641	0.110957	0.204457	0.156251	0.0949201	0.182203	0.144803
T2-CGGATCCTCAAGGACT	0.114545	0.162918	0.149704	0.307796	0.134401	0.130636	0
T2-CGGCAAACATCGTGCG	0.115666	0.167201	0.142927	0.303864	0	0.143316	0.127026
T2-CGGCACCGTTAGCGCC	0.123195	0.112178	0.179785	0.156155	0.120585	0.181783	0.126318
T2-CGGCAGGGTCGGGTTG	0.164475	0	0	0	0.345847	0.16024	0.329438
T2-CGGCCACGCACAAAGT	0.101932	0.113106	0.268984	0.145763	0	0.17573	0.194484
T2-CGGCCAGAGCGACCAT	0.161923	0.0960942	0.0947666	0.42907	0	0.106923	0.111223
T2-CGGCCCAGGTATATCC	0.13149	0.175787	0.12468	0.225277	0.12944	0.213326	0
T2-CGGCGCCATCAATCCC	0	0.195656	0.164414	0.390689	0	0.107324	0.141916
T2-CGGCTCTTCGTCGAAC	0.101559	0.105846	0.287166	0.0991277	0.102925	0.199767	0.10361
T2-CGGGAATATAGTATAC	0.139146	0.101165	0.332224	0.203887	0.117776	0	0.105803
T2-CGGGAATTTATGTAAA	0.250102	0.121634	0	0.137774	0.201839	0.288651	0
T2-CGGGAGCTTCAGTGTA	0.1258	0	0.330088	0.178813	0.115891	0.117897	0.131511
T2-CGGGAGTATACCGCCG	0	0.168119	0.148124	0.201521	0.108777	0.229998	0.143462
T2-CGGGATCAATGTAAGA	0.144968	0.108256	0	0.126819	0.303929	0.17698	0.139047
T2-CGGGCAGCTAAACCGC	0.126326	0.112699	0.246321	0.159309	0	0.180707	0.174638
T2-CGGGCCTTCTTTGTAA	0.103058	0.126079	0.277726	0.131199	0	0.185652	0.176287
T2-CGGGCGATGGATCACG	0.247631	0	0.100928	0.222063	0.127595	0.118036	0.183746
T2-CGGGTGTACCCATTTA	0.116008	0.207538	0.091475	0.172853	0.132249	0.140531	0.139347
T2-CGGTACGGCAAACCCA	0.192333	0	0	0.159909	0.264271	0.185353	0.198134
T2-CGGTACTAGAATCAAA	0.12183	0.116154	0.283764	0.255659	0.0982278	0.124366	0
T2-CGGTAGAGGTGCAGGT	0.131472	0	0	0.105451	0.356315	0.128308	0.278454
T2-CGGTATAGGTATTAGC	0.111995	0.106939	0.15502	0.175349	0.12308	0.162996	0.16462
T2-CGGTATGGGCACTCTG	0.153252	0	0.174139	0.316123	0.159499	0	0.196987
T2-CGGTCAAGTGGGAACC	0.194546	0.143706	0	0.201206	0.157569	0.149491	0.153482
T2-CGGTCCGTCGCAAGCC	0.189804	0.361966	0	0.320372	0	0	0.127859
T2-CGGTCTATCAACCCGT	0.127585	0	0.322869	0.157178	0.104448	0.151782	0.136137
T2-CGGTGAAGACTAAAGT	0	0.121739	0.307655	0.12682	0	0.248633	0.195153
T2-CGGTGCAGATAGAACG	0.148507	0	0	0.220905	0.286153	0.103207	0.241228
T2-CGGTGCGCGTTGGTCC	0.153952	0.233007	0	0.311515	0.1991	0.102426	0
T2-CGGTGGGCTCCAGCCT	0	0.123667	0.239891	0.12821	0.178133	0.183785	0.146315
T2-CGGTGTACTTGATCCC	0	0.107431	0.300755	0.139436	0	0.22551	0.226868
T2-CGGTTATCCAACAGTG	0.125374	0.0990763	0.1062	0.13903	0.247116	0.123416	0.159789
T2-CGGTTCAAGTAGGTGT	0.123448	0.102245	0.265938	0.164744	0	0.163937	0.179688
T2-CGGTTGACCTGGCATA	0.212698	0.129709	0.134658	0.223701	0.193442	0.105792	0
T2-CGGTTGAGTATCCTTC	0.144906	0.17684	0.108559	0.277207	0.124648	0.167841	0
T2-CGGTTGGGCAGGGTCC	0.201331	0.184415	0.160674	0.324366	0	0	0.129214
T2-CGGTTGGGTTCAAGTT	0.114096	0.127845	0.298176	0.121204	0	0.217888	0.120791
T2-CGGTTTATGAAGGAAC	0.0984876	0.177481	0.210752	0.172012	0	0.170853	0.170414
T2-CGTAACTTCGACACTT	0	0.147742	0.141144	0.264128	0.159486	0.13723	0.150271
T2-CGTACCTGATAGGCCT	0	0.115858	0.291317	0.119354	0.133102	0.172881	0.167488
T2-CGTAGAGAGTAATTAT	0.123337	0.206657	0	0.388748	0	0.105399	0.175859
T2-CGTAGCGAATTGTCAG	0.112326	0.167043	0.233524	0.194324	0	0.159836	0.132947
T2-CGTATTAAGAGATCTA	0.125674	0.138057	0.219889	0.155373	0	0.185172	0.175834
T2-CGTCAAGGCTATAAAT	0.114742	0.155745	0	0.167011	0.244574	0.166768	0.151159
T2-CGTCACGTCCATTGGT	0.18091	0.127771	0	0.138478	0.295558	0.143249	0.114034
T2-CGTCAGCTATTTACTC	0.103824	0.231014	0.112878	0.250442	0.124191	0.177652	0
T2-CGTCAGTGCGCACAAG	0.159666	0.194756	0	0.257693	0.201028	0.186856	0
T2-CGTCATACCATATCCA	0.103121	0.134292	0.265961	0.166037	0	0.161839	0.16875
T2-CGTCGCATGTGAGCCA	0.218561	0.151885	0.157296	0.328336	0	0.143922	0
T2-CGTCGCTTGGTTATAC	0.100569	0.321105	0	0.29529	0	0.163803	0.119233
T2-CGTCGGATAGTGTTGA	0.152705	0.185532	0	0.212817	0.195326	0.123709	0.129911
T2-CGTCGGGTCTAAGCGC	0.311393	0	0	0.130139	0.200705	0.208849	0.148913
T2-CGTCGTCCTTCGCGAA	0.11994	0.166418	0.233397	0.351143	0	0	0.129102
T2-CGTCTGGAAGGGCCCG	0.111658	0.13862	0.242068	0.15215	0	0.178512	0.176993
T2-CGTGAAGTTAATTCAC	0.104534	0.141672	0.253005	0.127879	0	0.196751	0.176161
T2-CGTGACATTGGGTCGT	0	0.122856	0.26183	0.107134	0.193973	0.168539	0.145668
T2-CGTGACCAGTCCTCTG	0.135225	0.364054	0	0.376956	0	0	0.123765
T2-CGTGCAGACTGGGACA	0.138455	0.120903	0.314143	0.148437	0	0.167612	0.110451
T2-CGTGCATTGTCGACGC	0.154646	0	0.241689	0.155731	0.15512	0.105859	0.186954
T2-CGTGCCCTCCCGAAGA	0.105481	0.207304	0	0.314938	0.226957	0.145321	0
T2-CGTGCTTCTACCTAAA	0.122345	0.323429	0	0.42659	0	0	0.127636
T2-CGTGGCCGAATATCTA	0.095126	0.185197	0.180896	0.255437	0	0.0975651	0.185779
T2-CGTGGTACCCAAAGGC	0.104894	0.134624	0.199778	0.314654	0	0.111825	0.134225
T2-CGTGTCCCATTCGCGA	0.0930194	0.172228	0.136539	0.164727	0.0952353	0.157001	0.18125
T2-CGTGTCTCGTTACGAC	0	0.270186	0	0.54563	0.184184	0	0
T2-CGTTAATGTCCCGACG	0.147021	0.215762	0	0.38556	0	0.139252	0.112405
T2-CGTTAGCTCACAACTG	0.190619	0.110443	0.203951	0.129193	0	0.14637	0.219424
T2-CGTTATCATACTTCCA	0.146378	0.114966	0.0927116	0.141383	0.202421	0.122885	0.179255
T2-CGTTCAGACCCGCGAA	0	0.391442	0	0.608558	0	0	0
T2-CGTTCATGGTGCGCGT	0.11645	0.426279	0	0.126974	0.152215	0	0.178083
T2-CGTTCTTCGCACACCT	0.122608	0.101447	0.25976	0.150559	0	0.186482	0.179144
T2-CGTTGAATACCGCGCT	0.121031	0.219155	0.226995	0.432819	0	0	0
T2-CGTTGAGCGACCGTCG	0.209404	0.25077	0	0.275065	0.140942	0.123819	0
T2-CGTTGAGTAATTGCGT	0.131603	0.136643	0.205459	0.172612	0	0.175706	0.177977
T2-CGTTGCCCGCGTGGGA	0.110551	0.116339	0.119224	0.491819	0.162067	0	0
T2-CGTTGTAAACGTCAGG	0.108112	0.141658	0.160984	0.253921	0	0.167091	0.168235
T2-CGTTGTAAGATTGATT	0.0946434	0.136805	0.214487	0.152026	0.0923351	0.165984	0.143721
T2-CGTTGTCGGCAATTGA	0.19194	0	0.497507	0.17128	0	0	0.139273
T2-CGTTGTTTCAATTCCC	0.128343	0.131053	0.231816	0.176633	0	0.16667	0.165485
T2-CGTTTAAGCGGAGCAC	0.098812	0.171438	0.139885	0.142654	0.100712	0.149484	0.197014
T2-CGTTTCACTTCGGGCG	0.123008	0.111727	0.155158	0.103715	0.160885	0.141721	0.203786
T2-CGTTTCGCTCATTACA	0.120431	0.116121	0.158675	0.140582	0.166674	0.164085	0.133431
T2-CGTTTGTGTAGAGGGT	0	0.164349	0.169853	0.254008	0.108652	0.136604	0.166533
T2-CTAAAGAATGCCTACT	0	0.188541	0.123457	0.205935	0.190763	0.185753	0.10555
T2-CTAAAGGGAAATAGGA	0.119893	0.0913131	0.13242	0.155013	0.217222	0.119415	0.164723
T2-CTAAATCCGGTGTACA	0	0.131922	0	0.479639	0.108542	0.118221	0.161676
T2-CTAAATCCTATTCCGG	0.127322	0.114245	0.237556	0.13548	0	0.212763	0.172634
T2-CTAACAGCACAATAAC	0	0.233386	0	0.226089	0.199452	0.216051	0.125023
T2-CTAACCGCGCGCCCGT	0.160949	0.137587	0	0.214086	0.14632	0.154567	0.186491
T2-CTAACGAAACTTGCTG	0.107761	0.119985	0.142902	0.197635	0.105602	0.186811	0.139305
T2-CTAACTGATAATCGCC	0.177074	0.176791	0.269318	0.376817	0	0	0
T2-CTAACTGGTCCGGTTC	0.131647	0.1393	0	0.246667	0.188583	0.133946	0.159857
T2-CTAAGGGAATGATTGG	0.1141	0.30913	0	0.283135	0.195389	0.0982465	0
T2-CTAATTCGCACGCGCT	0.161226	0.177246	0.123326	0.182968	0.121736	0.0981387	0.13536
T2-CTAATTCTCAGATATT	0.0934434	0.0941254	0.179287	0.171902	0.131537	0.171408	0.158298
T2-CTAATTTCAACAACAC	0	0.117696	0.266709	0.14414	0	0.223669	0.247786
T2-CTACAAGAAATAACCC	0.142915	0.168789	0.150102	0.405868	0.132327	0	0
T2-CTACACTCGCAGATGG	0.144397	0.188749	0.277332	0.255788	0	0.133735	0
T2-CTACCCTAAGGTCATA	0.102741	0.109013	0.230523	0.123849	0.102316	0.172342	0.159216
T2-CTACGACTAGCTATAA	0.108049	0.140803	0.129019	0.201464	0.119021	0.157973	0.14367
T2-CTACGCACGGAGTACC	0.106555	0.137029	0.260838	0.175334	0	0.172505	0.14774
T2-CTACGCCATTTCCGAT	0	0.454028	0	0.398944	0.147028	0	0
T2-CTACTATCATAGGTTT	0.245723	0	0	0.127692	0.241939	0.199107	0.185539
T2-CTACTATCTTTCAGAG	0.100235	0.125731	0.135615	0.240951	0.0927435	0.175449	0.129275
T2-CTACTCAAGGTATAGT	0.116428	0.28524	0	0.441851	0.156481	0	0
T2-CTACTCTAGGCCCGGC	0.127351	0.11507	0.258013	0.145155	0	0.162239	0.192173
T2-CTACTGCCACCTGACC	0.109158	0.131642	0.173319	0.138339	0.101204	0.1871	0.159239
T2-CTAGACTGCATTTCGT	0	0.117605	0.25656	0.134628	0.121375	0.210726	0.159106
T2-CTAGATGTGAGTGTAA	0	0.17718	0.180758	0.186195	0.1045	0.18059	0.170777
T2-CTAGATTTACGACGGC	0.164649	0.128869	0	0.179706	0.146799	0.230177	0.1498
T2-CTAGCATAGTATAATG	0.100286	0.103677	0.259302	0.117147	0.0900482	0.188365	0.141175
T2-CTAGCCGATGTTATGA	0.1089	0.134626	0.128898	0.207543	0.123939	0.179342	0.116752
T2-CTAGGCGCCCTATCAG	0	0.163854	0.304701	0.261499	0	0.13076	0.139186
T2-CTAGGTCTGAAGGAAT	0.111956	0.186853	0.158054	0.214857	0	0.198196	0.130084
T2-CTAGGTTCGGACGTGA	0.12866	0.283664	0.124709	0.462967	0	0	0
T2-CTAGTAGAAAGGGATT	0.138968	0.210993	0.0992911	0.217452	0	0.144973	0.188322
T2-CTAGTATTCGGAATTA	0	0.136572	0	0.194707	0.28043	0.223052	0.165239
T2-CTAGTCACGTCTTAAG	0	0.220998	0.192827	0.14782	0.105194	0.196141	0.137021
T2-CTAGTGAAGGACAGGA	0.117644	0.106194	0.235415	0.130174	0.108451	0.187034	0.115089
T2-CTAGTTACAACCCGGT	0	0.187165	0.226011	0.426752	0	0	0.160072
T2-CTAGTTGGGCCCGGTA	0.0994334	0.147836	0.106957	0.188266	0.0987535	0.214523	0.144231
T2-CTATAAGAGCCAATCG	0.0974496	0.113587	0.22526	0.151377	0	0.172376	0.23995
T2-CTATACTTAAAGCGAG	0.123975	0.168035	0.191071	0.169424	0.106357	0.136662	0.104476
T2-CTATAGGCGTTGATGT	0	0.356057	0	0.385554	0	0.128339	0.13005
T2-CTATCACAACGCTGGA	0.120983	0.151283	0.166183	0.288164	0.172521	0	0.100865
T2-CTATCGACGAAATACA	0.145487	0.205046	0.260563	0.388904	0	0	0
T2-CTATCGGGTCTCAACA	0.119918	0.176273	0.206629	0.153334	0	0.172253	0.171593
T2-CTATGCCCGAATGCAA	0.19888	0.152374	0	0.524427	0	0.124319	0
T2-CTATGGGAAGCGGAAT	0.160811	0	0.456221	0.236547	0	0	0.146421
T2-CTATGTCACTAGCCCA	0.128527	0.105796	0.134308	0.129455	0.160029	0.176177	0.165709
T2-CTATGTCTATTGAAAC	0.145311	0.134695	0	0.160184	0.128911	0.295793	0.135106
T2-CTATGTGAGTCACGGC	0	0.334841	0	0.167076	0.188686	0.190422	0.118975
T2-CTATTCATGTGTCCCA	0.124002	0.201093	0.140546	0.219589	0.182296	0.132474	0
T2-CTATTGTGTTTGGTCA	0.10912	0.106069	0.270419	0.130615	0	0.198662	0.185115
T2-CTATTTGCTTGGAGGA	0.17196	0.149605	0	0.340455	0	0.227373	0.110607
T2-CTATTTGGTTACGGAT	0.0955282	0.0957002	0.282282	0.137736	0	0.180225	0.208528
T2-CTCAACTAACCCGGAT	0.139562	0.335504	0	0.360981	0	0	0.163954
T2-CTCAAGACATTAGCGC	0.10629	0.114211	0.224433	0.108495	0	0.214629	0.231942
T2-CTCACATTTACTAAAT	0.111405	0.147678	0.118722	0.466224	0.155971	0	0
T2-CTCACCAGTACAAGTG	0.0918137	0.124262	0.0938176	0.0974304	0.189993	0.209782	0.192901
T2-CTCACTGTGATACTTA	0	0.369344	0	0.188357	0.298575	0.143724	0
T2-CTCACTTGGCTGGTAA	0.140537	0.0933931	0.175726	0.226332	0.120419	0.111757	0.131835
T2-CTCAGATTGTGATAAG	0.150855	0.104599	0	0.134305	0.236477	0.128273	0.245491
T2-CTCAGGACTCACCTGT	0.117857	0.123607	0.237684	0.166756	0	0.200196	0.153901
T2-CTCAGTCACGACAAAT	0.125133	0.10427	0.231516	0.163286	0	0.197785	0.178011
T2-CTCATGGCTCACAATC	0.125344	0.122067	0.182081	0.182766	0.0934472	0.165229	0.129065
T2-CTCATGGTAATTTGCG	0.11112	0.110126	0.0974327	0.133544	0.287008	0.135605	0.125165
T2-CTCATTCGTGAACATC	0	0.137333	0.261436	0.138304	0	0.231167	0.23176
T2-CTCATTGCTCTAACAA	0	0.162753	0.111171	0.432284	0	0.137813	0.155979
T2-CTCATTTGATGGGCGG	0.0979286	0.0955838	0.155095	0.136596	0.148693	0.166108	0.199995
T2-CTCCCTCCTTTCGATC	0.297613	0	0	0	0.239482	0.189161	0.273744
T2-CTCCGCCCACATGAGG	0.166264	0.170967	0	0.110733	0.308026	0	0.24401
T2-CTCCGGCCTAATATGC	0.122849	0.136037	0.165237	0.181808	0.0967577	0.154317	0.142994
T2-CTCCTCCAGCTCACAC	0	0.31818	0	0.498068	0.183752	0	0
T2-CTCCTTTACGCAAGTC	0.103981	0.133185	0.150879	0.154011	0.152526	0.141905	0.163513
T2-CTCGAGACATACGATA	0.107263	0	0	0.144647	0.343482	0.16777	0.236837
T2-CTCGAGGTCGAACAGT	0.145682	0.106099	0	0.179591	0.195996	0.174994	0.197639
T2-CTCGATATTTGCGAGC	0.111915	0.110885	0.256874	0.144912	0	0.172414	0.202999
T2-CTCGCACCTATATAGT	0.102936	0.126147	0.196631	0.122938	0.162064	0.17902	0.110264
T2-CTCGCATTGCATAGCC	0.19719	0.530173	0	0.272637	0	0	0
T2-CTCGCCGAATGTAGGG	0.112529	0.26681	0	0.379574	0	0.119939	0.121148
T2-CTCGGGTTCTCTGGCC	0.137789	0.236425	0	0.34607	0.147764	0.131952	0
T2-CTCGGTACCACTGCTC	0.198938	0.243429	0	0.242244	0	0.139511	0.175879
T2-CTCGGTCCGTAGCCTG	0.167101	0.106693	0	0	0.206372	0.26319	0.256644
T2-CTCGGTTGTCGGCCCT	0.360825	0.117429	0	0.160282	0	0.236163	0.1253
T2-CTCGTCGAGGGCTCAT	0	0.282431	0	0.340105	0	0.178858	0.198605
T2-CTCGTCTGTGCCTTCG	0.129688	0.164154	0.169176	0.361009	0.175972	0	0
T2-CTCGTTTCTAATGTTT	0	0.107858	0.126379	0.21029	0.260554	0.172896	0.122023
T2-CTCTAATGCATTGATC	0.100277	0.165227	0.184607	0.219071	0.147435	0.183383	0
T2-CTCTACACTGGCGATT	0.107235	0.181618	0.186676	0.164749	0	0.179486	0.180236
T2-CTCTACATCCTGCGTG	0.156306	0.308142	0.214905	0.320647	0	0	0
T2-CTCTAGCCCTCGGAAA	0	0.161261	0.150598	0.380803	0	0.15238	0.154958
T2-CTCTATTTGGCTGCAG	0.177876	0.0966742	0.0975294	0.354056	0.167324	0.106541	0
T2-CTCTCACAATCGATGA	0.12938	0.138229	0.163225	0.175679	0.120755	0.137553	0.135178
T2-CTCTCGCTGTACTATG	0.0962508	0.110484	0.216939	0.14118	0.112594	0.159771	0.162781
T2-CTCTCTAACTGCCTAG	0	0.223555	0	0.377633	0	0.156561	0.242251
T2-CTCTGCGAAGCAAGCA	0.223926	0.145092	0.11696	0.231802	0	0.18205	0.10017
T2-CTCTGGACGCCTGGTG	0.103807	0.109587	0.214212	0.124145	0.0970869	0.169826	0.181336
T2-CTCTGTTTGAGGATTC	0.101524	0.140534	0.242159	0.170933	0	0.169882	0.174968
T2-CTCTTCTATTGACTGG	0.134905	0.122171	0.207321	0.320073	0.106561	0.108971	0
T2-CTCTTCTGGAAGTTAG	0	0.227095	0	0.495064	0	0.150555	0.127286
T2-CTCTTGTCCCGCTTGG	0.142513	0.192199	0	0.40288	0.262408	0	0
T2-CTGAAAGAGATCCGAC	0.143352	0.104645	0.164338	0.135381	0.133304	0.16049	0.158491
T2-CTGAATCCGAGACCTC	0.110175	0.103633	0.20684	0.182118	0	0.194697	0.202536
T2-CTGAATTTATTGCCAG	0.115317	0.105296	0.245511	0.140025	0	0.203387	0.190463
T2-CTGACTGCGCAGCTCG	0.114359	0.155328	0.151307	0.201979	0.0979404	0.157546	0.12154
T2-CTGAGCAAGTAACAAG	0.112834	0.128266	0.171334	0.181288	0.116854	0.18993	0.0994943
T2-CTGATAGTGTATCTCA	0.106244	0	0	0.116902	0.326974	0.160719	0.289161
T2-CTGCACAACTACATAT	0.115216	0.142501	0.308452	0.292661	0.141169	0	0
T2-CTGCACCTGGAACCGC	0.107843	0.161103	0	0.134066	0.196001	0.21759	0.183397
T2-CTGCACTCCAGTACAG	0	0.328066	0	0.349458	0	0.16685	0.155627
T2-CTGCAGAGAATCAGAG	0.163091	0.169219	0.166701	0.382861	0.118127	0	0
T2-CTGCCAAGGTTGGAAG	0.115035	0.130102	0.23874	0.131545	0	0.208434	0.176145
T2-CTGCCATGCATCACAT	0.13313	0.128189	0	0.111891	0.241646	0.196614	0.188531
T2-CTGCCCACGAAGCGTT	0.138128	0.130375	0	0.239995	0.188642	0.184839	0.11802
T2-CTGCCTAGCCACCAAG	0.100683	0.138185	0.245988	0.161719	0	0.188227	0.165198
T2-CTGCCTTTAATACCTT	0.14344	0.400893	0	0.331409	0	0.124258	0
T2-CTGCCTTTCTAGTAAA	0	0.247734	0.129758	0.494143	0	0.128366	0
T2-CTGCGACCTCGCCGAA	0.214306	0.238239	0	0.283124	0	0.148953	0.115378
T2-CTGCGATTTCGAGATT	0.176956	0.248999	0	0.244861	0.113754	0.215429	0
T2-CTGCGGGTGAAATGTT	0.090534	0.117362	0.191409	0.131184	0.129545	0.187322	0.152644
T2-CTGCGGTAGTCACGTG	0.123217	0.104606	0.243967	0.113544	0.103162	0.181525	0.129979
T2-CTGCGTTACGATATAA	0.0914603	0.112024	0.185329	0.150787	0.114029	0.164592	0.18178
T2-CTGCTGAGGCCACGAA	0.1216	0.362553	0	0.254855	0.157368	0	0.103624
T2-CTGCTTGGCGATAGCT	0.121369	0.192308	0.244211	0.296432	0	0	0.14568
T2-CTGCTTTATGTCCGCG	0	0.260008	0	0.254289	0.132276	0.197753	0.155673
T2-CTGGAAATGGATGCTT	0.139435	0.149995	0.191977	0.128563	0	0.17889	0.211141
T2-CTGGAAGACACGGTGG	0	0.12084	0.383318	0.231152	0.144332	0	0.120357
T2-CTGGACGCAGTCCGGC	0.104946	0.175017	0.231502	0.135524	0	0.196949	0.156063
T2-CTGGATTTACACTTGA	0.148167	0.169768	0	0.151083	0.226854	0.125766	0.178362
T2-CTGGCATCCGAATGAG	0.162182	0.138466	0.147411	0.178211	0	0.201265	0.172464
T2-CTGGCGACATAAGTCC	0.105944	0.121528	0.298717	0.114632	0	0.164817	0.194361
T2-CTGGCGCACAGGTCTG	0	0.128474	0.252797	0.127615	0.114075	0.202447	0.174592
T2-CTGGCGGGAATAAGTA	0	0.141205	0.249202	0.195886	0	0.189247	0.224459
T2-CTGGCTGATTCATCCT	0.188278	0	0.429032	0.210757	0	0	0.171932
T2-CTGGCTGGTTGTCAGT	0	0.140972	0	0.383084	0.215768	0.15437	0.105806
T2-CTGGGATAAATAATGG	0.095437	0.105445	0.242399	0.119004	0.0981034	0.178075	0.161537
T2-CTGGGCCTGCTATATC	0.176333	0.242505	0	0.296314	0.105044	0.179804	0
T2-CTGGGTAGGCAGTTAA	0.122185	0.143398	0.171151	0.31219	0.251076	0	0
T2-CTGGGTTGAGTTAAAG	0.131613	0.112531	0.247294	0.140316	0	0.197052	0.171194
T2-CTGGTAACACATAGAA	0.210648	0	0.40425	0.221746	0	0	0.163356
T2-CTGGTAACGAGCTCTT	0.200408	0.130486	0.114623	0.182475	0.127806	0.127448	0.116753
T2-CTGGTCATTCCAATCC	0.0990314	0.138177	0.260985	0.131417	0	0.193017	0.177372
T2-CTGGTGAATGGGCCTA	0.113248	0.289751	0	0.251755	0.143509	0	0.201738
T2-CTGGTTTCGAGCAAGA	0.11356	0	0.46938	0.141347	0	0.102562	0.173152
T2-CTGTACTTCTTAGCAT	0	0.145625	0.294032	0.146092	0	0.223444	0.190807
T2-CTGTAGCCATCTCACT	0.139571	0.162824	0.252433	0.232459	0	0.212713	0
T2-CTGTATGGTGTAGAAA	0.133405	0.137007	0.212773	0.147615	0	0.162823	0.206376
T2-CTGTCAAATGGCTCGG	0.102184	0.111557	0.255099	0.157242	0	0.175953	0.197965
T2-CTGTCACGCCAGGCGC	0.094674	0.148487	0.181156	0.159593	0.115148	0.157532	0.143411
T2-CTGTGCAGGGTAGGTC	0.104807	0.130559	0	0.24266	0.172545	0.106991	0.242439
T2-CTGTGGTCGGGAGATA	0.168568	0.215488	0.285057	0.330887	0	0	0
T2-CTGTTACCCAATCTAG	0.249125	0.122399	0	0.176671	0.222985	0.116946	0.111875
T2-CTGTTCACTGCCTGTG	0.128718	0.153954	0.199276	0	0.194302	0.171686	0.152064
T2-CTGTTCATCTCACGGG	0	0.137576	0.283766	0.144061	0	0.235794	0.198804
T2-CTGTTGGCTCTTCTGA	0.104566	0.129579	0.228739	0.130167	0.0927273	0.160463	0.153759
T2-CTTAAATAAGACCCAT	0.134166	0.154112	0.112367	0.201246	0.120276	0.179769	0.0980627
T2-CTTAACTTCGAAGTAC	0	0.151721	0.281681	0.127051	0.111792	0.165335	0.16242
T2-CTTAAGCAGCGAGCCG	0.223681	0	0	0.110419	0.311509	0.145301	0.20909
T2-CTTACACGGTATTCCA	0.108097	0.104517	0.220323	0.130821	0.12693	0.161275	0.148037
T2-CTTACACTGGGAAATA	0.121573	0.103205	0	0.141111	0.191931	0.257861	0.18432
T2-CTTAGATGTTTCATCC	0.111787	0.141144	0.124905	0.222076	0.0939436	0.214345	0.091799
T2-CTTAGCCCGGATAGTG	0.127961	0.128511	0.238541	0.16492	0	0.212851	0.127217
T2-CTTAGCCTTCCACATG	0.100306	0.121344	0.231184	0.136424	0.104201	0.157912	0.148628
T2-CTTAGGTATAGACCAG	0.156702	0.172764	0.164674	0.387684	0	0	0.118176
T2-CTTAGTAGGCCTACAG	0.104354	0.168494	0.168928	0.214456	0	0.165395	0.178374
T2-CTTAGTGTAGTAGCAT	0.166663	0.205365	0.13691	0.353511	0.137551	0	0
T2-CTTATGCGCTCAGGGC	0	0.332527	0	0.233471	0.176758	0	0.257244
T2-CTTCAACTCCACTTGG	0	0.253975	0.147789	0.272488	0.116242	0.0966107	0.112896
T2-CTTCAGTGGTCGCCTA	0.160419	0.116503	0	0.16481	0.210527	0.210428	0.137313
T2-CTTCATAGCTCAAGAA	0.139493	0.128842	0.215298	0.168737	0	0.170712	0.176918
T2-CTTCATTGTCAGTGGA	0	0.145334	0.279873	0.170628	0	0.206701	0.197463
T2-CTTCCGCTCCGTGAAG	0.123005	0.213763	0	0.497458	0	0	0.165774
T2-CTTCGATTGCGCAAGC	0.162552	0.196439	0.157807	0.350929	0	0.132273	0
T2-CTTCGTAGATAGGTGA	0.21306	0	0	0.185815	0.449524	0	0.151601
T2-CTTCTATGTTGAAGTA	0.150724	0.192753	0.102911	0.196962	0.210258	0.146392	0
T2-CTTCTATTAATGCTAG	0.137979	0.117961	0.170017	0.207344	0.112214	0.105418	0.149067
T2-CTTCTGGGCGTACCTA	0	0.211626	0.18636	0.30406	0	0.138181	0.159773
T2-CTTCTTACGTCGTATA	0	0.248737	0	0.194848	0.280324	0.158622	0.117468
T2-CTTGAGTTAGGGTAAT	0.203065	0.493066	0	0.193987	0.109881	0	0
T2-CTTGCAACCGCCTCCT	0	0.394625	0	0.223444	0.206198	0	0.175733
T2-CTTGCCCAGGCTCTAC	0.100629	0.134631	0.274244	0.109451	0.149115	0.23193	0
T2-CTTGGCCAAGCTGGGA	0.155254	0	0	0.471616	0.150099	0.22303	0
T2-CTTGTACTTGTTGACT	0.341008	0	0	0.158271	0.224539	0.141384	0.134799
T2-CTTGTCAACATTCGAG	0.147139	0.150806	0	0.351186	0	0.191684	0.159185
T2-CTTGTGCTCACCGATT	0.123347	0.104972	0.101836	0.103966	0.208475	0.185868	0.171535
T2-CTTGTTGCTGAGTCAA	0.102003	0.106069	0.281373	0.141415	0	0.185307	0.183833
T2-CTTGTTTATGTAGCCA	0.145225	0.136231	0.104373	0.288722	0	0.215547	0.109902
T2-CTTTAACTTTCAAAGG	0.0981954	0.175188	0.168825	0.123451	0.0988962	0.176612	0.158832
T2-CTTTAATATTGGTCGA	0	0	0.460646	0.1958	0	0.147365	0.196188
T2-CTTTACCGAATAGTAG	0	0	0.411152	0.306198	0.125699	0.156951	0
T2-CTTTAGGAACACTGTT	0.131046	0.176393	0.203129	0.288326	0	0.102409	0.0986973
T2-CTTTAGTGCTATTATT	0.135282	0.124522	0.102029	0.143508	0.114316	0.167409	0.212935
T2-CTTTCTGTGCGGGCTT	0	0.275592	0.114428	0.314908	0.133479	0.161593	0
T2-CTTTGACGTCGCTTCT	0	0.112546	0.136664	0.193185	0.286887	0.14604	0.124677
T2-CTTTGCATCGCTCTTG	0.189241	0.17333	0	0.506493	0	0.130935	0
T2-CTTTGGCGCTTTATAC	0.126891	0.137437	0.243733	0.14962	0	0.181526	0.160793
T2-CTTTGGCTTTAGTAAA	0.143816	0.151747	0.22795	0.136926	0	0.190805	0.148756
T2-CTTTGGGATTGTTGCA	0.168527	0.151542	0	0.67993	0	0	0
T2-CTTTGTCGAATGCTCC	0.16183	0	0	0	0.486275	0	0.351895
T2-GAAACAGATGACCACC	0	0.308996	0.116103	0.320073	0	0.118261	0.136567
T2-GAAACAGCCATGCAGT	0.128038	0.137869	0.103624	0.178742	0.0942217	0.191691	0.165814
T2-GAAACATAGGAAACAG	0.137757	0.124934	0.246346	0.215695	0	0.126351	0.148917
T2-GAAACCGAATTACCTT	0	0.193143	0.258601	0.169883	0	0.204609	0.173765
T2-GAAACCTATACAAATG	0.132947	0.192648	0	0.345198	0.0958908	0.129309	0.104008
T2-GAAACTCGTGCGATGC	0	0.278349	0	0.228567	0.151376	0.159405	0.182303
T2-GAAACTCTAATGAAGG	0.1247	0.152002	0.188265	0.18436	0	0.202998	0.147674
T2-GAAAGAACAGCGTTAT	0.160247	0.157819	0.134865	0.239719	0.157686	0.149664	0
T2-GAAAGCAGTGCACTTT	0.183349	0.162002	0	0.409043	0	0.140981	0.104625
T2-GAAAGCCCTTTGGACC	0	0.129415	0	0.205037	0.213786	0.256901	0.19486
T2-GAAAGTGACTAACTGC	0.170332	0.144228	0.240305	0.173882	0	0.149638	0.121615
T2-GAAATACTAAACGTTT	0.0973336	0.126087	0.211124	0.157086	0.0978394	0.173294	0.137236
T2-GAAATATCACCATCAG	0.119232	0.146659	0.156725	0.134356	0.156188	0.153649	0.133192
T2-GAAATATGCTTGAATG	0.106999	0.113741	0.242903	0.150129	0	0.18731	0.198918
T2-GAAATCGCGCGCAACT	0.11771	0.120228	0.262772	0.144478	0	0.157991	0.196821
T2-GAAATGGCGGTGTTAG	0.140215	0.17078	0.10387	0.14683	0.141363	0.147624	0.149319
T2-GAAATTAGCACGGATA	0.124605	0.152841	0.138652	0.195644	0.0998793	0.134721	0.153658
T2-GAAATTCACATCGCTG	0.100545	0.17659	0.156408	0.122101	0.0958949	0.170523	0.177939
T2-GAAATTGTCTCTATAA	0.0950631	0.116799	0.268648	0.11587	0	0.214493	0.189127
T2-GAACAACTGGGATGAA	0.0920508	0.133531	0.102683	0.374478	0	0.130043	0.167215
T2-GAACACACATCAACCA	0.161054	0.115115	0	0.126817	0.279808	0.124593	0.192612
T2-GAACAGATTACTAAAT	0.160541	0.242219	0.185629	0.41161	0	0	0
T2-GAACCCTCTGTGTTCT	0	0.239659	0	0.62972	0	0	0.130621
T2-GAACCTCGACCTACAC	0.0991131	0.100734	0.110929	0.100648	0.20771	0.15859	0.222277
T2-GAACCTTTAACGATCC	0.171903	0	0	0.196919	0.424534	0	0.206644
T2-GAACGACCGAATGATA	0.0997024	0.150253	0.205826	0.151294	0	0.211046	0.181879
T2-GAACGTCTCATGGTCG	0.194765	0.123638	0	0.205719	0.17759	0.14678	0.151508
T2-GAACGTTAGGAAGACG	0.140123	0	0	0.105131	0.236	0.149369	0.369377
T2-GAACTGTGGAGAGACA	0.112891	0.0975044	0.428076	0.193888	0	0	0.16764
T2-GAAGAAACGATATTGT	0.159984	0.160265	0	0.276973	0.27569	0	0.127089
T2-GAAGAACGGTGCAGGT	0.162702	0.15489	0.236479	0.127364	0	0.194349	0.124217
T2-GAAGCCACTGATTATG	0	0.0951026	0.340718	0.0937159	0.14898	0.128768	0.192716
T2-GAAGCCGGGTAAGCTC	0.108881	0.204709	0	0.267817	0.178698	0.137012	0.102883
T2-GAAGCCTGCACATTCC	0	0.209517	0	0.513885	0	0.140939	0.135659
T2-GAAGCGTGAGGAATTT	0	0.136787	0.279979	0.147858	0	0.21231	0.223066
T2-GAAGCTCGGACCCGTC	0.197845	0.437188	0	0.234529	0.130438	0	0
T2-GAAGCTTGCTGACCGC	0.112958	0.125141	0.130781	0.147016	0.142264	0.148317	0.193524
T2-GAAGGAGTCGAGTGCG	0	0.208303	0	0.552543	0	0.130394	0.10876
T2-GAAGGGTCATTAAGAC	0.195772	0.10496	0.231434	0.3381	0	0.129734	0
T2-GAAGTCAGTTGCACTA	0	0.375708	0	0.338692	0.122765	0	0.162835
T2-GAAGTCTCCCTAGCGA	0.133318	0.129547	0.119373	0.213395	0.103532	0.149559	0.151276
T2-GAAGTGATTTATCGTG	0	0.389206	0	0.137231	0.25256	0	0.221004
T2-GAAGTGCTGGATAGCT	0.119359	0.194639	0.146397	0.16759	0.102464	0.156564	0.112987
T2-GAAGTTTCCACTCAAT	0.145024	0.144529	0	0.216112	0.167666	0.190999	0.13567
T2-GAATAGACGCGACCCA	0.104282	0.108468	0.289555	0.147776	0.123716	0.124122	0.102082
T2-GAATAGCCCTGCGGTC	0	0.237022	0	0.460004	0	0.153588	0.149386
T2-GAATAGTGCTCGATTA	0	0.208398	0	0.558084	0.125044	0	0.108474
T2-GAATATTCGGAGTCCC	0.155731	0.203432	0	0.164737	0.145851	0.163423	0.166827
T2-GAATCGACATGGTCAC	0.129534	0.0979597	0.248274	0.130936	0	0.201106	0.192189
T2-GAATCTGAACATTCTC	0	0.12497	0	0.145539	0.370216	0.205216	0.154059
T2-GAATGCCGAAATGACC	0.0965919	0.144237	0.205435	0.202746	0	0.188803	0.162188
T2-GAATGCGAATCGGTTC	0.15794	0	0.435775	0.271016	0	0	0.135269
T2-GAATGGGCTTATCGAC	0.118644	0.200895	0	0.18046	0.185948	0.104591	0.209462
T2-GAATGTATGGCAGGTC	0.166099	0.0940761	0.127557	0.0950052	0.252782	0.16502	0.0994597
T2-GAATGTGGTCCGGATT	0	0.188988	0.12698	0.309322	0.146755	0.125176	0.102779
T2-GAATGTTGGGTAATCT	0.0974584	0.119296	0.146825	0.176485	0.120312	0.168847	0.170777
T2-GAATTATAGTGAAAGG	0.110723	0.111539	0.278706	0.128489	0	0.190586	0.179958
T2-GAATTCACCCGGGTGT	0.214245	0.12992	0	0.180962	0.192795	0.17006	0.112017
T2-GAATTTCTCGCTGCAG	0.137047	0.123908	0.256904	0.154025	0	0.178446	0.149669
T2-GACAAACATATGCAGG	0.122286	0.210459	0.226367	0.322	0	0	0.118888
T2-GACAACGACCATTGAA	0.112663	0.116839	0.211055	0.174048	0.137882	0.140527	0.106986
T2-GACAACGCAGCTTACG	0.159871	0.126956	0.0999327	0.136665	0.169572	0.137025	0.169979
T2-GACACAAGGGAAGAAA	0.123189	0.115302	0.282839	0.132838	0	0.177403	0.168429
T2-GACACGAGTTAGAGGA	0.105399	0.105436	0.241678	0.157914	0	0.196368	0.193206
T2-GACACTGAGTTCAGTG	0.115806	0.103284	0.1749	0.134691	0.155902	0.17824	0.137176
T2-GACAGATTTCTGGCTC	0.141154	0.124942	0	0.110706	0.277578	0.124432	0.221188
T2-GACAGCCAGACCTGAC	0	0.177898	0.440035	0.257118	0	0.12495	0
T2-GACAGGCACACACTAT	0	0.203199	0.1133	0.249975	0.171621	0.146192	0.115713
T2-GACATACTGTCGCAGA	0.115552	0.135077	0.263262	0.154326	0	0.209833	0.12195
T2-GACATCCGTCGAACTG	0	0.201989	0.284227	0.296739	0	0	0.217045
T2-GACATCGATTTATAAC	0.139983	0.23236	0.140889	0.330343	0	0	0.156425
T2-GACCACACTTCCCTTT	0.206044	0	0.421828	0.149129	0	0	0.222999
T2-GACCAGAGCCCTGTAG	0.0988769	0.210112	0	0.153143	0.163543	0.207384	0.166942
T2-GACCCAATTATGATAC	0.166667	0.111378	0.0933692	0.189246	0.236582	0.100788	0.101969
T2-GACCGACTGAAGCGTC	0.106094	0.116819	0.172089	0.151481	0.150432	0.152197	0.150888
T2-GACCGTCAGGTCGTGA	0	0.157988	0	0.240123	0.183858	0.215275	0.202757
T2-GACCGTGCTGACGGTG	0.107038	0.122908	0.299585	0.113405	0	0.200476	0.156588
T2-GACCGTTACATGCGAC	0.126674	0.117848	0.095398	0.154447	0.169703	0.15638	0.17955
T2-GACCTTCCACGTCTAC	0	0.123422	0.292451	0.15822	0.15582	0.151895	0.118192
T2-GACGACGATCCGCGTT	0.110901	0.151835	0.226046	0.36131	0	0	0.149909
T2-GACGAGGCTAATAAAC	0.117173	0.133203	0.268771	0.317558	0	0	0.163295
T2-GACGCATACCCGTCGG	0.116858	0.18197	0.246111	0.207934	0.127972	0.119157	0
T2-GACGCCGTAAAGGCTA	0.122134	0.249305	0.130546	0.356853	0	0.141161	0
T2-GACGCTTGCTTCTAAA	0.159409	0.109975	0	0.205373	0.222469	0.121528	0.181246
T2-GACGGGTTGGCCCGTA	0.132154	0.22535	0	0.496512	0.145983	0	0
T2-GACGGTCAATAGAAGC	0	0.156549	0.18079	0.169718	0.123375	0.178912	0.190656
T2-GACGTGTAGGGATTAT	0.158326	0.240487	0.14218	0.156063	0.15497	0.147974	0
T2-GACTAACACAGCACCT	0.110242	0.110964	0	0.193957	0.161204	0.251966	0.171667
T2-GACTAAGATCATGCAC	0.220944	0	0	0	0.314062	0.212551	0.252443
T2-GACTAAGTAGGCTCAC	0.122798	0.134612	0.246296	0.154003	0	0.178806	0.163484
T2-GACTACAAAGCGGTGG	0.269899	0.0967002	0	0.143923	0.260505	0.112218	0.116754
T2-GACTACAATTGCTCGT	0.109528	0.10674	0.245976	0.120948	0.106772	0.158241	0.151795
T2-GACTAGGCCGTTAGGT	0.196768	0.123026	0	0.396023	0.132536	0.151648	0
T2-GACTCACCCACGTGAG	0.150321	0.155674	0.196696	0.21695	0.159727	0.120631	0
T2-GACTCCTTCCAATTGA	0.105478	0	0	0.118107	0.397116	0.11879	0.26051
T2-GACTCGCGGGAATGAC	0.107729	0.129943	0.25049	0.171446	0	0.152819	0.187573
T2-GACTGATTGGTCACAA	0.110527	0.152083	0.217558	0.141987	0	0.193871	0.183973
T2-GACTGCAAATCGAGCT	0.21468	0.132415	0.173399	0.350369	0	0.129137	0
T2-GACTGCACCAGCCCAG	0.192708	0.278375	0.208092	0.320826	0	0	0
T2-GACTGCGGCACGTGTA	0.0987649	0.146379	0.129529	0.160572	0.141727	0.176125	0.146902
T2-GACTGGGCGCCGCAAC	0.0959248	0.144821	0.255924	0.144704	0	0.216474	0.142152
T2-GACTTCAACGCATCAA	0.0950479	0.329804	0.0918774	0.231076	0	0.0992256	0.15297
T2-GAGAATCTCACGATCA	0.0963042	0.120843	0.225374	0.152333	0	0.183366	0.22178
T2-GAGACTGATGGGTAGA	0.238765	0.135296	0	0.140017	0.172331	0.175805	0.137787
T2-GAGACTTCGCGACCGA	0.133593	0.23888	0	0.394083	0	0.102367	0.131076
T2-GAGAGCGCAGTCCCTG	0.1207	0.147485	0.171201	0.113048	0.133678	0.165964	0.147924
T2-GAGAGGGCGCGAGGTT	0.114463	0.145658	0	0.136098	0.440017	0	0.163763
T2-GAGAGGTGCATTCTGG	0.191978	0.234018	0.201694	0.372311	0	0	0
T2-GAGATCTGCTTGGCAT	0.119328	0.155937	0.19745	0.175035	0	0.142475	0.209776
T2-GAGATCTGTCACTCCG	0.117363	0.103315	0.280832	0.129796	0	0.182168	0.186526
T2-GAGATCTTCCATGACA	0.15017	0.242183	0.124807	0.306984	0	0.175856	0
T2-GAGATGGCTTTAATCA	0.194231	0.135976	0.11412	0.259713	0	0.121692	0.174269
T2-GAGATGGGAGTCGACA	0.118785	0.145952	0.274597	0.284167	0	0	0.1765
T2-GAGCACCTGTGTCCAG	0.131217	0.286606	0.189652	0.392525	0	0	0
T2-GAGCATCAACAACTTG	0	0.197724	0	0.593785	0.208491	0	0
T2-GAGCCAGCTACCTGTG	0	0.133268	0.424349	0.318219	0	0.124164	0
T2-GAGCCGAGCGTTTATT	0.11172	0.142945	0.126845	0.126151	0.113903	0.174717	0.203719
T2-GAGCGAGGGAGTACCG	0.117117	0.154988	0.265404	0.10995	0.191069	0.161472	0
T2-GAGCGCAAATACTCCG	0.145301	0.0978103	0.307616	0.225631	0	0.106196	0.117444
T2-GAGCGCGCACGAGTAG	0.181503	0	0.351879	0.24272	0	0	0.223898
T2-GAGCGCTGTTAGGTAA	0.128644	0.098722	0.27712	0.208787	0.136415	0	0.150312
T2-GAGCGGAATGCGGTGT	0.190126	0.187105	0	0.439115	0.183654	0	0
T2-GAGCTAAGGGCATATC	0.0903284	0.108619	0.148203	0.21789	0.104402	0.168674	0.161884
T2-GAGCTCAACATGAGCG	0.142973	0.206923	0.189418	0.226528	0.131919	0.102239	0
T2-GAGCTCTCGGACCTAA	0.0925679	0.174044	0.150206	0.16832	0.116738	0.157529	0.140596
T2-GAGCTGTCGTCTCGGA	0.145184	0	0.220195	0.227528	0	0.20905	0.198044
T2-GAGGAATGGAGAGGTT	0	0.157464	0.222739	0.137671	0.138711	0.169763	0.173652
T2-GAGGCCCGACTCCGCA	0.156887	0.352994	0	0.187493	0	0.128321	0.174305
T2-GAGGCTATCAAAGTCG	0	0.126892	0.0995412	0.155651	0.304048	0.151583	0.162286
T2-GAGGGCGCAGCTCTGC	0.125729	0	0.266839	0.143859	0	0.211606	0.251967
T2-GAGGGTAGTAACAAAG	0.142686	0.242744	0	0.483553	0	0.131017	0
T2-GAGGTACATCCATCTT	0.108129	0.140524	0.248331	0.147559	0	0.198436	0.157021
T2-GAGGTACGCGTGTCCC	0.156379	0	0.337151	0.339205	0	0	0.167265
T2-GAGGTCCCAAAGATCT	0	0.119834	0.281879	0.160362	0	0.229787	0.208138
T2-GAGTAAGGCCACGGGA	0.132023	0.0903184	0.0992015	0.173976	0.0941941	0.228934	0.181354
T2-GAGTACGGGTATACAA	0	0.131148	0	0.135866	0.241794	0.304261	0.18693
T2-GAGTAGATACTAGTTG	0.148876	0.234411	0	0.494022	0	0	0.122691
T2-GAGTATGCCCGCCTTG	0.199677	0.125809	0.0971929	0.220015	0.0987975	0.103392	0.155117
T2-GAGTATGCGCGTGCAT	0.22982	0	0.327124	0.33905	0	0.104005	0
T2-GAGTCAGACCAGAATC	0	0.151696	0.223915	0.315223	0.111005	0	0.198162
T2-GAGTCCGCTTACCGGA	0.12689	0.1363	0.151803	0.161576	0.117039	0.141141	0.165252
T2-GAGTCGACAGACCCTC	0.250488	0.13062	0	0.1764	0.205693	0.133618	0.103182
T2-GAGTCTTGTAAAGGAC	0	0.11335	0.232073	0.142745	0	0.291127	0.220705
T2-GAGTGTCAACCAGAAA	0.124446	0.21318	0.113898	0.293507	0	0.133477	0.121491
T2-GAGTGTGCGGTACCCA	0.189129	0	0.41037	0.21393	0	0	0.186572
T2-GAGTTCTGTGGGTGCT	0.207768	0.161117	0	0.116187	0.370155	0	0.144772
T2-GAGTTGATGGCAATTT	0.129827	0.129197	0	0.151204	0.198441	0.182687	0.208645
T2-GATAAATCGGTGGATG	0	0.246591	0	0.19438	0.137775	0.213019	0.208235
T2-GATAACTCGCACTGTG	0.242503	0.114006	0	0.157155	0.162203	0.20029	0.123842
T2-GATACGATGGGAGTCA	0.0995538	0.0935121	0.094877	0.140373	0.228503	0.132819	0.210362
T2-GATAGAACCCGCTAGG	0.183356	0.671551	0	0.145093	0	0	0
T2-GATAGGTAACGTTGAC	0.186677	0	0	0	0.30046	0.168248	0.344616
T2-GATAGTGCGAGTAAGT	0	0.193886	0.175777	0.285208	0.145076	0.200053	0
T2-GATATCAAGCAGGAGC	0.242002	0.118567	0	0.137429	0.317219	0	0.184782
T2-GATATCTCATGCAATA	0	0.179756	0	0.298761	0.181327	0.206579	0.133576
T2-GATATGAGACACTAAC	0.0943588	0.104193	0.235313	0.140718	0.0925171	0.168752	0.164148
T2-GATATGCGGTAGCCAA	0.112511	0.150959	0	0	0.311114	0.142234	0.283182
T2-GATATGGATTACGCGG	0	0.159089	0.226486	0.188577	0	0.235087	0.190762
T2-GATATTGAGATTGGCG	0.152408	0.133519	0.128024	0.261931	0.170048	0.15407	0
T2-GATATTTCCTACATGG	0.123471	0.116462	0.273928	0.120707	0	0.190735	0.174698
T2-GATCAACATAAAGGGA	0.165438	0.610455	0	0.224107	0	0	0
T2-GATCATTCCAAACATT	0.146958	0.135106	0.194292	0.182316	0	0.172005	0.169323
T2-GATCCCTTTATACTGC	0.116148	0.0928683	0	0.146272	0.180317	0.32554	0.138854
T2-GATCCGGGAATTAACA	0.111644	0.121606	0.202427	0.117587	0.111683	0.199262	0.13579
T2-GATCCTAAATCGGGAC	0.105571	0.137209	0.214729	0.161114	0	0.183363	0.198015
T2-GATCCTCGACACTGGC	0.10517	0.140718	0.152034	0.151702	0.146679	0.126978	0.176718
T2-GATCCTCTTGCGCTTA	0.12089	0.105034	0.288916	0.110308	0	0.215353	0.1595
T2-GATCGACACTATCTGA	0	0.127963	0.297291	0.162252	0	0.213169	0.199325
T2-GATCGCGGGCTCTCCA	0.140374	0.143053	0.213441	0.156768	0	0.189637	0.156726
T2-GATCGCTACCCGATTT	0.120391	0.218121	0.144257	0.245418	0	0.122888	0.148924
T2-GATCGCTATATCTCAG	0.139221	0.163154	0	0.261534	0.157565	0.128544	0.149982
T2-GATCGGATAGAACCAT	0	0.1683	0.1924	0	0.235668	0.187097	0.216534
T2-GATCGGCGATAAGTCG	0.132267	0.168184	0.182252	0.19023	0	0.227163	0.0999042
T2-GATCGGTGGCCATAAC	0.169044	0.110267	0.103919	0.156786	0.150482	0.178581	0.13092
T2-GATCGTGACTGATATC	0.13185	0.116828	0.170844	0.150589	0.121712	0.161798	0.146378
T2-GATCTAACCGTATTCA	0.157949	0	0	0	0.45229	0.120278	0.269483
T2-GATCTGCTATCTAAGG	0.110234	0.151982	0.115201	0.397827	0.105614	0.119141	0
T2-GATCTTCATTGTCCTC	0.0929244	0.12007	0.189998	0.147479	0.137748	0.19014	0.12164
T2-GATCTTGGAGGGCATA	0.167361	0.203338	0	0.216974	0.190639	0.107467	0.114221
T2-GATCTTTGCAGGGTAT	0.15166	0.133237	0.167669	0.173989	0	0.193392	0.180052
T2-GATGACAAGTAGGGCA	0.139355	0.373593	0	0.330817	0.156235	0	0
T2-GATGACGATGATCGCG	0.119271	0.167302	0.179777	0.232588	0	0.178245	0.122816
T2-GATGAGGAACCTTCGG	0	0.247226	0	0.377392	0	0.228563	0.146818
T2-GATGCCAGCAGAAGGC	0	0.188008	0.164389	0.23413	0	0.191855	0.221617
T2-GATGCCTTCTGCGGCA	0.191251	0.338547	0	0.337491	0	0	0.132712
T2-GATGCGAATGGTATTA	0	0.140991	0	0.287809	0.170318	0.203101	0.197781
T2-GATGCGTCCTGCATTC	0.103786	0.127194	0.28097	0.145493	0	0.165209	0.177348
T2-GATGCTACAAGCGCCT	0.12169	0.110261	0	0.159036	0.20215	0.180964	0.2259
T2-GATGCTACCTTCGATG	0.110525	0.268579	0.129087	0.182766	0	0.127552	0.181491
T2-GATGCTGTATTTCATC	0.168345	0.163314	0.101231	0.275655	0.123346	0.168108	0
T2-GATGGCGCACACATTA	0.126177	0.158555	0.190291	0.188523	0	0.196418	0.140037
T2-GATGGTGCCCTAGGCA	0.108423	0.131995	0.231036	0.182931	0	0.202304	0.143311
T2-GATGTAACGAACCACC	0.126786	0.131215	0	0.143164	0.304867	0.104516	0.189453
T2-GATGTCGGTCAACTGC	0.109625	0.154532	0.19543	0.175245	0.0912182	0.16102	0.112929
T2-GATGTTCAATCCACGA	0.177755	0	0	0	0.437956	0	0.384289
T2-GATGTTTGTGCGAGAT	0.0994073	0.153351	0.173389	0.217376	0	0.176365	0.180113
T2-GATTAACCGAAAGCCC	0.137887	0.187614	0.154223	0.311261	0	0.10966	0.0993557
T2-GATTACTGAATTTGGG	0.21162	0	0	0.120115	0.386798	0	0.281467
T2-GATTCCCTTGTCGCAG	0.186445	0.157255	0.126422	0.144385	0.156043	0.112803	0.116648
T2-GATTCCGCGTTTCCGT	0.10547	0.125601	0.275719	0.149965	0	0.155826	0.18742
T2-GATTCCTATACGGCGC	0.100234	0.123042	0.247836	0.175582	0	0.180386	0.17292
T2-GATTCGACGGTTCACG	0.100808	0	0	0.12063	0.388465	0.197503	0.192595
T2-GATTGCTCCAGTTGCA	0.1104	0.284157	0	0.407919	0	0	0.197523
T2-GATTGGGAAAGGTTGT	0.13439	0.247649	0	0.440588	0	0.177372	0
T2-GCAAACCCTACATTAT	0	0	0.485152	0.106479	0.125878	0.112888	0.169602
T2-GCAAACCTTGGCCATA	0	0.210937	0.197905	0.365586	0	0.225573	0
T2-GCAAAGGGCGTTAGCC	0.200283	0.254706	0.116566	0.280005	0.14844	0	0
T2-GCAAATATTACGCTTT	0	0.135655	0.308388	0	0.225773	0.1769	0.153284
T2-GCAAATGAGGACACTT	0.114415	0.134623	0.101926	0.12255	0.162731	0.177105	0.186649
T2-GCAACACACTAGAACT	0.126406	0.185104	0.167422	0.171479	0	0.160242	0.189347
T2-GCAACAGCAGTATGCG	0	0.165939	0.108989	0.377434	0.10251	0.131825	0.113303
T2-GCAACCACCAGACCGG	0.2241	0.123597	0	0	0.309305	0.172502	0.170497
T2-GCAACCACGGCCGCGT	0.119976	0	0.410404	0.224437	0.100213	0	0.144971
T2-GCAACCCAAGTTGTTT	0	0.157474	0.16818	0.146428	0.117227	0.167792	0.242899
T2-GCAAGAATTCCTTGGC	0.106452	0.230191	0	0.203797	0.115666	0.145386	0.198508
T2-GCAAGATGTGTTCGCG	0	0.118132	0.296316	0.144924	0	0.217442	0.223186
T2-GCAAGCTGGAAACCGC	0.168509	0.119938	0	0.100068	0.404577	0	0.206908
T2-GCAAGTGCACAGAGAA	0.119466	0.148079	0	0.19303	0.122185	0.269656	0.147585
T2-GCAAGTGTAAAGCATG	0.113867	0.146001	0.148795	0.268737	0	0.192089	0.130511
T2-GCACAAACCCTAGATG	0.166586	0.458664	0	0.265902	0	0	0.108848
T2-GCACAACCTCGGGCGT	0.0997786	0.148238	0	0.157541	0.166626	0.186894	0.240923
T2-GCACAAGTGTCGGAAG	0.128733	0.131353	0.215106	0.142952	0.0909737	0.158152	0.132731
T2-GCACACACTGGTAGCC	0	0.129064	0.315692	0.555244	0	0	0
T2-GCACACAGCTATTACC	0.107841	0.201281	0.17179	0.226719	0.155679	0.136691	0
T2-GCACACGCCCATGGTC	0.15424	0.138119	0.128921	0.152444	0.108758	0.200354	0.117165
T2-GCACCTAGGCGAGTCC	0.21222	0.10776	0.231981	0.319251	0	0.128789	0
T2-GCACGCCGATTCCCGC	0.163453	0.227888	0.140936	0.243128	0.0976178	0.126977	0
T2-GCACGCCTACTTAGAT	0.110395	0	0.375393	0.230559	0.112494	0	0.171159
T2-GCACTAGTCGCGCTAT	0	0.165692	0.37733	0	0.199571	0.257408	0
T2-GCACTGCCTACCTTTA	0.134705	0.105086	0.216654	0.245626	0	0.178886	0.119043
T2-GCAGACCCAGCACGTA	0.122547	0.194741	0.130034	0.244964	0	0.12556	0.182154
T2-GCAGATCCATAAGACT	0	0.166234	0.325964	0.235915	0.163328	0	0.108559
T2-GCAGATCCTCGCAAAT	0	0.138393	0.234847	0.19546	0	0.243862	0.187438
T2-GCAGATTAGGGATATC	0.104459	0.121917	0.173178	0.176309	0.13077	0.167814	0.125553
T2-GCAGCACACAGCCCAG	0.137061	0	0	0.137037	0.308759	0.146204	0.27094
T2-GCAGGAACTTAGATCT	0	0.222877	0	0.120301	0.32034	0.165152	0.17133
T2-GCAGGACTATAGAATA	0.11237	0.125798	0.171568	0.195194	0	0.194334	0.200736
T2-GCAGGTAGAGTATGGT	0	0.120131	0.31852	0.141419	0	0.229143	0.190786
T2-GCAGTGTGGCTATAGG	0	0.245594	0.17432	0.449183	0	0.130903	0
T2-GCATACGAGGTCTTTA	0.18434	0.129593	0	0.116142	0.276542	0.138499	0.154885
T2-GCATAGAGCACTCAGG	0.121938	0.171268	0.153028	0.189705	0	0.220936	0.143124
T2-GCATCCCTAACTTTGA	0	0.119892	0	0.199325	0.176645	0.240304	0.263833
T2-GCATCGGCCGTGTAGG	0.130055	0.184142	0.216347	0.242653	0	0	0.226803
T2-GCATGAGGGACGCGGC	0.138589	0.126718	0.221449	0.20147	0	0.174842	0.136932
T2-GCATGCTAATAACGAT	0	0.14956	0.264727	0.441658	0.144054	0	0
T2-GCATGGGTACTGACGC	0.151742	0.127829	0	0.22485	0.155863	0.126205	0.213511
T2-GCATTCAAGGCAACGC	0.107753	0.155376	0.198339	0.177801	0	0.1941	0.16663
T2-GCATTCGAAATGAACA	0.103215	0.241823	0	0.206531	0.106786	0.196718	0.144927
T2-GCATTGACTTGCGGAA	0.106111	0.210558	0	0.124137	0.22936	0.122801	0.207034
T2-GCATTGTAATTCATAT	0	0.133854	0.302748	0.137876	0	0.245934	0.179588
T2-GCCAACCATTTCCGGA	0.0906153	0.126748	0.204745	0.152151	0.10855	0.182829	0.134361
T2-GCCAAGAATACTTCTG	0.14542	0.119492	0	0.148543	0.256357	0.127881	0.202307
T2-GCCAATAGGGCATCTC	0.139359	0.137866	0.174684	0.169509	0	0.153756	0.224825
T2-GCCACAATTTAAGGAC	0.184437	0.149001	0	0	0.439253	0	0.227309
T2-GCCACTCAGAGCGCGA	0.203464	0.103364	0.174366	0.518807	0	0	0
T2-GCCAGGAGTAACCGAT	0	0.181233	0.124572	0.162931	0.212753	0.130684	0.187827
T2-GCCAGGCGTTCGCATG	0.116435	0.125067	0.161287	0.184606	0.0966133	0.171705	0.144286
T2-GCCATATTGCACACAG	0.127415	0.171694	0.098709	0.147681	0.137918	0.129241	0.187341
T2-GCCATCGAGCTGCGTG	0.136814	0.110933	0.305482	0.204249	0	0.0970895	0.145432
T2-GCCATTAGCCTCAAAC	0.180561	0.126976	0.221056	0.161211	0.139361	0.170835	0
T2-GCCCAGTTGGTATGCC	0.133851	0.10962	0.153595	0.130146	0.0915415	0.175321	0.205926
T2-GCCCGACTTCTTCCCG	0.148543	0.183686	0	0.15129	0.239977	0.118467	0.158038
T2-GCCCGAGAGTCTAAAT	0	0.197365	0.300856	0.280231	0	0	0.221548
T2-GCCCGATCTGTGGTCG	0.14052	0.174728	0.186031	0.368846	0	0.129875	0
T2-GCCCGCGCGTAAACGG	0.164281	0.166043	0	0.203691	0.182895	0.151386	0.131704
T2-GCCCGCGCGTTTGACA	0.117516	0.242313	0	0.170068	0.138198	0.128991	0.202914
T2-GCCCGTAATACCTTCT	0.17357	0.179462	0	0.247887	0.160783	0.129316	0.108982
T2-GCCCTAGCCGTCGCGA	0	0.151712	0	0.239756	0.182573	0.148673	0.277286
T2-GCCCTGAGGATGGGCT	0.206776	0.129668	0.239524	0.194692	0.12834	0	0.101001
T2-GCCGAAATTCCTACGT	0.121753	0.135967	0.176594	0.176501	0.097102	0.167246	0.124838
T2-GCCGACCCACGACTGC	0.155276	0.364295	0	0.480429	0	0	0
T2-GCCGATTGGCCAAGCT	0.150692	0.173345	0	0.132733	0.197738	0.165087	0.180405
T2-GCCGCATTAGTCCGGC	0.158779	0	0	0	0.290288	0.209749	0.341184
T2-GCCGCTTGTGAGAAAC	0.117455	0.111063	0.154358	0.158386	0.0984026	0.188926	0.171409
T2-GCCGGGTTAGGGTCGC	0.115527	0.137211	0.134285	0.197071	0.110561	0.170999	0.134346
T2-GCCGGTCGTATCTCTC	0.160436	0.163187	0.115749	0.327574	0	0.233054	0
T2-GCCTACGTTCTGTGCA	0.113057	0.189732	0.110657	0.344913	0.134386	0	0.107254
T2-GCCTAGCGATCTGACC	0.135382	0.127189	0.181364	0.108975	0.118018	0.184474	0.144599
T2-GCCTATAGTGTCAGGG	0.104438	0.29552	0.106165	0.188349	0	0.131358	0.17417
T2-GCCTATTCCGATATAG	0	0.172048	0.223856	0.192745	0	0.208921	0.202431
T2-GCCTCATCTGGAAATA	0.144854	0	0.358434	0.189274	0.126924	0	0.180514
T2-GCCTCCGACAATTCAC	0.09837	0.154924	0.112024	0.361932	0	0.17977	0.0929805
T2-GCCTCTATACATAGCA	0.152024	0	0.317621	0.371519	0	0	0.158835
T2-GCCTTCAGCCCTACCG	0.124478	0.241161	0	0.238353	0	0.211086	0.184923
T2-GCCTTGTATATGCAGT	0	0.138185	0.296243	0.190276	0	0.21065	0.164646
T2-GCCTTTGTCAGTGGAC	0.151458	0	0.429249	0.220499	0	0.198794	0
T2-GCGAAACGATCGGGAG	0.199826	0.169333	0.213816	0.306158	0.110867	0	0
T2-GCGAAACTTAACTGGA	0.149608	0.146933	0.183184	0.292375	0.12545	0.10245	0
T2-GCGAAGAATCTGACGG	0.133475	0.309794	0	0.434362	0	0	0.122368
T2-GCGAAGCCATACCCGT	0.123473	0.0996493	0.245697	0.159113	0	0.179947	0.19212
T2-GCGACATGTAAACATC	0.146349	0.185649	0.159909	0.227601	0	0.180395	0.100098
T2-GCGACCCAACCATCTG	0.192475	0	0.311926	0.358787	0.136811	0	0
T2-GCGACGATAGTTGTAC	0.149326	0	0	0.171325	0.21488	0.254889	0.20958
T2-GCGACGGTAGTCTCCT	0	0.286217	0.217138	0.289406	0.207238	0	0
T2-GCGAGAGTTGCGTCCA	0.147155	0.142591	0.168897	0.203823	0	0.192936	0.144598
T2-GCGAGGCCCGAGCAGA	0.131652	0.204265	0	0.136574	0.266849	0.114405	0.146254
T2-GCGAGTTCTGCAAAGA	0.110892	0.133852	0.241399	0.141767	0	0.182362	0.189728
T2-GCGATTCTGGAAGCAG	0	0.105502	0.351499	0.122211	0	0.199659	0.221129
T2-GCGATTGTTAACGTTA	0.109728	0.105047	0.260067	0.142231	0	0.17172	0.211207
T2-GCGCAAATATATTCAA	0.174654	0.153962	0.121911	0.273219	0.276255	0	0
T2-GCGCAAGAGCGCGCTG	0.185813	0.149723	0.268351	0.396113	0	0	0
T2-GCGCATCCAGTCAGCA	0.12145	0.118776	0.138275	0.237927	0.100382	0.0922961	0.190893
T2-GCGCCGTTCCACGATA	0.161483	0	0	0.155941	0.415532	0.162178	0.104866
T2-GCGCGGTCTAGTAACT	0.216319	0.182794	0.185139	0.415747	0	0	0
T2-GCGCGTCATTGGTACA	0.104228	0.223606	0.149632	0.418922	0	0	0.103612
T2-GCGCTAATTGAATAGA	0.108333	0.117001	0.223235	0.139879	0.0947712	0.173604	0.143177
T2-GCGCTATGCCGAGGCA	0	0.149725	0.143079	0.178269	0.148258	0.171326	0.209342
T2-GCGCTGATCCAGACTC	0.0915336	0.0967031	0.18175	0.132794	0.165808	0.158341	0.173069
T2-GCGCTGCTTTGCATTT	0	0.131069	0.308839	0.136091	0	0.216867	0.207134
T2-GCGCTTAAATAATTGG	0.163826	0.198749	0.174479	0.359732	0	0	0.103214
T2-GCGGACCGCGTTGTGG	0.16999	0.1081	0.383391	0.206125	0	0	0.132394
T2-GCGGAGAAACTTCGCA	0.114957	0.29688	0	0.306251	0.13952	0	0.142391
T2-GCGGAGAGGGAGAACG	0.11698	0.213611	0	0.282226	0.1205	0.143153	0.12353
T2-GCGGCAAAGTATTGCC	0.128544	0	0.359073	0.150916	0.160296	0	0.201171
T2-GCGGCTCTGACGTACC	0.17652	0.152489	0	0.105891	0.222626	0.142993	0.199481
T2-GCGGCTTTAGCAAGTT	0.181399	0.116038	0.139169	0.283072	0	0.0976442	0.182678
T2-GCGGGAACCAGGCCCT	0.124952	0.175512	0	0.126451	0.237835	0.162446	0.172804
T2-GCGGGCGAGCCTTACC	0.151773	0.383918	0	0.464309	0	0	0
T2-GCGGTCCCTAGACGCA	0.135324	0.248669	0	0.187973	0.120594	0.149739	0.157702
T2-GCGGTGAACTGCGCTC	0.12103	0.131871	0	0.149476	0.312396	0.101762	0.183465
T2-GCGGTGCGGAGCATCG	0.118279	0.161969	0.230674	0.159427	0	0.19908	0.130571
T2-GCGGTTCCCTATCATG	0.234686	0.131258	0	0	0.366809	0.164915	0.102332
T2-GCGTAAATGGCCATAA	0.103821	0.138095	0.137182	0.237338	0.0931613	0.152512	0.137891
T2-GCGTCGAAATGTCGGT	0.117219	0	0.291639	0.161063	0	0.186023	0.244055
T2-GCGTCGCCAGGGTGAT	0.130935	0.205429	0	0.37175	0	0.155067	0.136819
T2-GCGTCGTAACATGGTC	0.217409	0.125253	0.196479	0.299934	0.160925	0	0
T2-GCGTCTCTGCATTGGG	0.151095	0.127578	0	0.148406	0.29716	0	0.275761
T2-GCGTGGTACTGGGTTA	0.1658	0.307805	0	0.201227	0.185755	0	0.139413
T2-GCGTTATATTTGGAAC	0.134478	0.13195	0.146251	0.151934	0.127776	0.173039	0.134572
T2-GCGTTCGGAGACCGGG	0.107854	0.102808	0.246427	0.134045	0	0.191584	0.217282
T2-GCTAAACCTGAGGTGA	0.0945545	0.110208	0.24501	0.137033	0	0.193396	0.219798
T2-GCTAACTGAAGTCTGA	0.13873	0.163736	0.216032	0.481503	0	0	0
T2-GCTAAGTAAAGGCGAT	0.118365	0.294174	0	0.223715	0	0.191027	0.17272
T2-GCTAAGTAGTTTCTCT	0.0952101	0.106247	0.249131	0.135384	0.10115	0.15761	0.155268
T2-GCTAATACCGAATGCC	0.100515	0.21879	0	0.240154	0.179228	0.136701	0.124613
T2-GCTACAATCGAGGATA	0.150526	0.183473	0.165956	0.355068	0	0	0.144977
T2-GCTACAGTACGGACCG	0.14467	0.114741	0.0923009	0.107002	0.138453	0.211032	0.191802
T2-GCTACGACTTATTGGG	0.111437	0.136919	0	0.197746	0.295705	0.139398	0.118795
T2-GCTACTATAGTAGAGT	0.123139	0.276581	0.188016	0.293398	0	0.118866	0
T2-GCTAGACCGTCTACTG	0.117692	0.159788	0.164762	0.252584	0	0.144572	0.160601
T2-GCTAGAGTAGAGATGT	0.171129	0.17855	0.204316	0.446005	0	0	0
T2-GCTAGCAACGCACCTA	0.272815	0.193461	0.185448	0.236376	0	0.111899	0
T2-GCTAGCAGGGAGTGGG	0.118908	0.0995079	0.093904	0.0979746	0.141065	0.210785	0.237855
T2-GCTAGCTTGAATAGCT	0.154456	0	0.355151	0.198074	0	0.108519	0.1838
T2-GCTAGGCACCACGGAG	0	0.166392	0.28348	0.408037	0.142091	0	0
T2-GCTAGTAGAGCTTGTA	0.195137	0.122586	0	0.117336	0.17079	0.270158	0.123993
T2-GCTAGTTTCATTGAGG	0	0.157329	0.271842	0.142547	0	0.235597	0.192685
T2-GCTATACGTCTCGGAC	0.105048	0.101484	0.341332	0.211176	0	0.129537	0.111424
T2-GCTATCATACTCATGG	0.099961	0.327315	0	0.324072	0.14308	0.105572	0
T2-GCTATCGCGGCGCAAC	0	0.150236	0.113263	0.24531	0	0.182839	0.308352
T2-GCTATGCCAGCTTATG	0.180026	0	0	0.194406	0.175696	0.206132	0.24374
T2-GCTCAATCCGTTTATT	0.174263	0	0	0.111545	0.37238	0.161531	0.180282
T2-GCTCAATGTAATACCG	0	0.173104	0	0.518886	0.191358	0	0.116653
T2-GCTCATTACTGCATGT	0.138172	0.132711	0	0.148393	0.170766	0.206596	0.203362
T2-GCTCCATGCAAAGCAA	0.160984	0.217069	0	0.299141	0	0.189931	0.132875
T2-GCTCCTGACATACTGG	0.0944947	0.204671	0	0.274957	0.156994	0.113787	0.155096
T2-GCTCGCGGTTCCGCTC	0.110953	0.127591	0.200706	0.13426	0.110071	0.171663	0.144757
T2-GCTCGCTCATGTCCAA	0.192011	0	0.437378	0.20844	0	0	0.162171
T2-GCTCGGAATTTAAAGC	0.129824	0.163747	0.133985	0.21525	0	0.175371	0.181823
T2-GCTCTAAACCCTGACG	0.161482	0.111779	0	0.147194	0.227095	0.147459	0.204991
T2-GCTCTATGTTACGTGC	0.0989717	0.110186	0.269319	0.145809	0	0.192189	0.183525
T2-GCTCTCGGGTACCGAA	0.152629	0	0	0.155082	0.311284	0.221684	0.15932
T2-GCTCTTTCCGCTAGTG	0.149956	0.150918	0	0.537972	0.161154	0	0
T2-GCTGAATCTTCCAATC	0.116917	0	0.398749	0.273457	0	0	0.210877
T2-GCTGAGCAACGGTTCT	0	0.131053	0.211347	0.168867	0.119394	0.234959	0.13438
T2-GCTGAGGCGTGAGTAT	0.104151	0.0972908	0	0.0980073	0.232705	0.139342	0.328505
T2-GCTGCACGGTTTCTTA	0.126694	0.14281	0	0.228852	0.198664	0.196356	0.106624
T2-GCTGCGCCTCCCACGT	0.120922	0.220376	0.164304	0.154615	0	0.242302	0.0974808
T2-GCTGCTAAGTAGTCGA	0.158728	0.17202	0.0934668	0.350509	0.094776	0.1305	0
T2-GCTGCTACTGCGTAGC	0	0.246633	0	0.295672	0.112366	0.117151	0.228178
T2-GCTGCTCTCCGGACAC	0.142028	0.147197	0.155319	0.143213	0.095303	0.160084	0.156856
T2-GCTGGACCCAAAGTGG	0.147784	0.0930048	0.142525	0.13617	0.0937701	0.152952	0.233795
T2-GCTGGCAGGTGCCGTG	0	0.149212	0.297198	0.154067	0	0.180177	0.219345
T2-GCTGGCATATTCACCT	0	0.122072	0.331189	0	0.175222	0.254023	0.117494
T2-GCTGGCGGCGCATGCT	0.112485	0.107666	0.151952	0.370633	0.129759	0.127505	0
T2-GCTGGTTTAGGCCATA	0.126821	0.649472	0	0.223708	0	0	0
T2-GCTGTATTACTGGCCC	0.158217	0.234572	0	0.247312	0.132123	0.227775	0
T2-GCTGTTGCTACCGAAC	0.16888	0.111296	0.393264	0.159718	0	0	0.166841
T2-GCTTAATGTAACTAAC	0	0	0.361716	0.255799	0.134618	0.139856	0.108011
T2-GCTTATGAAGCAGGAA	0	0.102826	0.170653	0.124878	0.153438	0.19936	0.248846
T2-GCTTCCCGTAAGCTCC	0.111854	0.264353	0.17566	0.301934	0.146199	0	0
T2-GCTTCCGTCCCTAGAC	0	0.111843	0.246798	0.119797	0.176808	0.214314	0.13044
T2-GCTTGATGATAATCAG	0.103898	0.179208	0	0.233161	0.156072	0.165998	0.161663
T2-GCTTGGATCGATTAGG	0.220251	0.111173	0	0.166407	0.220117	0.156828	0.125224
T2-GCTTTCAGAGGAGGTG	0.167016	0.103234	0	0.170298	0.233926	0.168321	0.157204
T2-GGAAACCTTGTTGAAT	0.0959531	0.114522	0.261745	0.134596	0	0.200407	0.192776
T2-GGAAACTAAATGGGCC	0.127235	0.147931	0.263463	0.301713	0	0	0.159658
T2-GGAAAGGGAATTGAGC	0.175396	0.158539	0.155999	0.247094	0.136314	0.126658	0
T2-GGAAAGTGCCCATGCC	0.165947	0.100676	0.110557	0.103977	0.211722	0.159577	0.147543
T2-GGAACCCGAACAAGAA	0.113568	0.252161	0	0.275281	0.177065	0.181926	0
T2-GGAACCGTGTAAATTG	0.0986713	0.584511	0	0.0972488	0.115264	0	0.104306
T2-GGAACCTTGACTCTGC	0.123243	0	0.184077	0.384869	0	0.133392	0.174419
T2-GGAACGGCCTGCAGCC	0	0.115425	0.264436	0.206896	0	0.22328	0.189962
T2-GGAAGCTCGCTTACAG	0.103427	0.102597	0.275087	0.095549	0.120852	0.178427	0.124061
T2-GGAATGCGCTAGCGTG	0.159797	0.114853	0.22915	0.153165	0	0.157612	0.185422
T2-GGACAAGCCATGATCG	0.176804	0.142497	0	0.19755	0.242862	0.117466	0.122821
T2-GGACAAGTTGCAGTGA	0.175022	0.197348	0	0.164841	0.112459	0.156706	0.193623
T2-GGACCAACAGGATAAC	0.161984	0.148731	0.21214	0.355274	0	0	0.121873
T2-GGACCTACGGTAACGT	0.102464	0.0922335	0.169027	0.188428	0.110612	0.155807	0.181429
T2-GGACCTCTAGGCCGCC	0.100514	0.347929	0	0.280882	0.153035	0.11764	0
T2-GGACTAAGTCAGGAGT	0.165873	0.111647	0.137462	0.15889	0	0.216207	0.209921
T2-GGACTCGACAGCGCAT	0.117078	0.142411	0.116108	0.33302	0	0.0960655	0.195318
T2-GGACTCTTTGACTAAG	0.156192	0.213667	0.129272	0.301813	0	0.199056	0
T2-GGAGAAGTCATTGGCA	0.124894	0.125546	0.114849	0.215422	0.10918	0.166543	0.143566
T2-GGAGACCATCTACATA	0.182326	0.091889	0	0.0911929	0.224539	0.169392	0.240661
T2-GGAGACGACACCTTTG	0.155307	0.203708	0	0.166504	0.213162	0.11207	0.149249
T2-GGAGCAACATTTCAAG	0	0.302049	0.153971	0.221404	0	0.183001	0.139574
T2-GGAGCACCAAGAACTA	0.139616	0.110097	0.217631	0.151956	0	0.190774	0.189926
T2-GGAGCGAGGCCTACTT	0.129153	0.144253	0.256929	0.353694	0	0	0.115971
T2-GGAGGGCTTGGTTGGC	0.100732	0.13623	0.198973	0.215704	0	0.168708	0.179653
T2-GGAGTGCCGCCCTGGA	0.199324	0.10945	0.130549	0.140294	0.308496	0.111887	0
T2-GGATCAGAGCCATCAG	0.138771	0.114477	0.103493	0.151943	0.201317	0.132191	0.157808
T2-GGATCATCCCGTACGC	0	0.115879	0.220352	0.159529	0.11387	0.191834	0.198535
T2-GGATCCGGAATATACT	0.10265	0.117094	0.256408	0.13328	0	0.228441	0.162126
T2-GGATCTTACTGCCCTT	0.127521	0.179346	0	0.426665	0	0.132322	0.134145
T2-GGATCTTGACTCAACC	0.191164	0	0	0.113416	0.346499	0.129165	0.219755
T2-GGATGAAGATCGCTGA	0	0	0.424211	0.137626	0.164659	0.12538	0.148125
T2-GGATGACGCGAGTTTA	0.117944	0.12902	0	0.224384	0.158227	0.187245	0.18318
T2-GGATGCTGGCGTTCCT	0	0.116211	0.309899	0.127393	0	0.241933	0.204565
T2-GGATGTCCTTACCGCA	0.09622	0.0914464	0.152252	0.124554	0.271071	0.106129	0.158329
T2-GGATTAAGCTAAGGTC	0	0.182039	0.264979	0.146347	0	0.215821	0.190814
T2-GGATTAATCATGGACC	0.170719	0.129081	0.121676	0.278332	0.154744	0.145448	0
T2-GGATTCAGTACGGTGG	0.145545	0.166445	0.137616	0.217371	0	0.192231	0.140792
T2-GGATTCCGCTATACCC	0.114842	0.130113	0.144737	0.190436	0.100226	0.16259	0.157056
T2-GGATTGCTGTGACTCC	0.164156	0.222143	0.134253	0.366348	0	0.1131	0
T2-GGATTTCACTTCTATA	0.110195	0.104059	0.286874	0.145331	0	0.190354	0.163187
T2-GGCAAAGGCGCCAATA	0.241873	0.192289	0	0.206608	0.19561	0	0.16362
T2-GGCAAATTACTTTACT	0.0987746	0.158474	0.188407	0.144019	0.101317	0.153356	0.155652
T2-GGCAAGCCCATAGTGG	0	0.188236	0.23448	0.441071	0	0.136213	0
T2-GGCAAGGCGAAATAGC	0.159292	0.255424	0	0.295216	0.130694	0	0.159376
T2-GGCAATAGTCAATGAG	0.128398	0.0989586	0.28665	0.121559	0	0.213783	0.15065
T2-GGCACTCCACTGGGCA	0.129753	0.122138	0.152554	0.192436	0	0.229522	0.173598
T2-GGCAGAGAGATCGGGA	0.140486	0.238299	0	0.205975	0.150067	0.122144	0.143029
T2-GGCAGCAAACCTATGC	0.127331	0.182907	0.29414	0.269333	0	0	0.126289
T2-GGCAGCGGTAATCCTA	0.159329	0.0969432	0.102513	0.154722	0.169749	0.158767	0.157976
T2-GGCATACAGGTAGCGG	0	0.100843	0	0.195945	0.24556	0.210367	0.247285
T2-GGCATATCGGTTCTGC	0.144361	0.137851	0.197527	0.155967	0	0.179549	0.184745
[truncated: 9,139 more rows]
