# Supplementary material for: Combined Single‐Cell and Spatial Transcriptomics Reveal the Metabolic Evolvement of Breast Cancer during Early Dissemination
Source: Adv Sci (Weinh). 2023 Jan 3;10(6):2205395. doi: 10.1002/advs.202205395 (PMC9951304; doi:10.1002/advs.202205395)
Supplement: Supplementary file 7 — Supplemental Dataset 6 [file ADVS-10-2205395-s004.xlsx]

## Sheet: BMS
Data S6. Top 65 genes for BMS score in Spatial transcriptome dataset
Gene	p value	log2 Fold Change	Pct 1	Pct 2	Adjusted p value	Fold change	Up or down
ID4	0	-2.25527	0.111	0.641	0	0.209458	Down
HSPB1	6.13645e-307	2.22176	0.79	0.415	2.246e-302	4.66461	Up
CRIP1	5.00899e-302	2.37897	0.667	0.275	1.83334e-297	5.20165	Up
TFF3	1.58345e-298	2.68523	0.677	0.286	5.79559e-294	6.43184	Up
MIEN1	8.47048e-292	1.99074	0.538	0.182	3.10028e-287	3.9744	Up
COX6C	6.66401e-290	1.75779	0.805	0.564	2.4391e-285	3.3818	Up
SFRP1	3.68671e-263	-1.94135	0.146	0.567	1.34937e-258	0.260372	Down
SERF2	2.53913e-261	1.25488	0.927	0.773	9.29345e-257	2.38647	Up
ANKRD30A	1.27014e-256	3.02917	0.72	0.406	4.64883e-252	8.16342	Up
ERBB2	5.52798e-251	1.62995	0.54	0.158	2.0233e-246	3.09502	Up
TMSB10	3.78859e-249	1.47031	0.968	0.892	1.38666e-244	2.77081	Up
NDUFC2	1.18395e-247	2.08102	0.643	0.389	4.33337e-243	4.23105	Up
TFF1	2.10212e-240	3.48697	0.569	0.258	7.69395e-236	11.212	Up
DST	3.27953e-232	-1.99779	0.358	0.707	1.20034e-227	0.250383	Down
KRT15	1.4929e-228	-2.10146	0.306	0.651	5.46417e-224	0.233022	Down
NFIB	8.09814e-222	-1.47464	0.231	0.611	2.964e-217	0.359824	Down
XBP1	3.06389e-209	1.25195	0.823	0.545	1.12141e-204	2.38163	Up
MAML2	7.76656e-203	-1.40509	0.08	0.445	2.84264e-198	0.377595	Down
PIK3C2G	1.70541e-201	-1.72374	0.114	0.475	6.24197e-197	0.302762	Down
GOLGA8A	1.62661e-200	-1.80532	0.254	0.591	5.95356e-196	0.286118	Down
DMD	5.13035e-197	-1.52145	0.029	0.344	1.87776e-192	0.348336	Down
DHRS2	7.3752e-197	1.58563	0.331	0.046	2.6994e-192	3.0014	Up
CCL28	8.08641e-195	-1.67989	0.142	0.492	2.95971e-190	0.312107	Down
CLU	1.57863e-194	-1.60427	0.417	0.714	5.77793e-190	0.328902	Down
CXCL2	3.22383e-189	-1.65936	0.25	0.61	1.17995e-184	0.316579	Down
AFF3	2.24875e-188	1.3494	0.491	0.142	8.23064e-184	2.54806	Up
ELF5	4.18027e-188	-1.66712	0.063	0.391	1.53002e-183	0.314882	Down
LINC02613	1.01199e-187	-1.66459	0.044	0.354	3.70399e-183	0.315433	Down
TLE4	3.14792e-185	-1.51633	0.225	0.584	1.15217e-180	0.349574	Down
STARD10	4.20199e-185	1.1888	0.515	0.181	1.53797e-180	2.27964	Up
SLC25A37	1.38449e-183	-1.64691	0.131	0.464	5.06739e-179	0.319324	Down
MIF	1.50161e-183	1.10295	0.916	0.783	5.49603e-179	2.14794	Up
TMSB4X	1.40608e-180	1.28975	0.9	0.667	5.14641e-176	2.44486	Up
C19orf33	4.04543e-180	1.03002	0.368	0.065	1.48067e-175	2.04205	Up
CCN1	7.73635e-180	-1.42449	0.405	0.7	2.83158e-175	0.372551	Down
DIO2	5.17444e-177	2.56027	0.301	0.206	1.8939e-172	5.89817	Up
AC093001.1	8.91799e-173	0.881492	0.271	0.023	3.26408e-168	1.84228	Up
AMD1	1.28942e-171	-1.37961	0.47	0.757	4.71941e-167	0.384322	Down
FOSB	4.09534e-170	-0.952822	0.756	0.948	1.49893e-165	0.516621	Down
ADIRF	2.10569e-169	1.58314	0.646	0.366	7.70702e-165	2.99621	Up
GABRP	7.30698e-167	-1.36443	0.061	0.36	2.67443e-162	0.388389	Down
JUN	1.90637e-166	-0.961919	0.819	0.982	6.97751e-162	0.513374	Down
TACSTD2	2.17258e-162	-1.17508	0.589	0.805	7.95188e-158	0.442859	Down
MLPH	2.05789e-161	0.992771	0.58	0.225	7.53207e-157	1.99	Up
PLK2	7.68557e-160	-1.26935	0.496	0.775	2.813e-155	0.414847	Down
SNHG12	3.95045e-159	-1.48142	0.29	0.573	1.4459e-154	0.358136	Down
MFGE8	5.40768e-159	-1.25707	0.099	0.416	1.97927e-154	0.418394	Down
AGR2	1.0852e-156	1.21157	0.529	0.18	3.97195e-152	2.31589	Up
ITPR2	2.10262e-155	-1.46363	0.297	0.569	7.69578e-151	0.362579	Down
PPP1R15A	4.78254e-154	-0.982557	0.66	0.892	1.75046e-149	0.506082	Down
MIR205HG	1.31691e-153	-1.45057	0.184	0.487	4.82002e-149	0.365878	Down
YBX3	6.9849e-153	-0.94257	0.558	0.772	2.55654e-148	0.520305	Down
CCDC144A	8.07951e-153	-1.43042	0.064	0.357	2.95718e-148	0.371022	Down
SGK1	5.62804e-151	-1.41046	0.199	0.498	2.05992e-146	0.376192	Down
KIT	4.44158e-150	-1.19513	0.03	0.293	1.62566e-145	0.436746	Down
PHLDA1	5.91563e-150	-1.24944	0.18	0.5	2.16518e-145	0.420613	Down
SOX9	9.42016e-148	-1.2549	0.209	0.531	3.44787e-143	0.419024	Down
FGD3	2.16161e-146	0.801335	0.26	0.031	7.9117e-142	1.74271	Up
CD24	4.69417e-145	1.4164	0.813	0.538	1.71811e-140	2.66919	Up
METRN	1.68329e-142	1.124	0.416	0.147	6.16102e-138	2.1795	Up
MYEOV	1.45021e-141	-1.37615	0.034	0.278	5.30793e-137	0.385246	Down
CHD9	1.40583e-140	-1.21694	0.227	0.521	5.14547e-136	0.430195	Down
SOD2	1.10134e-137	-1.35697	0.39	0.64	4.03102e-133	0.390402	Down
