# Supplementary material for: Combined Single‐Cell and Spatial Transcriptomics Reveal the Metabolic Evolvement of Breast Cancer during Early Dissemination
Source: Adv Sci (Weinh). 2023 Jan 3;10(6):2205395. doi: 10.1002/advs.202205395 (PMC9951304; doi:10.1002/advs.202205395)
Supplement: Supplementary file 8 — Supplemental Dataset 7 [file ADVS-10-2205395-s002.xlsx]

## Sheet: diffexp_genesets_GSVA_score4gro
Data S7. Enriched pathways in GSVA between leading edge and other tumor region
Gene set	log Fold change	t value	p value	FDR
HALLMARK-OXIDATIVE-PHOSPHORYLATION	-0.0854457	-6.03406	1.7e-09	8.49e-08
HALLMARK-DNA-REPAIR	-0.0503974	-5.45546	5.09e-08	1.27e-06
HALLMARK-ADIPOGENESIS	-0.0456713	-5.33551	9.89e-08	1.65e-06
HALLMARK-MYC-TARGETS-V1	-0.0761517	-4.7069	2.57e-06	3.22e-05
HALLMARK-XENOBIOTIC-METABOLISM	-0.0260819	-4.5276	6.09e-06	6.09e-05
HALLMARK-REACTIVE-OXYGEN-SPECIES-PATHWAY	-0.0605272	-4.37074	1.26e-05	0.000105008
HALLMARK-FATTY-ACID-METABOLISM	-0.0295745	-4.21177	2.57e-05	0.000137941
HALLMARK-ANDROGEN-RESPONSE	-0.0469095	-4.20322	2.67e-05	0.000137941
HALLMARK-MTORC1-SIGNALING	-0.0412002	-4.19804	2.73e-05	0.000137941
HALLMARK-CHOLESTEROL-HOMEOSTASIS	-0.0421768	-4.1959	2.76e-05	0.000137941
HALLMARK-PROTEIN-SECRETION	-0.0440869	-4.07082	4.75e-05	0.000215799
HALLMARK-ESTROGEN-RESPONSE-LATE	-0.0309703	-3.92536	8.76e-05	0.000365056
HALLMARK-ALLOGRAFT-REJECTION	-0.0263237	-3.74917	0.00017916	0.000689077
HALLMARK-INFLAMMATORY-RESPONSE	-0.0219508	-3.61226	0.000306129	0.00107855
HALLMARK-COMPLEMENT	-0.0222297	-3.5891	0.00033459	0.00107855
HALLMARK-UNFOLDED-PROTEIN-RESPONSE	-0.0404405	-3.58098	0.000345135	0.00107855
HALLMARK-PI3K-AKT-MTOR-SIGNALING	-0.0308492	-3.42955	0.000608842	0.00171387
HALLMARK-TGF-BETA-SIGNALING	-0.0399772	-3.4088	0.000656964	0.00171387
HALLMARK-HEME-METABOLISM	-0.0232526	-3.40511	0.000665894	0.00171387
HALLMARK-APOPTOSIS	-0.0360628	-3.39715	0.000685546	0.00171387
HALLMARK-APICAL-JUNCTION	-0.0225326	-3.19673	0.00139749	0.00332736
HALLMARK-INTERFERON-ALPHA-RESPONSE	-0.0326454	-3.13774	0.00171116	0.00388901
HALLMARK-ESTROGEN-RESPONSE-EARLY	-0.0261133	-3.05743	0.00224273	0.00467532
HALLMARK-PEROXISOME	-0.0242351	-3.05724	0.00224415	0.00467532
HALLMARK-COAGULATION	-0.0216838	-2.97156	0.00297518	0.00595036
HALLMARK-UV-RESPONSE-UP	-0.0257132	-2.79359	0.00522987	0.0100574
HALLMARK-NOTCH-SIGNALING	-0.0289611	-2.68783	0.00721243	0.0128977
HALLMARK-INTERFERON-GAMMA-RESPONSE	-0.0237275	-2.68736	0.00722272	0.0128977
HALLMARK-EPITHELIAL-MESENCHYMAL-TRANSITION	-0.0186461	-2.67558	0.00748124	0.0128987
HALLMARK-MITOTIC-SPINDLE	-0.0234134	-2.6481	0.00811658	0.0135276
HALLMARK-E2F-TARGETS	-0.0202677	-2.48259	0.0130713	0.0210828
HALLMARK-GLYCOLYSIS	-0.0144871	-2.24687	0.024686	0.0385718
HALLMARK-G2M-CHECKPOINT	-0.0191924	-2.17083	0.0299848	0.0454316
HALLMARK-APICAL-SURFACE	0.0157505	1.84524	0.065054	0.0956676
HALLMARK-P53-PATHWAY	-0.0171856	-1.81844	0.0690486	0.0986409
HALLMARK-IL6-JAK-STAT3-SIGNALING	-0.0133143	-1.64745	0.0995203	0.138223
HALLMARK-HYPOXIA	-0.0143935	-1.61902	0.105497	0.142563
HALLMARK-PANCREAS-BETA-CELLS	-0.0159615	-1.58912	0.112088	0.144452
HALLMARK-MYC-TARGETS-V2	-0.0175208	-1.57766	0.114699	0.144452
HALLMARK-TNFA-SIGNALING-VIA-NFKB	-0.0224802	-1.57392	0.115561	0.144452
HALLMARK-MYOGENESIS	-0.00751672	-1.37332	0.169705	0.206957
HALLMARK-IL2-STAT5-SIGNALING	-0.00862563	-1.29236	0.196284	0.233672
HALLMARK-BILE-ACID-METABOLISM	-0.00722334	-1.21247	0.225382	0.262072
HALLMARK-WNT-BETA-CATENIN-SIGNALING	-0.00802422	-0.858277	0.390775	0.444063
HALLMARK-KRAS-SIGNALING-DN	0.00424141	0.823641	0.410177	0.455753
HALLMARK-KRAS-SIGNALING-UP	-0.00235867	-0.418656	0.675483	0.734221
HALLMARK-UV-RESPONSE-DN	-0.0028233	-0.365529	0.71473	0.760351
HALLMARK-ANGIOGENESIS	-0.00282133	-0.273736	0.784297	0.816976
HALLMARK-SPERMATOGENESIS	0.000644324	0.126104	0.899654	0.911493
HALLMARK-HEDGEHOG-SIGNALING	0.00106789	0.11116	0.911493	0.911493
