# Supplementary material for: Combined Single‐Cell and Spatial Transcriptomics Reveal the Metabolic Evolvement of Breast Cancer during Early Dissemination
Source: Adv Sci (Weinh). 2023 Jan 3;10(6):2205395. doi: 10.1002/advs.202205395 (PMC9951304; doi:10.1002/advs.202205395)
Supplement: Supplementary file 9 — Supplemental Dataset 8 [file ADVS-10-2205395-s009.xlsx]

## Sheet: positive vs. negative
Data S8. Enriched KEGG pathways of cancer epithelial cells from lymph node metastasis
Pathway ID	Gene Ratio	p value	Adjusted p value	q value	Enriched gene ID	Count
hsa03010	70/1064	5.01992e-21	1.64653e-18	1.38444e-18	RPL15/RPL19/RPL23/RPS3A/RPL8/RPL32/MRPS6/RPL7/RPS3/RPS21/RPL17/RPL13/RPL27/RPL5/RPL18A/RPL35A/RPS7/RPS24/RPL39/RPS8/RPL18/RPS6/RPL6/RPS19/RPL24/RPS18/RPS4X/RPL10/RPS14/RPS10-NUDT3/RPL28/RPL7A/RPS2/RPS25/RPL36A/RPL11/RPL22/RPLP0/RPS27L/RPL23A/UBA52/RPL36/RPS15A/RPL30/RPS5/RPL35/RPL12/RPS16/RPS12/RPL29/RPS27A/MRPS14/RPL34/RPL22L1/RPL38/RPS11/MRPS21/RPL37/RPL41/MRPS12/RPL13A/RPL31/RPL10A/FAU/RPL37A/…	70
hsa05012	88/1064	4.90722e-18	8.04785e-16	6.7668e-16	CALML5/COX7A1/NDUFA4L2/SLC39A6/PSMD3/XBP1/PSMA7/PSMB3/MAPT/HSPA5/SLC25A6/COX6C/NDUFA7/TUBA1A/UBC/NFE2L2/UBA52/CAMK2G/NDUFB2/UQCRB/NDUFB7/NDUFV2/COX5B/ADRM1/SOD1/UBB/COX7A2/COX6A1/SEM1/ITPR2/RPS27A/BCL2L1/ATP5PF/CALM2/ATF6/TUBA1B/PSMB5/UQCRH/NDUFS6/ATP5F1E/TUBB4B/TUBB2A/ATP5MC2/NDUFA4/SLC39A10/NDUFV3/COX7A2L/NDUFA6/ATP5PO/KIF5B/UQCR11/GNAI2/NDUFB3/TXN/PSMA3/NDUFS1/PSMA5/NDUFS7/UQCRQ/COX7C/ATP5F1D/…	88
hsa05171	75/1064	6.56201e-15	7.17447e-13	6.03245e-13	RPL15/RPL19/RPL23/IL6ST/RPS3A/RPL8/RPL32/RPL7/RPS3/FGG/RPS21/RPL17/RPL13/RPL27/RPL5/RPL18A/RPL35A/RPS7/RPS24/C1S/RPL39/RPS8/CFB/RPL18/RPS6/RPL6/RPS19/RPL24/RPS18/RPS4X/RPL10/RPS14/RPS10-NUDT3/RPL28/RPL7A/RPS2/RPS25/RPL36A/RPL11/RPL22/RPLP0/RPS27L/RPL23A/UBA52/RPL36/RPS15A/RPL30/RPS5/RPL35/CFD/RPL12/RPS16/RPS12/RPL29/RPS27A/RPL34/JUN/RPL22L1/RPL38/FOS/RPS11/RPL37/RPL41/RPL13A/RPL31/RPL10A/ISG15/FA…	75
hsa05208	67/1064	8.74355e-12	5.95429e-10	5.0065e-10	AKR1C2/COX7A1/NDUFA4L2/CBR1/GSTA4/GSTM3/MGST3/GSTM4/SLC25A6/EPHX1/COX6C/NDUFA7/GSTT2B/NFE2L2/MGST1/NDUFB2/UQCRB/NDUFB7/NDUFV2/COX5B/SOD1/COX7A2/COX6A1/CYP1B1/ATP5PF/UQCRH/NDUFS6/ATP5F1E/ATP5MC2/JUN/NDUFA4/NDUFV3/COX7A2L/NDUFA6/ATP5PO/HIF1A/FOS/UQCR11/NDUFB3/NDUFS1/AKR1A1/NDUFS7/UQCRQ/COX7C/PRKCD/ATP5F1D/UQCRC2/COX6B1/RAC1/KEAP1/ATP5PD/NDUFB8/NDUFS2/NDUFA11/UQCR10/COX7B/SLC25A5/NDUFS3/KRAS/NDUFV1/…	67
hsa00190	48/1064	9.07666e-12	5.95429e-10	5.0065e-10	COX7A1/NDUFA4L2/COX6C/NDUFA7/ATP6AP1/PPA1/NDUFB2/UQCRB/NDUFB7/NDUFV2/ATP5ME/COX5B/COX7A2/COX6A1/ATP5PF/UQCRH/NDUFS6/ATP5F1E/ATP5MC2/TCIRG1/NDUFA4/NDUFV3/COX7A2L/NDUFA6/ATP5PO/UQCR11/NDUFB3/NDUFS1/ATP5MG/NDUFS7/UQCRQ/COX7C/ATP5F1D/UQCRC2/COX6B1/ATP5PD/ATP6V0C/NDUFB8/NDUFS2/NDUFA11/UQCR10/COX7B/NDUFS3/NDUFV1/NDUFA13/ATP6V1F/CYC1/ATP5MC1	48
hsa05020	76/1064	2.22846e-11	1.21822e-09	1.02431e-09	COX7A1/NDUFA4L2/CAV2/PSMD3/PSMA7/PSMB3/HSPA5/SLC25A6/COX6C/NDUFA7/TUBA1A/NDUFB2/UQCRB/CREB3L2/NDUFB7/NDUFV2/COX5B/ADRM1/SOD1/COX7A2/COX6A1/SEM1/ITPR2/EGR1/ATP5PF/TUBA1B/PSMB5/UQCRH/NDUFS6/ATP5F1E/TUBB4B/TUBB2A/ATP5MC2/NDUFA4/NDUFV3/COX7A2L/NDUFA6/ATP5PO/KIF5B/UQCR11/NDUFB3/PSMA3/NDUFS1/PSMA5/NDUFS7/UQCRQ/COX7C/CREB3L1/PRKCD/ATP5F1D/ATF6B/UQCRC2/CREB3L4/COX6B1/RAC1/TUBB/ATP5PD/NDUFB8/NDUFS2/NDUFA1…	76
hsa05415	61/1064	7.65807e-11	3.17946e-09	2.67336e-09	COX7A1/NDUFA4L2/TGFBR2/SLC25A6/COX6C/G6PD/CTSD/NDUFA7/PARP1/CAMK2G/NDUFB2/UQCRB/NDUFB7/NDUFV2/COX5B/GAPDH/COX7A2/COX6A1/ATP5PF/UQCRH/NDUFS6/ATP5F1E/ATP5MC2/NDUFA4/NDUFV3/COX7A2L/NDUFA6/ATP5PO/PPP1CC/UQCR11/NDUFB3/NDUFS1/NDUFS7/UQCRQ/GFPT1/COL1A1/COX7C/PLCB1/PRKCD/ATP5F1D/UQCRC2/COX6B1/INSR/RAC1/ATP5PD/NDUFB8/NDUFS2/NDUFA11/UQCR10/COX7B/SLC25A5/NDUFS3/NDUFV1/NDUFA13/MAPK10/CYC1/ATP2A2/VDAC3/PIK3R1…	61
hsa05016	81/1064	7.75479e-11	3.17946e-09	2.67336e-09	COX7A1/NDUFA4L2/PSMD3/PSMA7/PSMB3/SLC25A6/COX6C/NDUFA7/TBPL1/DNALI1/TUBA1A/NDUFB2/UQCRB/CREB3L2/NDUFB7/NDUFV2/COX5B/ADRM1/SOD1/COX7A2/COX6A1/SEM1/ATP5PF/POLR2A/TUBA1B/PSMB5/UQCRH/AP2A1/NDUFS6/ATP5F1E/TUBB4B/TUBB2A/ATP5MC2/NDUFA4/NDUFV3/REST/COX7A2L/NDUFA6/ATP5PO/POLR2F/KIF5B/HIP1/UQCR11/NDUFB3/PSMA3/POLR2L/NDUFS1/CLTC/AP2S1/PSMA5/HDAC1/NDUFS7/UQCRQ/POLR2B/COX7C/CREB3L1/PLCB1/ATP5F1D/UQCRC2/CREB3L…	81
hsa04714	66/1064	1.77004e-10	6.45082e-09	5.42399e-09	COX7A1/NDUFA4L2/RPS6/ACSL1/COX6C/NDUFA7/RHEB/NDUFB2/UQCRB/CREB3L2/NDUFB7/NDUFV2/ACTG1/ATP5ME/COX5B/COX7A2/COX6A1/NDUFAF6/ATP5PF/FRS2/UQCRH/NDUFS6/ATP5F1E/SMARCB1/ATP5MC2/NDUFA4/NDUFV3/COX7A2L/SMARCE1/NDUFA6/ATP5PO/COX20/UQCR11/NDUFB3/NDUFS1/ADCY1/ATP5MG/NDUFS7/SMARCC2/UQCRQ/COX7C/CREB3L1/COA4/ATP5F1D/COA1/UQCRC2/CREB3L4/COX6B1/PNPLA2/ATP5PD/NDUFB8/NDUFS2/COA6/NDUFA11/CREB3/UQCR10/COX7B/NDUFS3/SLC…	66
hsa05014	88/1064	1.80997e-09	5.93669e-08	4.9917e-08	PFN2/COX7A1/NDUFA4L2/PSMD3/XBP1/PSMA7/FUS/PSMB3/HSPA5/COX6C/TPR/NDUFA7/DNALI1/TUBA1A/HNRNPA3/NDUFB2/UQCRB/NDUFB7/NDUFV2/SEC13/ACTG1/HNRNPA2B1/CHCHD10/COX5B/ADRM1/SOD1/COX7A2/COX6A1/SEM1/ERBB4/RAB8A/SRSF7/BCL2L1/ATP5PF/ATF6/TUBA1B/PSMB5/UQCRH/NDUFS6/ATP5F1E/TUBB4B/TUBB2A/ATP5MC2/NDUFA4/NDUFV3/COX7A2L/NUP98/UBQLN1/NDUFA6/ATP5PO/NUP133/NUP58/BCL2/KIF5B/UQCR11/NDUFB3/VCP/PSMA3/NDUFS1/PSMA5/NDUFS7/UQC…	88
hsa04141	51/1064	3.76477e-09	1.12258e-07	9.43894e-08	PDIA3/XBP1/HSP90AB1/EDEM3/HSPA5/SEC62/HSP90B1/UBE2D1/NFE2L2/UBXN4/CAPN2/SEC61G/SELENOS/SEC13/RRBP1/TUSC3/NGLY1/SEC23B/SSR3/ATF6/SEC31A/UFD1/RAD23B/WFS1/DNAJC10/SEC24D/DNAJC1/UBQLN1/PREB/DNAJA1/CANX/BCL2/VCP/OS9/RNF5/RPN1/RAD23A/ATF6B/AMFR/BCAP31/ERP29/BAG1/DNAJB11/SSR4/DDIT3/MAPK10/CKAP4/PRKCSH/HERPUD1/SSR2/HSPA6	51
hsa04932	47/1064	8.64151e-09	2.36201e-07	1.98603e-07	COX7A1/NDUFA4L2/XBP1/COX6C/NDUFA7/ADIPOR1/NDUFB2/UQCRB/NDUFB7/NDUFV2/COX5B/COX7A2/COX6A1/IRS2/UQCRH/NDUFS6/JUN/NDUFA4/CDC42/NDUFV3/COX7A2L/NDUFA6/FOS/UQCR11/NDUFB3/NDUFS1/NDUFS7/UQCRQ/COX7C/SREBF1/UQCRC2/COX6B1/INSR/RAC1/NDUFB8/NDUFS2/NDUFA11/UQCR10/COX7B/NDUFS3/DDIT3/NDUFV1/NDUFA13/MAPK10/CYC1/SOCS3/PIK3R1	47
hsa05010	88/1064	2.84814e-08	7.18607e-07	6.0422e-07	CALML5/COX7A1/NDUFA4L2/SLC39A6/PSMD3/XBP1/PSMA7/FZD4/PSMB3/MAPT/RTN4/SLC25A6/COX6C/NDUFA7/TUBA1A/CAPN2/NDUFB2/UQCRB/NDUFB7/DKK1/NDUFV2/COX5B/ADRM1/GAPDH/COX7A2/COX6A1/SEM1/ITPR2/CSNK1A1/IRS2/ATP5PF/CALM2/ATF6/TUBA1B/PSMB5/UQCRH/NDUFS6/ATP5F1E/TUBB4B/TUBB2A/ATP5MC2/NDUFA4/SLC39A10/NDUFV3/COX7A2L/NDUFA6/ATP5PO/CTNNB1/NCSTN/KIF5B/UQCR11/NDUFB3/PSMA3/NDUFS1/PSMA5/NDUFS7/UQCRQ/COX7C/PLCB1/ATP5F1D/UQCR…	88
hsa05022	96/1064	3.69039e-06	8.64605e-05	7.26979e-05	CALML5/COX7A1/NDUFA4L2/PSMD3/XBP1/PSMA7/FUS/FZD4/PSMB3/MAPT/HSPA5/SLC25A6/COX6C/NDUFA7/DNALI1/TUBA1A/UBC/UBA52/CAPN2/CAMK2G/NDUFB2/UQCRB/NDUFB7/DKK1/NDUFV2/COX5B/ADRM1/SOD1/UBB/COX7A2/COX6A1/SEM1/ITPR2/CSNK1A1/RPS27A/RAB8A/BCL2L1/ATP5PF/CALM2/ATF6/TUBA1B/PSMB5/UQCRH/NDUFS6/ATP5F1E/TUBB4B/TUBB2A/ATP5MC2/NDUFA4/NDUFV3/COX7A2L/NDUFA6/ATP5PO/CTNNB1/BCL2/KIF5B/HIP1/UQCR11/NDUFB3/VCP/PSMA3/NDUFS1/PSMA5…	96
hsa04142	36/1064	7.50597e-06	0.000164131	0.000138005	CD63/ACP5/LAMP1/ASAH1/CTSD/LITAF/AP1M1/ATP6AP1/AP3S1/LAPTM4B/CD164/CTSC/NCOA7/NEU1/AP1M2/HEXB/LAMP2/FUCA1/GLA/CTSH/TCIRG1/AP3D1/TPP1/NPC2/CLTC/GUSB/PSAP/CLN3/SCARB2/GNPTG/ATP6V0C/HEXA/CTSB/CTSF/PPT1/AP1S1	36
hsa03060	11/1064	5.04151e-05	0.00103351	0.000868997	SRP9/HSPA5/SEC62/SPCS1/SRP14/SEC61G/SRP72/SEC11A/SEC11C/IMMP2L/SPCS2	11
hsa05418	35/1064	6.31212e-05	0.00121787	0.00102401	CALML5/ASS1/CAV2/GSTA4/GSTM3/BMPR1B/HSP90AB1/MGST3/GSTM4/HSP90B1/GSTT2B/NFE2L2/MGST1/EDN1/ACTG1/SDC1/CALM2/GSTP1/KLF2/JUN/CTNNB1/FOS/BCL2/SUMO3/TXN/RHOA/RAC1/KEAP1/DUSP1/CALM1/VEGFA/MAPK10/ITGAV/ICAM1/PIK3R1	35
hsa03040	36/1064	9.2797e-05	0.00169097	0.0014218	FUS/DDX5/HNRNPU/SF3B1/HNRNPK/HNRNPA3/XAB2/TXNL4A/HNRNPM/SRSF8/CRNKL1/LSM3/SRSF7/PRPF40A/SF3B4/PCBP1/SNRPD2/SRSF2/SNRPE/SNRPG/SRSF5/SNU13/DHX15/SF3B6/TRA2A/DDX46/WBP11/CWC15/SNRPD1/RBM25/U2SURP/CDC5L/LSM5/SNRPD3/U2AF1/HSPA6	36
hsa04530	39/1064	0.000188864	0.00326039	0.00274141	YBX3/CLDN8/CCND1/EZR/ERBB2/CLDN3/TUBA1A/PARD6B/CLDN4/ARPC5/RAP1A/ACTG1/PPP2R2A/CLDN7/OCLN/RAB8A/ARPC4/ITGB1/TUBA1B/MYL12A/ACTN4/JUN/CDC42/TJP3/ARPC1A/MAGI1/PPP2CA/ARPC1B/MYL6B/MARVELD2/CGN/MYL12B/RHOA/RAB13/RAC1/HSPA4/ACTR3/TJP1/MAPK10	39
hsa04260	24/1064	0.000200141	0.00328231	0.00275984	COX7A1/ATP1B1/COX6C/TPM3/UQCRB/COX5B/ATP1A1/COX7A2/ASPH/COX6A1/UQCRH/TPM4/COX7A2L/UQCR11/UQCRQ/TPM2/COX7C/UQCRC2/COX6B1/TPM1/UQCR10/COX7B/CYC1/ATP2A2	24
hsa04066	27/1064	0.000556807	0.0086968	0.00731246	RPS6/ERBB2/TIMP1/ENO1/EDN1/CAMK2G/IGF1R/GAPDH/EIF4EBP1/CDKN1B/MKNK2/ELOB/LTBR/HIF1A/BCL2/PFKFB3/EGLN3/INSR/IFNGR2/ALDOA/PFKL/VEGFA/ELOC/CDKN1A/LDHA/PIK3R1/PGK1	27
hsa01230	20/1064	0.00105915	0.0154711	0.0130085	ASS1/GLUL/GPT2/PSAT1/PYCR2/PHGDH/ENO1/GAPDH/TKT/MTR/SHMT2/CPS1/PGAM1/ASL/ALDOA/PFKL/CS/PGK1/MAT2A/TPI1	20
hsa04144	50/1064	0.00108487	0.0154711	0.0130085	BIN1/CAV2/ARF1/TGFBR2/HLA-C/FGFR4/SPART/SNX3/PARD6B/ARPC5/SNX1/IGF1R/RAB11A/RAB11FIP1/WWP1/CHMP4B/RABEP1/CHMP4A/RAB8A/ARPC4/AP2A1/CAPZA1/RAB5C/EHD4/CDC42/MDM2/MVB12A/LDLR/SH3GLB1/HLA-A/RAB11B/ARPC1A/KIF5B/ARPC1B/CLTC/PSD3/AP2S1/ZFYVE16/USP8/SH3GLB2/RHOA/ARFGAP1/SNF8/CHMP2B/DAB2/AP2M1/ACTR3/ARF5/ARF4/HSPA6	50
hsa04915	31/1064	0.00133204	0.0182046	0.0153068	CALML5/ESR1/TFF1/FKBP5/HSP90AB1/CTSD/HSP90B1/CREB3L2/KRT16/KCNJ3/ITPR2/CALM2/JUN/FOS/BCL2/KRT15/GNAI2/FKBP4/ADCY1/RARA/CREB3L1/PLCB1/PRKCD/ATF6B/CREB3L4/PGR/CREB3/KRAS/CALM1/PIK3R1/HSPA6	31
hsa05205	42/1064	0.00150578	0.0190052	0.01598	ESR1/CAV2/PLAU/CD63/THBS1/FZD4/CCND1/EZR/RPS6/ERBB2/DDX5/IQGAP1/CAMK2G/IGF1R/ACTG1/ERBB3/ITPR2/FN1/ERBB4/SDC1/PDCD4/FRS2/ITGB1/CDC42/MDM2/HIF1A/CTNNB1/PPP1CC/PAK1/TIMP3/RHOA/COL1A1/RAC1/PPP1R12A/PLAUR/KRAS/EIF4B/VEGFA/ITGA2/ITGAV/CDKN1A/PIK3R1	42
hsa05100	20/1064	0.00150651	0.0190052	0.01598	CAV2/ARHGAP10/CTNNA2/ARPC5/CTNNA1/ACTG1/FN1/ARPC4/ITGB1/CD2AP/CDC42/SEPTIN6/CTNNB1/ARPC1A/ARPC1B/CLTC/RHOA/RAC1/ACTR3/PIK3R1	20
hsa05203	41/1064	0.00247882	0.030113	0.0253197	IL6ST/CCND1/HLA-C/HDAC9/PMAIP1/HNRNPK/TBPL1/HPN/YWHAQ/REL/CREB3L2/CHD4/UBE3A/TRAF5/CDKN2A/CDKN1B/RANBP1/CDC20/ACTN4/EGR3/JUN/CDC42/MDM2/LTBR/HLA-A/MAPKAPK2/YWHAB/HDAC1/RHOA/RBL2/CREB3L1/ATF6B/RB1/CREB3L4/RAC1/CREB3/KRAS/SRF/CDKN1A/VDAC3/PIK3R1	41
hsa04152	27/1064	0.00292662	0.0342832	0.0288261	CCND1/ADIPOR1/IGF1R/RHEB/CREB3L2/PPP2R5A/EIF4EBP1/PPP2R2A/IRS2/FBP1/RAB8A/RAB2A/ACACA/RAB14/RAB11B/PPP2CA/ELAVL1/CREB3L1/PFKFB3/SREBF1/CREB3L4/INSR/CREB3/TSC2/PFKL/FASN/PIK3R1	27
hsa05130	39/1064	0.00409961	0.046368	0.0389872	CLDN8/ARF1/RPS3/PYCARD/MYO6/EZR/CLDN3/TUBA1A/NCL/TMBIM6/CLDN4/BRK1/CASP4/ARPC5/ACTG1/GAPDH/BAIAP2/CLDN7/OCLN/ARPC4/ITGB1/TUBA1B/TUBB4B/TUBB2A/JUN/SEC24D/CDC42/FOS/PAK1/ARPC1A/MYO5C/ARPC1B/RHOA/MYO1C/RAC1/TUBB/ACTR3/TJP1/MAPK10	39
hsa03050	13/1064	0.00447455	0.0489217	0.0411344	PSMD3/PSMA7/PSMB3/ADRM1/SEM1/PSMB5/PSME2/PSMA3/PSMA5/PSME4/PSMB2/PSMA6/PSMB9	13

## Sheet: 6,10&11 vs. other cancer epi
Supplementary Data 8. Enriched KEGG pathways of cancer epithelial cells enriching in patients with lymph node metastasis.
Pathway ID	Gene Ratio	p value	Adjusted p value	q value	Enriched gene ID	Count
hsa03010	42/588	3.73e-14	1.19e-11	9.74e-12	64968/6156/6233/6229/29088/6137/6165/6201/65003/6191/6230/51073/6209/6124/3921/6188/6231/6234/6160/6135/6158/200916/6142/6193/6208/6138/25873/6159/6217/6175/6169/6144/6204/6235/6224/9349/6187/6147/6218/51081/51021/51065	42
hsa04612	24/588	4.76e-10	7.6e-08	6.22e-08	3118/811/3109/3106/3134/3108/3105/3113/6890/3119/3117/3127/3133/3115/2923/3306/3326/972/3122/567/3107/3310/3304/3303	24
hsa05171	43/588	5.85e-09	6.22e-07	5.09e-07	716/6156/715/6233/6229/6137/6165/6201/6191/6230/6209/6124/3921/6188/6231/6234/6160/6135/6158/200916/3572/6142/6193/6208/6138/1675/25873/6159/6217/6175/6169/2353/6144/6204/6235/6224/9349/3725/6187/6147/6218/51065/9636	43
hsa05012	45/588	4.71e-08	3.76e-06	3.07e-06	7345/817/84617/5713/51806/1327/7494/6233/4725/5690/7388/5693/4705/10131/5694/25800/4706/3799/6392/7419/5688/9167/5692/801/2778/203068/4713/1843/1350/6391/4720/7846/7316/4137/5709/10975/4695/4714/126328/468/4700/5682/7314/293/5705	45
hsa04145	31/588	8.78e-08	5.6e-06	4.58e-06	84617/3118/811/3688/715/1783/1535/3916/3109/3106/9114/3134/3108/3105/3113/6890/3119/3117/9550/3127/3133/3115/155066/3122/203068/9554/527/7846/3107/8992/8685	31
hsa05416	18/588	1.12e-07	5.98e-06	4.89e-06	595/857/3118/3109/3106/3134/3108/3105/637/3113/3119/3117/3127/3133/3115/3122/3107/3383	18
hsa04141	33/588	1.35e-07	6.14e-06	5.02e-06	9532/1410/811/7494/26232/3998/1650/440275/5611/10970/10130/5886/7184/27248/5034/824/6396/2923/3306/6500/9709/3326/6747/6746/3310/64215/468/23645/3304/10808/3303/267/3337	33
hsa05330	14/588	1.68e-07	6.68e-06	5.47e-06	3118/3109/3106/3134/3108/3105/3113/3119/3117/3127/3133/3115/3122/3107	14
hsa05169	36/588	2.92e-07	1.03e-05	8.46e-06	7431/5713/595/3118/811/1021/3109/3066/3106/3134/3108/3105/637/3113/6890/3119/3117/3127/3133/4616/3115/2923/3122/3665/567/5709/3107/10912/3280/3725/7128/3383/960/1026/5705/9636	36
hsa05332	14/588	6.99e-07	2.23e-05	1.82e-05	3118/3109/3106/3134/3108/3105/3113/3119/3117/3127/3133/3115/3122/3107	14
hsa04940	14/588	9.69e-07	2.81e-05	2.3e-05	3118/3109/3106/3134/3108/3105/3113/3119/3117/3127/3133/3115/3122/3107	14
hsa05020	41/588	4.64e-06	0.000123408	0.000100991	84617/858/5713/857/5621/1327/1535/4725/5690/7388/5693/4705/5694/4706/3799/6392/7419/5688/9167/5692/3306/203068/4713/1350/6391/4720/7846/5709/10975/4695/3310/4714/1958/126328/468/4700/3304/5682/3303/293/5705	41
hsa05166	35/588	7.91e-06	0.000194154	0.000158886	4316/595/3118/811/3109/3106/3134/3108/3105/3113/5901/706/4055/3119/3117/3127/3133/7419/3115/3122/567/7538/2353/3107/9184/1958/3725/3383/4214/468/991/9232/293/1029/1026	35
hsa05320	14/588	1.51e-05	0.000344836	0.000282196	3118/3109/3106/3134/3108/3105/3113/3119/3117/3127/3133/3115/3122/3107	14
hsa03040	25/588	4.39e-05	0.000933596	0.000764006	84991/51503/10929/55660/84950/4116/6637/5093/55119/6632/220988/6635/10907/6432/3306/3192/2521/1655/3310/6430/3304/51729/3303/6634/6426	25
hsa01200	21/588	6.14e-05	0.0012242	0.00100182	5214/2597/7167/128/38/5226/2653/8802/4190/2023/7086/1892/6392/2098/4191/5315/6391/2203/2746/226/3418	21
hsa00190	23/588	7.61e-05	0.00142734	0.00116806	1327/4725/5464/7388/9114/4705/4706/9550/6392/9167/155066/4713/1350/6391/527/4720/10975/10063/8992/4695/4714/126328/4700	23
hsa05323	18/588	9.36e-05	0.00158474	0.00129686	3606/3118/3109/9114/3108/3113/3119/3117/9550/3127/3115/155066/3122/527/2353/8992/3725/3383	18
hsa05132	35/588	9.44e-05	0.00158474	0.00129686	84617/5420/3606/113146/57180/2597/103910/1783/10627/837/10109/5217/7184/375/3799/388/64746/6188/302/10097/10095/6500/6281/330/3326/203068/8743/7846/2353/79026/3725/2317/29108/23265/4646	35
hsa04514	25/588	0.000132655	0.00211584	0.00173149	1462/1001/2734/3118/3688/3109/3106/3134/3108/3105/3113/3655/3119/3117/3127/3133/3115/4359/3122/1366/3107/6385/3383/79679/1364	25
hsa04115	15/588	0.000177209	0.0026919	0.0022029	5268/143686/595/1021/3732/637/9538/4616/901/10912/5366/983/1029/891/1026	15
hsa05310	9/588	0.000235924	0.0034209	0.00279948	3118/3109/3108/3113/3119/3117/3127/3115/3122	9
hsa03050	11/588	0.000323852	0.00436652	0.00357333	5713/5690/5693/5694/5698/5696/5688/5692/5709/5682/5705	11
hsa05140	15/588	0.000328516	0.00436652	0.00357333	3118/3688/1535/3109/3108/3113/3119/3117/3127/3115/3122/1915/2353/3725/65108	15
hsa05418	22/588	0.000361017	0.00460657	0.00376977	858/5154/857/4259/51806/1535/4257/7184/6612/1728/801/2950/3326/10365/2947/1843/2353/658/6385/3725/5327/3383	22
hsa05010	46/588	0.000393774	0.0048313	0.00395368	1131/84617/25825/5713/51806/1327/7494/2597/4725/5690/7388/637/5693/4705/348/5694/25800/4706/3799/824/6392/7419/5688/9167/5692/801/57142/203068/4713/1350/6391/4720/7846/4137/5709/10975/4695/4714/1452/126328/55851/468/4700/5682/293/5705	46
hsa05150	17/588	0.000441589	0.0052173	0.00426956	3861/716/3868/3118/715/3872/3109/3866/3108/3113/3119/3117/3127/3115/3122/1675/3383	17
hsa04932	23/588	0.000686675	0.00782319	0.00640208	1327/7494/4725/7388/637/4705/4706/6392/9167/4713/1350/6391/4720/2353/10975/4695/4714/126328/3725/468/4700/6720/9021	23
hsa04144	32/588	0.00106796	0.0117476	0.0096136	858/857/56288/57180/2348/5119/10109/60682/3106/3134/3105/5867/375/55737/3799/9230/8724/832/3133/80223/10097/10095/3306/3107/51510/3310/11059/137492/3304/3303/23362/1213	32
hsa05208	29/588	0.0013245	0.0140839	0.0115255	1545/4233/1645/8644/4259/1327/1535/4725/4257/7388/4705/4706/6392/7419/1728/9167/4713/2947/1350/6391/4720/2353/10975/4695/4714/126328/3725/4700/293	29
hsa05415	27/588	0.00137339	0.0141326	0.0115654	817/1327/2597/1535/4725/1509/7388/142/4705/4706/6392/7419/1278/9167/4713/1350/6391/4720/10975/5166/4695/1277/4714/126328/4700/293/25874	27
hsa05130	26/588	0.00187035	0.018645	0.0152581	84617/4651/3606/3688/57180/2597/4691/837/10109/10163/6093/375/6188/10097/10095/203068/8743/7846/2353/1366/9368/3725/29108/1364/7430/4646	26
hsa04915	20/588	0.00200941	0.0193834	0.0158624	3861/3868/51806/3872/1509/3866/7184/2099/3306/801/2778/3326/2288/2353/3310/3725/468/3304/3303/7031	20
hsa05321	12/588	0.00206595	0.0193834	0.0158624	3606/3118/3109/3108/3113/3119/3117/3127/3115/3122/2625/3725	12
hsa04216	9/588	0.00214366	0.0195379	0.0159888	5621/81631/2512/5093/6303/7419/2879/6520/30061	9
hsa04672	10/588	0.00221108	0.0195927	0.0160336	3118/3109/3108/3113/4055/3119/3117/3127/3115/3122	10
hsa05145	17/588	0.00259227	0.0221711	0.0181436	3914/3118/3688/3109/3108/3113/3655/3119/3117/3127/3115/3306/330/3122/3310/3304/3303	17
hsa05014	41/588	0.00264107	0.0221711	0.0181436	84617/5713/1327/7494/4725/5217/10133/5690/7388/637/5693/81631/4705/5694/4706/3799/220988/6392/6396/5688/7175/9167/5692/6432/203068/2521/4713/1350/6391/4720/7846/2066/5709/10975/4695/4714/126328/468/4700/5682/5705	41
hsa05022	50/588	0.00407152	0.032984	0.0269924	1131/7345/817/84617/5713/5621/51806/1327/7494/6233/4725/10133/5690/7388/637/5693/81631/4705/10131/5694/4706/3799/824/6392/7419/5688/9167/5692/801/203068/2521/4713/1350/6391/4720/7846/7316/4137/5709/10975/4695/4714/1452/126328/468/4700/5682/7314/293/5705	50
hsa05016	35/588	0.00413593	0.032984	0.0269924	84617/5713/1327/5432/4725/3066/7019/5690/7388/5693/4705/5694/4706/3799/6392/7419/5688/9167/5692/203068/4713/1350/6391/4720/7846/5709/10975/4695/4714/126328/4700/5682/293/1213/5705	35
hsa00030	7/588	0.00460439	0.0355779	0.0291151	5236/5214/51071/5226/7086/2203/226	7
hsa04964	6/588	0.0047806	0.0355779	0.0291151	2744/4190/481/483/2746/760	6
hsa04530	22/588	0.00479577	0.0355779	0.0291151	595/3688/56288/57180/103910/5962/10627/10109/6093/7408/8531/10097/10095/7846/1366/9368/3725/5515/4214/1364/7430/2064	22
hsa05164	22/588	0.00552138	0.0392917	0.0321542	3606/3118/1021/3109/5611/3108/637/3113/3119/9230/3117/3127/3115/3122/8743/3665/3838/3383/29108/293/3337/9021	22
hsa01524	12/588	0.00557094	0.0392917	0.0321542	4259/4257/637/2950/330/2947/5366/7153/332/1029/1026/2064	12
hsa00620	9/588	0.00566589	0.0392917	0.0321542	3945/98/128/38/4190/4191/5315/3029/2739	9
hsa05167	24/588	0.00631917	0.0428897	0.0350987	595/1021/51806/6233/3106/3134/3105/637/81631/2791/2783/3133/801/3572/3665/7316/7538/2353/3107/57580/3725/3383/7314/1026	24
hsa05134	10/588	0.00691354	0.0459463	0.0376	3606/375/3306/9554/1915/3310/1195/3304/29108/3303	10
